# Supplementary material for: A Practical Comparison of Short‐ and Long‐Read Metabarcoding Sequencing: Challenges and Solutions for Plastid Read Removal and Microbial Community Exploration of Seaweed Samples
Source: Mol Ecol Resour. 2025 Jun 4;25(7):e14129. doi: 10.1111/1755-0998.14129 (PMC12415815; doi:10.1111/1755-0998.14129)
Supplement: Supplementary file 1 — Appendix S1 [file MEN-25-e14129-s001.xlsx]

## Sheet: MISEQ_16S
ASV	L1I1_MARS_BACT_MISEQ	L1I1_NOV_BACT_MISEQ	L1I2_MARS_BACT_MISEQ	L1I2_NOV_BACT_MISEQ	L1I3_MARS_BACT_MISEQ	L1I3_NOV_BACT_MISEQ	L1I4_MARS_BACT_MISEQ	L1I4_NOV_BACT_MISEQ	L2I1_MARS_BACT_MISEQ	L2I1_NOV_BACT_MISEQ	L2I2_MARS_BACT_MISEQ	L2I2_NOV_BACT_MISEQ	L2I3_MARS_BACT_MISEQ	L2I3_NOV_BACT_MISEQ	L2I4_MARS_BACT_MISEQ	L2I4_NOV_BACT_MISEQ	L3I1_MARS_BACT_MISEQ	L3I1_NOV_BACT_MISEQ	L3I2_MARS_BACT_MISEQ	L3I2_NOV_BACT_MISEQ	L3I3_MARS_BACT_MISEQ	L3I3_NOV_BACT_MISEQ	L3I4_MARS_BACT_MISEQ	L3I4_NOV_BACT_MISEQ	MOCK_BACT_MISEQ_mars	MOCK_BACT_MISEQ_nov	T_neg_MARS_BACT_MISEQ	T_neg_NOV_BACT_MISEQ	Total_abundance	Kingdom	Phylum	Class	Order	Family	Genus	bootstrap_kingdom	boostrap_phylum	boostrap_class	boostrap_order	boostrap_family	boostrap_genus	Sequence
ASV_BACT_MISEQ_1	16778	11212	12357	14845	7451	13893	7584	9831	15783	1676	7505	1780	10337	1020	5875	457	4892	5385	7751	16824	12218	16768	7127	13496	0	0	3925	19	226789	Bacteria	Proteobacteria	Alphaproteobacteria	NA	NA	NA	100	100	100	79	79	79	TGGGGAATCTTGGACAATGGGGGCAACCCTGATCCAGCGACGCCGCGTGGATGAAGAAGGCCTTAGGGTTGTAAAGTCCTTTCACCGGGGAGGATGATGACGTTACCCGGAGAAGAAGCACCGGCTAACTCCGTGCCAGCAGCCGCGGTAAGACGGAGGGTGCTAGCGTTGTTCGGAATCACTGGGCGTAAAGGGCGCGTAGGCGGCCTAGATAGTCAGATGTGAAAGCCCAGGGCCCAACCCTGGAACTGCATTTGATACTCCTAGGCTAGAGGTCGAAAGAGGAGAGTGGAATACCCAGTGTAGAGGTGAAATTCGTAGATATTGGGTGGAACACCAGTGGCGAAAGCGGCTCTCTGGTTCGATACTGACGCTGAGGCGCGAAAGCGTGGGGAGCA
ASV_BACT_MISEQ_2	1687	2870	4963	4271	2594	3832	4121	3996	10243	2791	3278	1085	6548	5108	3034	3952	3864	4931	2817	2936	20564	4027	5277	2472	0	0	2795	260	114316	Bacteria	Cyanobacteria	Cyanobacteriia	Chloroplast	NA	NA	100	100	100	100	100	100	TGGGGAATTTTCTGCAATGGGCGAAAGCCTGACAGAGCAATACCGCGTGAGGGAAGAAAGCCCACAGGGTTGTAAACCTCTTTTGTCAAGGAAGAAGTTCTGACGTTACTTGACGAATAAGCATCGGCTAACTCCGTGCCAGCAGCCGCGGTAATACGGAGGATGCAAGTGTTATCCGGAATCACTGGGCGTAAAGCGTTTGTAGGTGGTTTAGTAAGTCTATTGTTAAATCTTGAAGCTCAACTTCAAACATGTAATAGAAACTACCAGACTTGAGGATAGTAGGGGTAAAGGGAATTTCCAGTGGAGCGGTGAAATGCGTAGAGATTGGAAGGACCACCGATGGCGAAGGCACTTTACTGGGCTATTACTGACACTAAGAGACGAAAGCTAGGGTAG…
ASV_BACT_MISEQ_3	641	1431	4880	1464	3987	1751	2785	1758	4520	1827	2697	454	5083	2680	2428	2116	1428	2862	724	728	1692	606	3231	1087	0	0	1963	61	54884	Bacteria	Proteobacteria	Gammaproteobacteria	Granulosicoccales	Granulosicoccaceae	Granulosicoccus	100	100	100	100	100	100	TGGGGAATATTGGACAATGGGGGCAACCCTGATCCAGCAATACCGCGTGTGTGAAGAAGGCCTGCGGGTTGTAAAGCACTTTCAGTAGGGAAGAAAAGCTGATGGTTAATAGCCGTTGGAATTGACGTTACCTACAGAAGAAGCACCGGCTAACTCCGTGCCAGCAGCCGCGGTAATACGGAGGGTGCAAGCGTTAATCGGAATTACTGGGCGTAAAGCGCGCGTAGGCGGCTTGGTCAGTCAGATGTGAAATCCCAGGGCTCAACCTTGGAACTGCATTTGATACTGCCAGGCTAGAGTATGTTAGAGGAAAGCGGAATTCCGGGTGTAGCGGTGAAATGCGTAGATATCCGGAGGAACATCAGTGGCGAAGGCGGCTTTCTGGAACAATACTGACGC…
ASV_BACT_MISEQ_4	483	488	1115	569	2594	893	1816	824	1230	1554	1337	993	2411	2639	3409	1089	623	3448	253	797	975	252	2695	467	0	0	1568	0	34522	Bacteria	Proteobacteria	Gammaproteobacteria	Granulosicoccales	Granulosicoccaceae	Granulosicoccus	100	100	100	100	100	100	TGGGGAATATTGGACAATGGGGGCAACCCTGATCCAGCAATACCGCGTGTGTGAAGAAGGCCTGCGGGTTGTAAAGCACTTTCAGTAGGGAAGAAAAGCTAATTGTTAATAGCGATTGGAATTGACGTTACCTACAGAAGAAGCACCGGCTAACTCCGTGCCAGCAGCCGCGGTAATACGGAGGGTGCAAGCGTTAATCGGAATTACTGGGCGTAAAGCGCGCGTAGGCGGCTTGGTCAGTCAGATGTGAAATCCCAGGGCTCAACCTTGGAACTGCATTTGATACTGCCAGGCTAGAGTATGTTAGAGGAAAGCGGAATTCCGGGTGTAGCGGTGAAATGCGTAGATATCCGGAGGAACATCAGTGGCGAAGGCGGCTTTCTGGAACAATACTGACGC…
ASV_BACT_MISEQ_5	188	530	956	1313	425	1099	1481	912	1729	1285	959	577	2467	2740	2255	2160	1099	1790	116	612	1854	411	1980	902	0	0	1389	50	31279	Bacteria	Proteobacteria	Gammaproteobacteria	Granulosicoccales	Granulosicoccaceae	Granulosicoccus	100	100	100	100	100	100	TGGGGAATATTGGACAATGGGGGCAACCCTGATCCAGCAATACCGCGTGTGTGAAGAAGGCCTGCGGGTTGTAAAGCACTTTCAGTAGGGAAGAAAAGCTGGCGGTTAATAGCTGCTGGAATTGACGTTACCTACAGAAGAAGCACCGGCTAACTCCGTGCCAGCAGCCGCGGTAATACGGAGGGTGCAAGCGTTAATCGGAATTACTGGGCGTAAAGCGCGCGTAGGCGGCTTGGTCAGTCAGATGTGAAATCCCAGGGCTCAACCTTGGAACTGCATTTGATACTGCCAGGCTAGAGTATGTTAGAGGAAAGCGGAATTCCGGGTGTAGCGGTGAAATGCGTAGATATCCGGAGGAACATCAGTGGCGAAGGCGGCTTTCTGGAACAATACTGACGC…
ASV_BACT_MISEQ_6	621	1090	1418	1954	697	1285	1556	1516	1087	268	346	347	1267	407	983	102	1830	621	805	1092	1068	1189	1144	1252	0	0	679	0	24624	Bacteria	Bacteroidota	Bacteroidia	Flavobacteriales	Flavobacteriaceae	NA	100	100	100	100	100	38	TGAGGAATATTGGACAATGGGCGGGAGCCTGATCCAGCCATGCCGCGTGCAGGAAGAATGCCCTATGGGTAGTAAACTGCTTTTATACGGGAAGAAACCCACCTACGTGTAGGTGGCTGACGGTACCGTAAGAATAAGGACCGGCTAACTCCGTGCCAGCAGCCGCGGTAATACGGAGGGTCCGAGCGTTATCCGGAATTATTGGGTTTAAAGGGTCCGTAGGCGGGCCGGTAAGTCAGAGGTGAAAGTCCATAGCTCAACTATGGAACTGCCTTTGATACTGTCGGTCTTGAGTCATGGTGAAGTGGGCGGAATATGTAGTGTAGCGGTGAAATGCATAGATATTACATAGAACACCGATTGCGAAGGCAGCTCACTAACCATGTACTGACGCTGATG…
ASV_BACT_MISEQ_7	21	0	53	0	0	0	34	0	47	0	0	0	2898	0	0	0	13	0	0	0	9	0	21	15	10624	5787	3242	473	23237	Bacteria	Proteobacteria	Gammaproteobacteria	Enterobacterales	Alteromonadaceae	Paraglaciecola	100	100	100	100	100	100	TGGGGAATATTGCACAATGGGGGAAACCCTGATGCAGCCATGCCGCGTGTGTGAAGAAGGCCTTCGGGTTGTAAAGCACTTTCAGTTGTGAGGAAAGGTTAACGGTTAATACCCGTTAGCTGTGACGTTAGCAACAGAAGAAGGACCGGCTAACTCCGTGCCAGCAGCCGCGGTAATACGGAGGGTCCGAGCGTTAATCGGAATTACTGGGCGTAAAGCGCACGCAGGCGGTTTGTTAAGCTAGATGTGAAAGCCCTGGGCTCAACCTGGGAATTGCATTTAGAACTGGCAGGCTAGAGTTTTGGAGAGGGGAGTGGAATTCCAGGTGTAGCGGTGAAATGCGTAGATATCTGGAGGAACATCAGTGGCGAAGGCGACTCCCTGGTCAGTAACTGACGC…
ASV_BACT_MISEQ_8	693	234	4020	191	2000	314	408	119	1967	172	2509	87	2780	367	748	805	206	503	343	142	557	70	1127	165	0	0	631	0	21158	Bacteria	Proteobacteria	Gammaproteobacteria	Granulosicoccales	Granulosicoccaceae	Granulosicoccus	100	100	100	100	100	100	TGGGGAATATTGGACAATGGGGGCAACCCTGATCCAGCAATACCGCGTGTGTGAAGAAGGCCTGCGGGTTGTAAAGCACTTTCAGTAGGGAAGAAAAGCGGGTGATTAATACTTGCCTGAATTGACGTTACCTACAGAAGAAGCACCGGCTAACTCCGTGCCAGCAGCCGCGGTAATACGGAGGGTGCAAGCGTTAATCGGAATTACTGGGCGTAAAGCGCGCGTAGGCGGCTTGGTCAGTCAGATGTGAAATCCCAGGGCTCAACCTTGGAACTGCATTTGATACTGCCAGGCTAGAGTATGTTAGAGGAAAGCGGAATTCCGGGTGTAGCGGTGAAATGCGTAGATATCCGGAGGAACATCAGTGGCGAAGGCGGCTTTCTGGAACAATACTGACGC…
ASV_BACT_MISEQ_9	136	551	1560	126	589	387	1969	690	458	2345	685	1271	631	1746	583	582	762	2182	72	220	530	122	1427	567	0	0	575	63	20829	Bacteria	Bacteroidota	Bacteroidia	Flavobacteriales	Flavobacteriaceae	NA	100	100	100	100	100	36	TGAGGAATATTGGACAATGGGCGGAAGCCTGATCCAGCCATGCCGCGTGCAGGAAGACGGCCCTACGGGTTGTAAACTGCTTTTGTACGGGAAGAATAAGGTGCTCGTGAGCACCGATGACGGTACCGTAAGAATAAGCACCGGCTAACTCCGTGCCAGCAGCCGCGGTAATACGGAGGGTGCAAGCGTTATCCGGAATCATTGGGTTTAAAGGGTCCGTAGGCGGTATTATAAGTCAGTGGTGAAAGTCTGTGGCTCAACCATAGAATTGCCATTGATACTGTAGTACTTGAATTGTTGTGAAGTGGTTGGAATATGTAGTGTAGCGGTGAAATGCTTAGAGATTACATAGAACACCGATTGCGAAGGCAGATCACTAACAGCATATTGACGCTGATG…
ASV_BACT_MISEQ_10	14	0	13	0	0	0	0	0	54	0	0	0	2455	0	0	0	11	0	6	0	0	0	17	8	9608	5678	1724	255	19843	Bacteria	Firmicutes	Bacilli	Bacillales	Bacillaceae	Bacillus	100	100	100	100	100	100	TAGGGAATCTTCCGCAATGGACGAAAGTCTGACGGAGCAACGCCGCGTGAGTGATGAAGGTTTTCGGATCGTAAAGCTCTGTTGTTAGGGAAGAACAAGTGCGAGAGTAACTGCTCGCACCTTGACGGTACCTAACCAGAAAGCCACGGCTAACTACGTGCCAGCAGCCGCGGTAATACGTAGGTGGCAAGCGTTGTCCGGAATTATTGGGCGTAAAGGGCTCGCAGGCGGTTTCTTAAGTCTGATGTGAAAGCCCCCGGCTCAACCGGGGAGGGTCATTGGAAACTGGGAAACTTGAGTGCAGAAGAGGAGAGTGGAATTCCACGTGTAGCGGTGAAATGCGTAGAGATGTGGAGGAACACCAGTGGCGAAGGCGACTCTCTGGTCTGTAACTGACGC…
ASV_BACT_MISEQ_11	1362	456	544	622	362	832	1012	342	2134	140	476	213	1533	199	968	278	276	645	230	988	1388	325	405	607	0	0	169	0	16506	Bacteria	Proteobacteria	Gammaproteobacteria	Granulosicoccales	Granulosicoccaceae	Granulosicoccus	100	100	100	100	100	100	TGGGGAATATTGGACAATGGGGGCAACCCTGATCCAGCAATACCGCGTGTGTGAAGAAGGCCTGCGGGTTGTAAAGCACTTTCAGTAGGGAAGAAAAGCTGGCGGTTAATAGCCGTTGGAATTGACGTTACCTACAGAAGAAGCACCGGCTAACTCCGTGCCAGCAGCCGCGGTAATACGGAGGGTGCAAGCGTTAATCGGAATTACTGGGCGTAAAGCGCGCGTAGGCGGCTTGGTCAGTCAGATGTGAAATCCCAGGGCTCAACCTTGGAACTGCATTTGATACTGCCAGGCTAGAGTATGTTAGAGGAAAGCGGAATTCCGGGTGTAGCGGTGAAATGCGTAGATATCCGGAGGAACATCAGTGGCGAAGGCGGCTTTCTGGAACAATACTGACGC…
ASV_BACT_MISEQ_12	217	175	93	153	231	262	240	152	218	254	201	151	764	642	314	200	200	580	9687	289	82	242	189	267	0	0	120	0	15923	Bacteria	Proteobacteria	Alphaproteobacteria	Rhodobacterales	Rhodobacteraceae	NA	100	100	100	100	100	31	TGGGGAATCTTAGACAATGGGCGCAAGCCTGATCTAGCCATGCCGCGTGTGTGATGAAGGCCCTAGGGTCGTAAAGCACTTTCGCCAGGGATGATAATGACAGTACCTGGTAAAGAAACCCCGGCTAACTCCGTGCCAGCAGCCGCGGTAATACGGAGGGGGTTAGCGTTGTTCGGAATTACTGGGCGTAAAGCGTACGTAGGCGGATCAGAAAGTATGGGGTGAAATCCCAGGGCTCAACCCTGGAACTGCCTCATAAACTCCTGGTCTTGAGTTCGAGAGAGGTGAGTGGAATTCCGAGTGTAGAGGTGAAATTCGTAGATATTCGGAGGAACACCAGTGGCGAAGGCGGCTCACTGGCTCGATACTGACGCTGAGGTACGAAAGTGTGGGGAGCA
ASV_BACT_MISEQ_13	31	197	165	48	496	236	308	821	355	2795	288	1823	1331	1958	916	935	91	1024	18	0	0	62	792	185	0	0	399	71	15345	Bacteria	Bacteroidota	Bacteroidia	Flavobacteriales	Flavobacteriaceae	Pseudozobellia	100	100	100	100	100	74	TGAGGAATATTGGACAATGGGCTCACGCCTGATCCAGCCATGCCGCGTGCGGGAAGAAGGCCCTACGGGTCGTAAACCGCTTTTACATGGGAAGAACCGCAGCTACGTGTAGCTGTCTGACGGTACCATGGGAATAAGGACCGGCTAACTCCGTGCCAGCAGCCGCGGTAATACGGAGGGTCCGAGCGTTATCCGGAATTATTGGGTTTAAAGGGTCCGTAGGCGGGCCGTTAAGTCAGGGGTGAAAGTCTGCGGCTCAACCGTAGAAATGCCCTTGATACTGGCGGTCTTGAGTTATGGTGAAGTGGGCGGAATATGTAGTGTAGCGGTGAAATGCATAGATATTACATAGAACACCGATTGCGAAGGCAGCTCACTAACCATATACTGACGCTGATG…
ASV_BACT_MISEQ_14	28	0	0	0	27	0	123	0	77	0	127	0	1654	0	7	0	17	0	0	0	76	0	22	15	6947	3649	1854	289	14912	Bacteria	Proteobacteria	Gammaproteobacteria	Pseudomonadales	Marinomonadaceae	Marinomonas	100	100	100	100	100	100	TGGGGAATATTGGACAATGGGCGCAAGCCTGATCCAGCCATGCCGCGTGTGTGAAGAAGGCCTTAGGGTTGTAAAGCACTTTCAGGGGTGAGGAAGGGTGCGCTGTTAATACCAGCGTACTTTGACGTTAGCCCCAGAAGAAGCACCGGCTAACTCTGTGCCAGCAGCCGCGGTAATACAGAGGGTGCAAGCGTTAATCGGAATTACTGGGCGTAAAGCGCGCGTAGGTGGTTTGTTAAGTCTGATGTGAAATCCCAGGGCTCAACCTTGGAATGGCACCGGATACTGGCATGCTAGAGTACGGTAGAGGGGTGTGGAATTTCCTGTGTAGCGGTGAAATGCGTAGATATAGGAAGGAACATCAGTGGCGAAGGCGACACCCTGGACTGATACTGACAC…
ASV_BACT_MISEQ_15	1016	701	794	679	223	389	1296	246	1106	70	716	134	455	80	216	123	468	470	301	845	1077	667	598	724	0	0	328	0	13722	Bacteria	Proteobacteria	Gammaproteobacteria	Granulosicoccales	Granulosicoccaceae	Granulosicoccus	100	100	100	100	100	100	TGGGGAATATTGGACAATGGGGGCAACCCTGATCCAGCAATACCGCGTGTGTGAAGAAGGCCTGCGGGTTGTAAAGCACTTTCAGTAGGGAAGAAAAGCTAATTGTTAATAGCAGTTGGAATTGACGTTACCTACAGAAGAAGCACCGGCTAACTCCGTGCCAGCAGCCGCGGTAATACGGAGGGTGCAAGCGTTAATCGGAATTACTGGGCGTAAAGCGCGCGTAGGCGGCTTGGTCAGTCAGATGTGAAATCCCAGGGCTCAACCTTGGAACTGCATTTGATACTGCCAGGCTAGAGTATGTTAGAGGAAAGCGGAATTCCGGGTGTAGCGGTGAAATGCGTAGATATCCGGAGGAACATCAGTGGCGAAGGCGGCTTTCTGGAACAATACTGACGC…
ASV_BACT_MISEQ_16	64	131	132	144	62	302	131	196	148	260	44	87	181	323	120	195	100	207	43	111	287	140	104	108	0	0	2543	4909	11072	Bacteria	Proteobacteria	Gammaproteobacteria	Pseudomonadales	Moraxellaceae	Acinetobacter	100	100	100	100	100	100	TGGGGAATATTGGACAATGGGCGAAAGCCTGATCCAGCCATGCCGCGTGTGTGAAGAAGGCCTTTTGGTTGTAAAGCACTTTAAGCGAGGAGGAGGCTACTTGGATTAATACTCTAGGATAGTGGACGTTACTCGCAGAATAAGCACCGGCTAACTCTGTGCCAGCAGCCGCGGTAATACAGAGGGTGCGAGCGTTAATCGGATTTACTGGGCGTAAAGCGTGCGTAGGCGGCTTTTTAAGTCGGATGTGAAATCCCTGAGCTTAACTTAGGAATTGCATTCGATACTGGGAAGCTAGAGTATGGGAGAGGATGGTAGAATTCCAGGTGTAGCGGTGAAATGCGTAGAGATCTGGAGGAATACCGATGGCGAAGGCAGCCATCTGGCCTAATACTGACG…
ASV_BACT_MISEQ_17	422	321	403	237	127	100	900	201	980	0	1529	147	262	0	0	0	896	136	272	493	432	333	659	430	0	0	309	0	9589	Bacteria	Proteobacteria	Gammaproteobacteria	Granulosicoccales	Granulosicoccaceae	Granulosicoccus	100	100	100	100	100	100	TGGGGAATATTGGACAATGGGGGCAACCCTGATCCAGCAATACCGCGTGTGTGAAGAAGGCCTGCGGGTTGTAAAGCACTTTCAGTAGGGAAGAAAAGCTGGTGGTTAATAGCTGCTGGAATTGACGTTACCTACAGAAGAAGCACCGGCTAACTCCGTGCCAGCAGCCGCGGTAATACGGAGGGTGCAAGCGTTAATCGGAATTACTGGGCGTAAAGCGCGCGTAGGCGGCTTGGTCAGTCAGATGTGAAATCCCAGGGCTCAACCTTGGAACTGCATTTGATACTGCCAGGCTAGAGTATGTTAGAGGAAAGCGGAATTCCGGGTGTAGCGGTGAAATGCGTAGATATCCGGAGGAACATCAGTGGCGAAGGCGGCTTTCTGGAACAATACTGACGC…
ASV_BACT_MISEQ_18	445	635	777	631	378	517	714	735	357	65	214	146	227	86	249	0	422	341	296	264	296	595	367	677	0	0	144	0	9578	Bacteria	Proteobacteria	Gammaproteobacteria	Granulosicoccales	Granulosicoccaceae	Granulosicoccus	100	100	100	100	100	100	TGGGGAATATTGGACAATGGGGGCAACCCTGATCCAGCAATACCGCGTGTGTGAAGAAGGCCTGCGGGTTGTAAAGCACTTTCAGTAGGGAAGAAAAGCTGATTGTTAATAGCGATTGGAATTGACGTTACCTACAGAAGAAGCACCGGCTAACTCCGTGCCAGCAGCCGCGGTAATACGGAGGGTGCAAGCGTTAATCGGAATTACTGGGCGTAAAGCGCGCGTAGGCGGCTTGGTCAGTCAGATGTGAAATCCCAGGGCTCAACCTTGGAACTGCATTTGATACTGCCAGGCTAGAGTATGTTAGAGGAAAGCGGAATTCCGGGTGTAGCGGTGAAATGCGTAGATATCCGGAGGAACATCAGTGGCGAAGGCGGCTTTCTGGAACAATACTGACGC…
ASV_BACT_MISEQ_19	138	67	27	223	48	59	544	61	193	2529	59	1526	672	1010	302	530	304	103	19	25	20	134	208	73	0	0	85	0	8959	Bacteria	Proteobacteria	Alphaproteobacteria	Sphingomonadales	Sphingomonadaceae	Erythrobacter	100	100	100	100	100	100	TGGGGAATATTGGACAATGGGCGAAAGCCTGATCCAGCAATGCCGCGTGAGTGATGAAGGCCTTAGGGTTGTAAAGCTCTTTTACTAGGGATGATAATGACAGTACCTAGAGAATAAGCTCCGGCTAACTCCGTGCCAGCAGCCGCGGTAATACGGAGGGAGCTAGCGTTGTTCGGAATTACTGGGCGTAAAGCGCACGTAGGCGGCTATCCAAGTCAGGGGTGAAATCCCGGAGCTCAACTCCGGAACTGCCCTTGAAACTAGGTAGCTAGAATACTGGAGAGGTGAGTGGAATTCCGAGTGTAGAGGTGAAATTCGTAGATATTCGGAAGAACACCAGTGGCGAAGGCGACTCACTGGACAGTTATTGACGCTGAGGTGCGAAAGCGTGGGGAGCA
ASV_BACT_MISEQ_20	55	47	155	63	169	85	3044	58	99	1853	1448	517	102	257	7	28	33	0	289	18	80	58	51	59	0	0	0	0	8575	Bacteria	Bacteroidota	Bacteroidia	Flavobacteriales	Flavobacteriaceae	Maribacter	100	100	100	100	100	70	TGAGGAATATTGGACAATGGAGGAGACTCTGATCCAGCCATGCCGCGTGCAGGAAGAATGCCCTATGGGTAGTAAACTGCTTTTATACGGGAAGAAAAATAGCTACGTGTAGCTTACTGACGGTACCGTAAGAATAAGGACCGGCTAACTCCGTGCCAGCAGCCGCGGTAATACGGAGGGTCCGAGCGTTATCCGGAATTATTGGGTTTAAAGGGTCCGTAGGCGGGCCGATAAGTCAGGGGTGAAAGTTTGCAGCTCAACTGTAAAATTGCCTTTGATACTGTCGGTCTTGAGTTATGGTGAAGTTGCCGGAATATGTAGTGTAGCGGTGAAATGCATAGATATTACATAGAACACCGATTGCGAAGGCAGGTGACTAACCATATACTGACGCTGATG…
ASV_BACT_MISEQ_21	22	0	34	0	10	0	10	0	29	0	7	0	1044	0	0	0	40	14	0	0	14	0	5	8	3708	1934	1178	219	8276	Bacteria	Proteobacteria	Gammaproteobacteria	Enterobacterales	Vibrionaceae	Aliivibrio	100	100	100	100	100	94	TGGGGAATATTGCACAATGGGCGAAAGCCTGATGCAGCCATGCCGCGTGTATGAAGAAGGCCTTCGGGTTGTAAAGTACTTTCAGTTGTGAGGAAGGGGGTAACGTTAATAGCGTTATCTCTTGACGTTAGCAACAGAAGAAGCACCGGCTAACTCCGTGCCAGCAGCCGCGGTAATACGGAGGGTGCGAGCGTTAATCGGAATTACTGGGCGTAAAGCGCATGCAGGTGGTTCATTAAGTCAGATGTGAAAGCCCGGGGCTCAACCTCGGAACTGCATTTGAAACTGGTGAACTAGAGTGCTGTAGAGGGGGGTAGAATTTCAGGTGTAGCGGTGAAATGCGTAGAGATCTGAAGGAATACCAGTGGCGAAGGCGGCCCCCTGGACAGACACTGACAC…
ASV_BACT_MISEQ_22	0	0	0	0	0	0	21	0	3	3833	0	2593	38	510	0	192	11	7	0	0	0	0	19	20	0	0	40	33	7320	Bacteria	Proteobacteria	Gammaproteobacteria	Pseudomonadales	Hahellaceae	Hahella	100	100	100	99	99	99	TGGGGAATATTGGACAATGGGGGCAACCCTGATCCAGCCATGCCGCGTGTATGAAGAAGGCCTTCGGGTTGTAAAGTACTTTCAGTGGTGAGGAAGGGTGAGCAGTGAATAGCTGTTTACATTGACGTTAGCCACAGAAGAAGCACCGGCAAACTCCGTGCCAGCAGCCGCGGTAATACGGAGGGTGCAAGCGTTAATCGGAATTACTGGGCGTAAAGCGCGCGTAGGCGGTTACATAAGCGAGATGTGAAATTCCCGGGCTTAACCTGGGGACTGCATTTCGAACTGTGTGGCTAGAGTTTTGGAGAGGAGAGTAGAATTCCCAGTGTAGCGGTGAAATGCGTAGAGATTGGGAGGAATACCAGTGGCGAAGGCGGCTCTCTGGCCAAGAACTGACGC…
ASV_BACT_MISEQ_23	0	17	20	58	144	12	75	59	27	2447	26	1382	123	645	530	903	48	165	0	0	45	67	104	17	0	0	35	0	6949	Bacteria	Proteobacteria	Alphaproteobacteria	Rhodobacterales	Rhodobacteraceae	Jannaschia	100	100	100	100	100	96	TGGGGAATCTTAGACAATGGGCGAAAGCCTGATCTAGCGATGCCGCGTGAGTGATGAAGGCCTTAGGGTCGTAAAGCTCTTTCGCCAGGGATGATAATGACAGTACCTGGTAAAGAAACCCCGGCTAACTCCGTGCCAGCAGCCGCGGTAATACGGAGGGGGTTAGCGTTGTTCGGAATTACTGGGCGTAAAGCGCGCGTAGGCGGATTATTAAGTTAGGGGTGAAATCCCGGGGCTCAACCCCGGAACTGCCTCTAATACTGGTAGTCTAGAGTTCGAGAGAGGTGAGTGGAATTCCGAGTGTAGAGGTGAAATTCGTAGATATTCGGAGGAACACCAGTGGCGAAGGCGGCTCACTGGCTCGATACTGACGCTGAGGTGCGAAAGCGTGGGGAGCA
ASV_BACT_MISEQ_24	11	72	394	98	208	68	836	130	193	1685	237	534	121	463	28	209	242	33	23	0	126	34	128	59	0	0	48	0	5980	Bacteria	Proteobacteria	Alphaproteobacteria	Rhodobacterales	Rhodobacteraceae	Sulfitobacter	100	100	100	100	100	89	TGGGGAATCTTAGACAATGGGCGCAAGCCTGATCTAGCCATGCCGCGTGTGTGATGAAGGCCTTAGGGTCGTAAAGCACTTTCGCCAGAGATGATAATGACAGTATCTGGTAAAGAAACCCCGGCTAACTCCGTGCCAGCAGCCGCGGTAATACGGAGGGGGTTAGCGTTGTTCGGAATTACTGGGCGTAAAGCGTACGTAGGCGGATCAGAAAGTAGGGGGTGAAATCCCAGGGCTCAACCCTGGAACTGCCTCCTAAACTCCTGGTCTTGAGTTCGAGAGAGGTGAGTGGAATTCCAAGTGTAGAGGTGAAATTCGTAGATATTTGGAGGAACACCAGTGGCGAAGGCGGCTCACTGGCTCGATACTGACGCTGAGGTACGAAAGTGTGGGGAGCA
ASV_BACT_MISEQ_25	0	0	0	0	0	0	0	0	0	0	0	0	683	0	0	0	0	0	0	0	0	12	0	0	2985	1416	796	78	5970	Bacteria	Proteobacteria	Alphaproteobacteria	Rhodobacterales	Rhodobacteraceae	Ruegeria	100	100	100	100	100	93	TGGGGAATCTTGGACAATGGGCGCAAGCCTGATCCAGCCATGCCGCGTGAGTGATGAAGGCCTTAGGGTCGTAAAGCTCTTTCGCCTGTGAAGATAATGACGGTAGCAGGTAAAGAAACCCCGGCTAACTCCGTGCCAGCAGCCGCGGTAATACGGAGGGGGTTAGCGTTGTTCGGAATTACTGGGCGTAAAGCGCACGTAGGCGGACTGGAAAGTATGGGGTGAAATCCCAGGGCTCAACCCTGGAACTGCCTCATAAACTATCAGTCTAGAGTTCGAGAGAGGTGAGTGGAATTCCGAGTGTAGAGGTGAAATTCGTAGATATTCGGAGGAACACCAGTGGCGAAGGCGGCTCACTGGCTCGATACTGACGCTGAGGTGCGAAAGTGTGGGGAGCA
ASV_BACT_MISEQ_26	0	155	1541	232	217	158	26	1117	532	484	131	27	0	94	0	75	0	56	0	0	604	106	104	157	0	0	146	0	5962	Bacteria	Bacteroidota	Bacteroidia	Flavobacteriales	Flavobacteriaceae	NA	100	100	100	100	100	48	TGAGGAATATTGGACAATGGGCGGGAGCCTGATCCAGCCATGCCGCGTGCAGGAAGAATGCCCTATGGGTAGTAAACTGCTTTTATACGGGAAGAAACCCACCTACGTGTAGGTGATTGACGGTACCGTAAGAATAAGGACCGGCTAACTCCGTGCCAGCAGCCGCGGTAATACGGAGGGTCCGAGCGTTATCCGGAATTATTGGGTTTAAAGGGTCCGTAGGCGGGCCGGTAAGTCAGGGGTGAAAGTCCATAGCTCAACTATGGAACTGCCTTTGATACTGTCGGTCTTGAGTCATGGTGAAGTGGGCGGAATATGTAGTGTAGCGGTGAAATGCATAGATATTACATAGAACACCGATTGCGAAGGCAGCTCACTAACCATGTACTGACGCTGATG…
ASV_BACT_MISEQ_27	139	180	556	71	589	171	481	39	64	488	124	57	41	329	116	149	234	51	220	72	499	398	352	301	0	0	193	0	5914	Bacteria	Proteobacteria	Alphaproteobacteria	Caulobacterales	Hyphomonadaceae	Litorimonas	100	100	100	100	100	100	TGGGGAATATTGGACAATGGGCGCAAGCCTGATCCAGCAACGCCGCGTGAATGATGAAGGCCTTAGGGTTGTAAAATTCTTTCGCTAGGGAAGATAATGACTGTACCTAGTAAAGAAGCCCCGGCTAACTCCGTGCCAGCAGCCGCGGTAATACGGAGGGGGCTAGCGTTGTTCGGAATTACTGGGCGTAAAGCGTGCGTAGGCGGACTAATAAGTAGAGGGTGAAATCCCAAGGCTCAACCTTGGAACTGCCTTCTAAACTGTTAGTCTTGAGTTCTGGAGAGGTGAGTGGAATTGCTAGTGTAGAGGTGAAATTCGTAGATATTAGCAGGAACACCAGAGGCGAAGGCGGCTCACTGGACAGATACTGACGCTGAGGCACGAAAGTGTGGGGAGCA
ASV_BACT_MISEQ_28	0	53	84	65	259	120	112	101	370	443	101	396	785	740	1048	162	50	419	0	97	104	0	167	60	0	0	171	0	5907	Bacteria	Proteobacteria	Gammaproteobacteria	Granulosicoccales	Granulosicoccaceae	Granulosicoccus	100	100	100	100	100	100	TGGGGAATATTGGACAATGGGGGCAACCCTGATCCAGCAATACCGCGTGTGTGAAGAAGGCCTGCGGGTTGTAAAGCACTTTCAGTAGGGAAGAAAAGCTAATGGTTAATAGCGATTGGAATTGACGTTACCTACAGAAGAAGCACCGGCTAACTCCGTGCCAGCAGCCGCGGTAATACGGAGGGTGCAAGCGTTAATCGGAATTACTGGGCGTAAAGCGCGCGTAGGCGGCTTGGTCAGTCAGATGTGAAATCCCAGGGCTCAACCTTGGAACTGCATTTGATACTGCCAGGCTAGAGTATGTTAGAGGAAAGCGGAATTCCGGGTGTAGCGGTGAAATGCGTAGATATCCGGAGGAACATCAGTGGCGAAGGCGGCTTTCTGGAACAATACTGACGC…
ASV_BACT_MISEQ_29	101	243	265	245	76	290	221	222	159	544	87	343	184	661	248	126	194	603	45	223	51	152	160	256	0	0	36	0	5735	Bacteria	Proteobacteria	Alphaproteobacteria	Sphingomonadales	Sphingomonadaceae	Altererythrobacter	100	100	100	100	100	65	TGGGGAATATTGGACAATGGGCGAAAGCCTGATCCAGCAATGCCGCGTGAGTGATGAAGGCCTTAGGGTTGTAAAGCTCTTTTACCAGGGATGATAATGACAGTACCTGGAGAATAAGCTCCGGCTAACTCCGTGCCAGCAGCCGCGGTAATACGGAGGGAGCTAGCGTTGTTCGGAAATACTGGGCGTAAAGCGAACGTAGGCGGTCTATTAAGTCAGGGGTGAAATCCCGGAGCTCAACTCCGGAACTGCCCTTGAAACTGCTAGACTAGAATCCTGGAGAGGTCAGTGGAATTCCGAGTGTAGAGGTGAAATTCGTAGATATTCGGAAGAACACCAGTGGCGAAGGCGACTGACTGGACAGGTATTGACGCTGAGGTTCGAAAGCGTGGGGAGCA
ASV_BACT_MISEQ_30	51	74	93	33	51	133	57	79	70	136	0	21	99	157	48	56	65	119	0	77	124	64	57	0	0	0	1179	2805	5648	Bacteria	Proteobacteria	Gammaproteobacteria	Pseudomonadales	Moraxellaceae	Acinetobacter	100	100	100	100	100	100	TGGGGAATATTGGACAATGGGCGAAAGCCTGATCCAGCCATGCCGCGTGTGTGAAGAAGGCCTTTTGGTTGTAAAGCACTTTAAGCGAGGAGGAGGCTACTGAGATTAATACTCTTGGATAGTGGACGTTACTCGCAGAATAAGCACCGGCTAACTCTGTGCCAGCAGCCGCGGTAATACAGAGGGTGCGAGCGTTAATCGGATTTACTGGGCGTAAAGCGTGCGTAGGCGGCTTTTTAAGTCGGATGTGAAATCCCTGAGCTTAACTTAGGAATTGCATTCGATACTGGGAAGCTAGAGTATGGGAGAGGATGGTAGAATTCCAGGTGTAGCGGTGAAATGCGTAGAGATCTGGAGGAATACCGATGGCGAAGGCAGCCATCTGGCCTAATACTGACG…
ASV_BACT_MISEQ_31	0	0	0	0	0	0	775	0	21	4378	165	259	0	0	0	0	0	0	0	0	0	0	0	0	0	0	0	0	5598	Bacteria	Bacteroidota	Bacteroidia	Flavobacteriales	Flavobacteriaceae	Dokdonia	100	100	100	100	100	100	TGAGGAATATTGGACAATGGAGGCAACTCTGATCCAGCCATGCCGCGTGTAGGAAGACTGCCCTATGGGTTGTAAACTACTTTTATATGGGAAGAATAAGGTCTATGTATAGACTGATGACGGTACCATAAGAATAAGCACCGGCTAACTCCGTGCCAGCAGCCGCGGTAATACGGAGGGTGCAAGCGTTATCCGGAATCATTGGGTTTAAAGGGTCCGTAGGCGGGTTTGTAAGTCAGTGGTGAAAGTCTGTGGCTCAACCATAGAATTGCCATTGATACTGCAGGTCTTGAATTATTGTGAAGTGGTTAGAATATGTAGTGTAGCGGTGAAATGCTTAGAGATTACATAGAATACCGATTGCGAAGGCAGATCACTAACAATATATTGACGCTGATG…
ASV_BACT_MISEQ_32	234	351	413	509	144	153	322	175	132	0	56	69	69	0	0	0	211	68	154	286	409	688	169	396	0	0	101	0	5109	Bacteria	Proteobacteria	Gammaproteobacteria	Granulosicoccales	Granulosicoccaceae	Granulosicoccus	100	100	100	100	100	100	TGGGGAATATTGGACAATGGGGGCAACCCTGATCCAGCAATACCGCGTGTGTGAAGAAGGCCTGCGGGTTGTAAAGCACTTTCAGTAGGGAAGAAAAGCTGATTGTTAATAGCGATTGGAATTGACGTTACCTACAGAAGAAGCACCGGCTAACTCCGTGCCAGCAGCCGCGGTAATACGGAGGGTGCAAGCGTTAATCGGAATTACTGGGCGTAAAGCGCGCGTAGGCGGCTTGGTCAGTCAGATGTGAAATCCCCGGGCTCAACCTGGGAACTGCATTTGATACTGCCAGGCTAGAGTATGTTAGAGGAAAGCGGAATTCCGGGTGTAGCGGTGAAATGCGTAGATATCCGGAGGAACATCAGTGGCGAAGGCGGCTTTCTGGAACAATACTGACGC…
ASV_BACT_MISEQ_33	0	86	0	62	0	29	0	844	11	767	0	2214	0	454	0	274	0	21	0	0	0	58	0	95	0	0	0	0	4915	Bacteria	Proteobacteria	Alphaproteobacteria	Rhodobacterales	Rhodobacteraceae	Jannaschia	100	100	100	100	100	100	TGGGGAATCTTAGACAATGGGCGCAAGCCTGATCTAGCGATGCCGCGTGAGTGATGAAGGTCTTAGGATCGTAAAGCTCTTTCGCCAGGGATGATAATGACAGTACCTGGTAAAGAAACCCCGGCTAACTCCGTGCCAGCAGCCGCGGTAATACGGAGGGGGTTAGCGTTGTTCGGAATTACTGGGCGTAAAGCGCGCGTAGGCGGATTATTAAGTTAGAGGTGAAATCCCAGGGCTCAACCCTGGAACTGCCTTTAATACTGGTAATCTAGAGTTCGAGAGAGGTGAGTGGAATTCCGAGTGTAGAGGTGAAATTCGTAGATATTCGGAGGAACACCAGTGGCGAAGGCGGCTCACTGGCTCGATACTGACGCTGAGGTGCGAAAGCGTGGGGAGCA
ASV_BACT_MISEQ_34	536	93	238	106	246	197	133	100	469	24	47	49	88	109	496	13	15	201	178	471	550	113	93	189	0	0	111	0	4865	Bacteria	Proteobacteria	Alphaproteobacteria	Caulobacterales	Hyphomonadaceae	Hellea	100	100	100	100	100	97	TGGGGAATATTGGACAATGGGGGCAACCCTGATCCAGCCATGCCGCGTGAATGATGAAGGCCTTAGGGTTGTAAAATTCTTTCGCTAGGGAAGATAATGACTGTACCTAGTAAAGAAGCCCCGGCTAACTCCGTGCCAGCAGCCGCGGTAATACGGAGGGGGCTAGCGTTGTTCGGAATTACTGGGCGTAAAGCGTGCGTAGGCGGATTATTAAGTTAGGGGTGAAATCCCGGGGCTCAACCTCGGAACTGCCTCTAAAACTGGTAATCTAGAGATATGGAGAGGTAAGTGGAATTCCTAGTGTAGAGGTGAAATTCGTAGATATTAGGAGGAACACCAGAGGCGAAGGCGGCTTACTGGACATATACTGACGCTGAGGCACGAAAGTGTGGGTAGCA
ASV_BACT_MISEQ_35	232	330	61	281	97	270	93	293	53	36	165	68	281	396	117	42	54	493	21	632	86	219	94	272	0	0	52	0	4738	Bacteria	Proteobacteria	Alphaproteobacteria	Rhodobacterales	Rhodobacteraceae	Silicimonas	100	100	100	100	100	95	TGGGGAATCTTGGACAATGGGCGAAAGCCTGATCCAGCCATGCCGCGTGAGTGACGAAGGCCCTAGGGTCGTAAAGCTCTTTCAACTGTGAAGATAATGACGGTAGCAGTAGAAGAAACCCCGGCTAACTCCGTGCCAGCAGCCGCGGTAATACGGAGGGGGTTAGCGTTGTTCGGAATTACTGGGCGTAAAGCGCACGTAGGCGGACTATTAAGTAGAGGGTGAAATCCCAGGGCTCAACCCTGGAACTGCCTTCTATACTGGTAGTCTTGAGTTCGAGAGAGGTGAGTGGAATTCCGAGTGTAGAGGTGAAATTCGTAGATATTCGGAGGAACACCAGTGGCGAAGGCGGCTCACTGGCTCGATACTGACGCTGAGGTGCGAAAGTGTGGGGAGCA
ASV_BACT_MISEQ_36	105	95	207	144	365	301	95	259	205	374	52	33	529	131	652	40	67	166	34	130	320	32	206	45	0	0	132	0	4719	Bacteria	Proteobacteria	Gammaproteobacteria	Granulosicoccales	Granulosicoccaceae	Granulosicoccus	100	100	100	100	100	100	TGGGGAATATTGGACAATGGGGGCAACCCTGATCCAGCAATACCGCGTGTGTGAAGAAGGCCTGCGGGTTGTAAAGCACTTTCAGTAGGGAAGAAAAGCTGGTTGTTAATAGCGACTGGAATTGACGTTACCTACAGAAGAAGCACCGGCTAACTCCGTGCCAGCAGCCGCGGTAATACGGAGGGTGCAAGCGTTAATCGGAATTACTGGGCGTAAAGCGCGCGTAGGCGGCTTGGTCAGTCAGATGTGAAATCCCAGGGCTCAACCTTGGAACTGCATTTGATACTGCCAGGCTAGAGTATGTTAGAGGAAAGCGGAATTCCGGGTGTAGCGGTGAAATGCGTAGATATCCGGAGGAACATCAGTGGCGAAGGCGGCTTTCTGGAACAATACTGACGC…
ASV_BACT_MISEQ_37	0	0	0	0	0	0	0	0	0	0	0	0	533	0	0	0	0	0	0	0	0	0	0	0	2281	1063	609	201	4687	Bacteria	Proteobacteria	Alphaproteobacteria	Rhodobacterales	Rhodobacteraceae	Roseovarius	100	100	100	100	100	52	TGGGGAATCTTAGACAATGGGCGCAAGCCTGATCTAGCCATGCCGCGTGAGTGATGAAGGTCTTAGGATCGTAAAGCTCTTTCGCCAGGGATGATAATGACAGTACCTGGTAAAGAAACCCCGGCTAACTCCGTGCCAGCAGCCGCGGTAATACGGAGGGGGTTAGCGTTGTTCGGAATTACTGGGCGTAAAGCGTGCGTAGGCGGATTAGAAAGTATGGGGTGAAATCCCAGGGCTCAACCCTGGAACTGCCTCATAAACTACTAGTCTAGAGTTCGAGAGAGGTGAGTAGAATTCCGAGTGTAGAGGTGAAATTCGTAGATATTCGGAGGAATACCAGTGGCGAAGGCGGCTCACTGGCTCGATACTGACGCTGAGGTACGAAAGTGTGGGGAGCA
ASV_BACT_MISEQ_38	0	0	0	4	0	0	0	36	0	472	0	3729	0	73	0	0	0	15	0	0	0	0	0	8	0	0	0	0	4337	Bacteria	Bacteroidota	Bacteroidia	Chitinophagales	Saprospiraceae	Lewinella	100	100	100	100	100	100	TAAGGAATATTGGGCAATGGACGCAAGTCTGACCCAGCCATCCCGCGTGCAGGATGAAGGCGCTTCGCGTCGTAAACTGCTTTTGTGTAAGATGAAACCTAGGCATTTATGCTTAGCTGACGTTATTACAAGAATAAGCACCGGCTAACTCCGTGCCAGCAGCCGCGGTAATACGGAGGGTGCAAGCGTTATCCGGAATCACTGGGTTTAAAGGGTGCGTAGGTGGGCCAGTAAGTCAGAGGTGAAAGCCCGTCGCTTAACGACGGAACTGCCTTTGATACTGTTGGTCTTGAATCAGGTTGAGGTATGCGGAATGTGGCATGTAGCGGTGAAATGCGTAGATATGCCATAGAACACCGATTGCGAAGGCAGCATACTAGCCCTTGATTGACGCTGAGG…
ASV_BACT_MISEQ_39	0	64	241	0	129	127	458	34	140	1044	128	214	129	540	158	85	100	143	183	0	63	0	215	0	0	0	118	0	4313	Bacteria	Bacteroidota	Bacteroidia	Flavobacteriales	Flavobacteriaceae	Winogradskyella	100	100	100	100	100	100	TGAGGAATATTGGACAATGGGCGAGAGCCTGATCCAGCCATGCCGCGTGCAGGAAGACTGCCCTATGGGTTGTAAACTGCTTTTATACGGGAAGAAACCCACCTACGTGTAGGTGGCTGACGGTACCGTAAGAATAAGGATCGGCTAACTCCGTGCCAGCAGCCGCGGTAATACGGAGGATCCAAGCGTTATCCGGAATCATTGGGTTTAAAGGGTCCGTAGGTGGATGATTAAGTCAGAGGTGAAAGTTTGCGGCTCAACCGTAAAATTGCCTTTGATACTGGTCATCTTGAATTATTGTGAAGTGGTTAGAATATGTAGTGTAGCGGTGAAATGCATAGATATTACATAGAATACCAATTGCGAAGGCAGATCACTAACAATATATTGACACTGATG…
ASV_BACT_MISEQ_40	0	56	0	58	0	106	50	58	48	96	33	17	48	113	28	43	0	49	16	40	71	41	0	66	0	0	1151	1877	4065	Bacteria	Proteobacteria	Gammaproteobacteria	Pseudomonadales	Moraxellaceae	Acinetobacter	100	100	100	100	100	100	TGGGGAATATTGGACAATGGGCGAAAGCCTGATCCAGCCATGCCGCGTGTGTGAAGAAGGCCTTTTGGTTGTAAAGCACTTTAAGCGAGGAGGAGGCTACCGAGATTAATACTCTTGGATAGTGGACGTTACTCGCAGAATAAGCACCGGCTAACTCTGTGCCAGCAGCCGCGGTAATACAGAGGGTGCGAGCGTTAATCGGATTTACTGGGCGTAAAGCGTGCGTAGGCGGCTTTTTAAGTCGGATGTGAAATCCCTGAGCTTAACTTAGGAATTGCATTCGATACTGGGAAGCTAGAGTATGGGAGAGGATGGTAGAATTCCAGGTGTAGCGGTGAAATGCGTAGAGATCTGGAGGAATACCGATGGCGAAGGCAGCCATCTGGCCTAATACTGACG…
ASV_BACT_MISEQ_41	517	144	290	66	175	140	518	34	82	80	135	44	22	36	271	79	66	106	67	215	353	221	90	216	0	0	88	0	4055	Bacteria	Proteobacteria	Alphaproteobacteria	Caulobacterales	Hyphomonadaceae	Litorimonas	100	100	100	100	100	100	TGGGGAATATTGGACAATGGGCGCAAGCCTGATCCAGCAACGCCGCGTGAATGATGAAGGCCTTAGGGTTGTAAAATTCTTTCGCTAGGGAAGATAATGACTGTACCTAGTAAAGAAGCCCCGGCTAACTCCGTGCCAGCAGCCGCGGTAATACGGAGGGGGCTAGCGTTGTTCGGAATTACTGGGCGTAAAGCGTGCGTAGGCGGATCAATAAGTAAGGGGTGAAATCCCGAGGCTCAACCTCGGAACTGCCTCTTAAACTGTTGATCTTGAGTTCTGGAGAGGTGAGTGGAATTGCTAGTGTAGAGGTGAAATTCGTAGATATTAGCAGGAACACCAGAGGCGAAGGCGGCTCACTGGACAGATACTGACGCTGAGGCACGAAAGTGTGGGGAGCA
ASV_BACT_MISEQ_42	74	103	85	264	226	252	71	402	293	0	0	155	194	99	116	0	103	247	122	206	32	271	111	402	0	0	76	0	3904	Bacteria	Bacteroidota	Bacteroidia	Flavobacteriales	Flavobacteriaceae	Pseudozobellia	100	100	100	100	100	94	TGAGGAATATTGGACAATGGAGGGGACTCTGATCCAGCCATGCCGCGTGCGGGAAGAAGGCCCTACGGGTCGTAAACCGCTTTTACATGGGAAGAAACGGGGGTACGTGTACCCTTTTGACGGTACCATGAGAATAAGGACCGGCTAACTCCGTGCCAGCAGCCGCGGTAATACGGAGGGTCCGAGCGTTATCCGGAATTATTGGGTTTAAAGGGTCCGTAGGCGGGCCGTTAAGTCAGGGGTGAAAGTCTGCGGCTCAACCGTAGAAATGCCTTTGATACTGGCGGTCTTGAGTTATGGTGAAGTGGGCGGAATATGTAGTGTAGCGGTGAAATGCATAGATATTACATAGAACACCGATTGCGAAGGCAGCTCACTAACCATATACTGACGCTGATG…
ASV_BACT_MISEQ_43	192	71	242	86	145	140	156	141	120	240	82	137	127	222	261	105	32	274	146	156	202	136	101	212	0	0	114	0	3840	Bacteria	Planctomycetota	Planctomycetes	Pirellulales	Pirellulaceae	Blastopirellula	100	100	100	100	100	100	TCGAGAATCTTCCGCAATGGGCGAAAGCCTGACGGAGCGACGCCGCGTGATGGACGAAGGCCCTCGGGTTGTAAACATCTGTCGTAGGGGAGGAAATTTTGACCGATCCTAGGAGGAAGCACAGGCTAAGTTCGTGCCAGCAGCCGCGGTAATACGAACTGTGCAAACGTTATTCGGAATCACTGGGCTTAAAGGGTGCGTAGGCGGGTTTATAGGTCAGATGTGAAAGCCCACGGCTCAACCGTGGAATTGCGTTTGAAACCATAAGTCTTGAGGGGATCAGAGGAGAGCGGAACTGATGGTGGAGCGGTGAAATGCGTTGATATCATCAGGAACACCGGTGGCGAAAGCGGCTCTCTGGGATCTTTCTGACGCTGAGGCACGAAAGCTAGGGGAGCG
ASV_BACT_MISEQ_44	456	122	213	157	131	185	149	182	174	77	128	26	111	129	478	151	24	113	30	310	97	117	104	119	0	0	53	0	3836	Bacteria	Proteobacteria	Gammaproteobacteria	Pseudomonadales	KI89A clade	NA	100	100	100	100	100	100	TAGGGAATCTTGGGCAATGGGCGCAAGCCTGACCCAGCCATGCCGCGTGTGTGAAGAAGGCTCTAGGGTTGTAAAGCACTTTCAGTGGTGAAGATAAGCTGTGAATTAATACTCCACGGTCTAGACGTTAACCACAGAAGAAGATCCGGCTAACTCCGTGCCAGCAGCCGCGGTAATACGGAGGGATCGAACGTTAATCGGAATTACTGGGCGTAAAGCGCGCGTAGGCGGTTTCTTAAGTGGGATGTGAAAGCCTCGGGCTTAACCTGAGAATTGCATTCCATACTGGGGAACTAGAGTGTGATAGAGGGAGGTAGAATTTCCTGTGTAGCGGTGAAATGCGTAGATATAGGAAGGAATACCAGTGGCGAAGGCGGCCTCCTGGATCAACACTGACGC…
ASV_BACT_MISEQ_45	75	92	414	69	366	278	434	87	0	116	111	0	70	126	80	86	56	237	110	84	77	155	327	63	0	0	212	0	3725	Bacteria	Proteobacteria	Alphaproteobacteria	Rhodobacterales	Rhodobacteraceae	Litoreibacter	100	100	100	100	100	92	TGGGGAATCTTAGACAATGGGCGAAAGCCTGATCTAGCCATGCCGCGTGAGTGACGAAGGCCTTAGGGTCGTAAAGCTCTTTCGCCAGAGATGATAATGACAGTATCTGGTAAAGAAACCCCGGCTAACTCCGTGCCAGCAGCCGCGGTAATACGGAGGGGGTTAGCGTTGTTCGGAATTACTGGGCGTAAAGCGTACGTAGGCGGATTAGTCAGTCAGAGGTGAAATCCCAGGGCTCAACCCTGGAACTGCCTTTGATACTGCTAGTCTTGAGTTCGAGAGAGGTGAGTGGAATTCCGAGTGTAGAGGTGAAATTCGTAGATATTCGGAGGAACACCAGTGGCGAAGGCGGCTCACTGGCTCGATACTGACGCTGAGGTACGAAAGTGTGGGGAGCA
ASV_BACT_MISEQ_46	0	0	0	0	0	0	0	0	0	0	0	0	393	0	0	0	0	0	0	0	0	0	0	0	1913	1042	272	93	3713	Bacteria	Firmicutes	Bacilli	Bacillales	Bacillaceae	Bacillus	100	100	100	100	100	94	TAGGGAATCTTCCGCAATGGACGAAAGTCTGACGGAGCAACGCCGCGTGAGTGATGAAGGTTTTCGGATCGTAAAGCTCTGTTGTTAGGGAAGAACAAGTGCGAGAGTAACTGCTCGCACCTTGACGGTACCTAACCAGAAAGCCACGGCTAACTACGTGCCAGCAGCCGCGGTAATACGTAGGTGGCAAGCGTTGTCCGGAATTATTGGGCGTAAAGGGCTCGTAGGCGGTTTCTTAAGTCTGATGTGAAAGCCCCCGGCTCAACCGGGGAGGGTCATTGGAAACTGGGAAACTTGAGTGCAGAAGAGGAGAGTGGAATTCCACGTGTAGCGGTGAAATGCGTAGAGATGTGGAGGAACACCAGTGGCGAAGGCGACTCTCTGGTCTGTAACTGACGC…
ASV_BACT_MISEQ_47	496	0	0	0	137	80	0	0	300	37	92	41	92	212	103	145	83	521	47	113	196	0	505	127	0	0	294	0	3621	Bacteria	Bacteroidota	Bacteroidia	Flavobacteriales	Flavobacteriaceae	NA	100	100	100	100	100	37	TGAGGAATATTGGACAATGGGCGGGAGCCTGATCCAGCCATGCCGCGTGCAGGAAGAATGCCCTATGGGTAGTAAACTGCTTTTATACGGGAAGAAACCCATCTACGTGTAGATGGCTGACGGTACCGTAAGAATAAGGACCGGCTAACTCCGTGCCAGCAGCCGCGGTAATACGGAGGGTCCGAGCGTTATCCGGAATTATTGGGTTTAAAGGGTCCGTAGGCGGGCCGGTAAGTCAGAGGTGAAAGTCCATAGCTCAACTATGGAACTGCCTTTGATACTGTCGGTCTTGAGTCATGGTGAAGTGGGCGGAATATGTAGTGTAGCGGTGAAATGCATAGATATTACATAGAACACCGATTGCGAAGGCAGCTCACTAACCATGAACTGACGCTGATG…
ASV_BACT_MISEQ_48	0	0	0	0	0	0	597	0	0	1919	0	259	0	312	40	38	38	0	29	0	11	0	224	0	0	0	144	0	3611	Bacteria	Bacteroidota	Bacteroidia	Flavobacteriales	Flavobacteriaceae	Dokdonia	100	100	100	100	100	100	TGAGGAATATTGGACAATGGAGGCAACTCTGATCCAGCCATGCCGCGTGTAGGAAGACTGCCCTATGGGTTGTAAACTACTTTTATATGGGAAGAATAAGGTCTATGTATAGACTGATGACGGTACCATAAGAATAAGCACCGGCTAACTCCGTGCCAGCAGCCGCGGTAATACGGAGGGTGCAAGCGTTATCCGGAATCATTGGGTTTAAAGGGTCCGTAGGCGGATTTGTAAGTCAGTGGTGAAAGTCTGTGGCTCAACCATAGAATTGCCATTGATACTGCAGGTCTTGAATTATTGTGAAGTGGTTAGAATATGTAGTGTAGCGGTGAAATGCTTAGAGATTACATAGAATACCGATTGCGAAGGCAGATCACTAACAATATATTGACGCTGATG…
ASV_BACT_MISEQ_49	323	29	416	44	238	86	233	31	312	58	66	20	156	40	254	32	24	32	93	97	477	76	145	68	0	0	144	0	3494	Bacteria	Proteobacteria	Alphaproteobacteria	Caulobacterales	Hyphomonadaceae	Litorimonas	100	100	100	100	100	100	TGGGGAATATTGGACAATGGAGGCAACTCTGATCCAGCAACGCCGCGTGAATGATGAAGGCCTTAGGGTTGTAAAATTCTTTCGCTAGGGAAGATAATGACTGTACCTAGTAAAGAAGCCCCGGCTAACTCCGTGCCAGCAGCCGCGGTAATACGGAGGGGGCTAGCGTTGTTCGGAATTACTGGGCGTAAAGCGTGCGTAGGCGGACTAATAAGTAGAGGGTGAAATCCCAAGGCTCAACCTTGGAACTGCCTTCTAAACTGTTAGTCTTGAGTTCTGGAGAGGTGAGTGGAATTGCTAGTGTAGAGGTGAAATTCGTAGATATTAGCAGGAACACCAGAGGCGAAGGCGGCTCACTGGACAGATACTGACGCTGAGGCACGAAAGTGTGGGGAGCA
ASV_BACT_MISEQ_50	0	117	47	71	31	79	99	76	163	496	30	431	33	544	162	146	49	476	17	40	0	101	68	99	0	0	26	0	3401	Bacteria	Proteobacteria	Alphaproteobacteria	Sphingomonadales	Sphingomonadaceae	NA	100	100	100	100	100	46	TGGGGAATATTGGACAATGCACGAAAGTGTGATCCAGCAATGCCGCGTGAGTGATGAAGGCCTTAGGGTTGTAAAGCTCTTTTACTAGGGATGATAATGACAGTACCTAGAGAATAAGCTCCGGCTAACTCCGTGCCAGCAGCCGCGGTAATACGGAGGGAGCTAGCGTTGTTCGGAATTACTGGGCGTAAAGCGCGCGTAGGCGGCTATTCAAGTCAGAGGTGAAATCCCAGGGCTCAACCCTGGAACTGCCTTTGAAACTAGATAGCTAGAATACTGGAGAGGTGAGTGGAATTCCGAGTGTAGAGGTGAAATTCGTAGATATTCGGAAGAACACCAGTGGCGAAGGCGACTCACTGGACAGTTATTGACGCTGAGGTGCGAAAGCGTGGGGAGCA
ASV_BACT_MISEQ_51	0	0	325	0	1341	0	643	0	108	0	584	0	76	0	0	0	0	0	44	0	0	0	127	0	0	0	44	0	3292	Bacteria	Proteobacteria	Gammaproteobacteria	Granulosicoccales	Granulosicoccaceae	Granulosicoccus	100	100	100	100	100	100	TGGGGAATATTGGACAATGGGGGCAACCCTGATCCAGCAATACCGCGTGTGTGAAGAAGGCCTGCGGGTTGTAAAGCACTTTCAGTAGGGAAGAAAAGCTGACGGTTAATAGCTGTTGGAATTGACGTTACCTACAGAAGAAGCACCGGCTAACTCCGTGCCAGCAGCCGCGGTAATACGGAGGGTGCAAGCGTTAATCGGAATTACTGGGCGTAAAGCGCGCGTAGGCGGCTTGGTCAGTCAGATGTGAAATCCCAGGGCTCAACCTTGGAACTGCATTTGATACTGCCAGGCTAGAGTATGTTAGAGGAAAGCGGAATTCCGGGTGTAGCGGTGAAATGCGTAGATATCCGGAGGAACATCAGTGGCGAAGGCGGCTTTCTGGAACAATACTGACGC…
ASV_BACT_MISEQ_52	280	199	239	252	0	226	136	190	263	0	0	0	0	0	0	0	0	0	162	350	204	323	0	238	0	0	0	0	3062	Bacteria	Proteobacteria	Alphaproteobacteria	NA	NA	NA	100	100	100	73	73	73	TGGGGAATCTTGGACAATGGGGGCAACCCTGATCCAGCGACGCCGCGTGGATGAAGAAGGCCTTAGGGTTGTAAAGTCCTTTCACCGGGGAGGATGATGACGTTACCCGGAGAAGAAGCACCGGCTAACTCCGTGCCTGCAGCCGCGGTAAGACGGAGGGTGCTAGCGTTGTTCGGAATCACTGGGCGTAAAGGGCGCGTAGGCGGCCTAGATAGTCAGATGTGAAAGCCCAGGGCCCAACCCTGGAACTGCATTTGATACTCCTAGGCTAGAGGTCGAAAGAGGAGAGTGGAATACCCAGTGTAGAGGTGAAATTCGTAGATATTGGGTGGAACACCAGTGGCGAAAGCGGCTCTCTGGTTCGATACTGACGCTGAGGCGCGAAAGCGTGGGGAGCA
ASV_BACT_MISEQ_53	79	97	166	106	98	343	416	99	53	196	35	37	76	175	225	135	20	96	33	140	54	170	64	106	0	0	26	0	3045	Bacteria	Proteobacteria	Alphaproteobacteria	Rhodobacterales	Rhodobacteraceae	NA	100	100	100	82	82	45	TGGGGAATCTTAGACAATGGGGGAAACCCTGATCTAGCCATGCCGCGTGATCGATGACGGCCTTAGGGTTGTAAAGATCTTTCGACGGGGACGATAATGACGGTACCCGTAGAAGAAGCCCCGGCTAACTTCGTGCCAGCAGCCGCGGTAATACGAAGGGGGCTAGCGTTGTTCGGAATTACTGGGCGTAAAGCGCGTGTAGGCTGACTAGTCAGTCAGGGGTGAAATCCCAGGGCTCAACCCTGGAACTGCCTTTGATACTGCTAGTCTGGAGTCCGGTAGAGGTGAGTGGAATTCCGAGTGTAGAGGTGAAATTCGTAGATATTCGGAGGAACACCAGTGGCGAAGGCGGCTCACTGGACCGGTACTGACGCTGAGACGCGAAAGTGTGGGGAGCA
ASV_BACT_MISEQ_54	0	120	27	60	0	70	346	88	0	558	0	294	26	457	71	143	71	161	171	0	29	112	69	95	0	0	62	0	3030	Bacteria	Proteobacteria	Alphaproteobacteria	Caulobacterales	Hyphomonadaceae	Litorimonas	100	100	100	100	100	100	TGGGGAATATTGGACAATGGGCGCAAGCCTGATCCAGCAACGCCGCGTGAATGATGAAGGCCTTAGGGTTGTAAAATTCTTTCGCTAGGGAAGATAATGACTGTACCTAGTAAAGAAGCCCCGGCTAACTCCGTGCCAGCAGCCGCGGTAATACGGAGGGGGCTAGCGTTGTTCGGAATTACTGGGCGTAAAGCGTGCGTAGGCGGATCAATAAGTTAGGGGTGAAATCCCGAGGCTCAACCTCGGAACTGCCTCTAAAACTGTTGGTCTTGAGTTCTGGAGAGGTGAGTGGAATTGCTAGTGTAGAGGTGAAATTCGTAGATATTAGCAGGAACACCAGAGGCGAAGGCGGCTCACTGGACAGATACTGACGCTGAGGCACGAAAGTGTGGGGAGCA
ASV_BACT_MISEQ_55	0	61	151	72	73	77	84	93	329	138	112	33	225	393	131	138	79	349	49	0	96	0	171	74	0	0	80	0	3008	Bacteria	Proteobacteria	Gammaproteobacteria	Granulosicoccales	Granulosicoccaceae	Granulosicoccus	100	100	100	100	100	100	TGGGGAATATTGGACAATGGGGGCAACCCTGATCCAGCAATACCGCGTGTGTGAAGAAGGCCTGCGGGTTGTAAAGCACTTTCAGTAGGGAAGAAAAGCTGGTGGTTAATAGCCACTGGAATTGACGTTACCTACAGAAGAAGCACCGGCTAACTCCGTGCCAGCAGCCGCGGTAATACGGAGGGTGCAAGCGTTAATCGGAATTACTGGGCGTAAAGCGCGCGTAGGCGGCTTGGTCAGTCAGATGTGAAATCCCAGGGCTCAACCTTGGAACTGCATTTGATACTGCCAGGCTAGAGTATGTTAGAGGAAAGCGGAATTCCGGGTGTAGCGGTGAAATGCGTAGATATCCGGAGGAACATCAGTGGCGAAGGCGGCTTTCTGGAACAATACTGACGC…
ASV_BACT_MISEQ_56	98	121	290	58	187	129	196	116	0	170	69	60	46	129	147	76	54	217	0	110	55	127	183	73	0	0	122	0	2833	Bacteria	Proteobacteria	Alphaproteobacteria	Rhodobacterales	Rhodobacteraceae	Tateyamaria	100	100	100	100	100	95	TGGGGAATCTTAGACAATGGGCGAAAGCCTGATCTAGCGATGCCGCGTGAGTGATGAAGGCCTTAGGGTCGTAAAGCTCTTTCGCCAGGGATGATAATGACAGTACCTGGTAAAGAAACCCCGGCTAACTCCGTGCCAGCAGCCGCGGTAATACGGAGGGGGTTAGCGTTGTTCGGAATTACTGGGCGTAAAGCGCACGTAGGCGGACTAATAAGTCAGAGGTGAAATCCCAGGGCTCAACCCTGGAACTGCCTTTGATACTGTTAGTCTTGAGTTCGAGAGAGGTGAGTGGAATTCCGAGTGTAGAGGTGAAATTCGTAGATATTCGGAGGAACACCAGTGGCGAAGGCGGCTCACTGGCTCGATACTGACGCTGAGGTGCGAAAGTGTGGGGAGCA
ASV_BACT_MISEQ_57	0	0	6	0	0	0	0	0	5	0	0	0	377	0	4	0	3	0	0	0	0	4	0	0	1172	705	511	20	2807	Bacteria	Proteobacteria	Gammaproteobacteria	Pseudomonadales	Halomonadaceae	Cobetia	100	100	100	100	100	100	TGGGGAATATTGGACAATGGGCGAAAGCCTGATCCAGCCATGCCGCGTGTGTGAAGAAGGCCTTCGGGTTGTAAAGCACTTTCAGCGAGGAAGAACGCCTTGGGATTAATACTCTCGAGGAAAGACATCACTCGCAGAAGAAGCACCGGCTAACTCCGTGCCAGCAGCCGCGGTAATACGGAGGGTGCAAGCGTTAATCGGAATTACTGGGCGTAAAGCGCGCGTAGGTGGCTAAGTCAGCCAGGTGTGAAAGCCCCGGGCTCAACCTGGGAACGGCATCTGGAACTGCTTGGCTAGAGTGCAGGAGAGGAAGGTAGAATTCCCGGTGTAGCGGTGAAATGCGTAGAGATCGGGAGGAATACCAGTGGCGAAGGCGGCCTTCTGGACTGACACTGACAC…
ASV_BACT_MISEQ_58	105	341	130	363	151	258	28	162	18	0	25	0	19	0	0	0	0	129	128	280	79	311	28	184	0	0	43	0	2782	Bacteria	Bacteroidota	Bacteroidia	Flavobacteriales	Flavobacteriaceae	Maribacter	100	100	100	100	100	61	TGAGGAATATTGGACAATGGAGGAGACTCTGATCCAGCCATGCCGCGTGCAGGAAGAATGCCCTATGGGTAGTAAACTGCTTTTATACGGGAAGAAAAAGGGCTACGTGTAGCCTGTTGACGGTACCGTAAGAATAAGGACCGGCTAACTCCGTGCCAGCAGCCGCGGTAATACGGAGGGTCCGAGCGTTATCCGGAATTATTGGGTTTAAAGGGTCCGTAGGCGGGCGATTAAGTCAGTGGTGAAAGTCTGCAGCTCAACTGTAGAATTGCCTTTGATACTGATCGTCTTGAGTTACAGTGAAGTTGCCGGAATATGTAGTGTAGCGGTGAAATGCATAGATATTACATAGAACACCGATTGCGAAGGCAGGTGACTAACTGTATACTGACGCTGATG…
ASV_BACT_MISEQ_59	56	71	129	100	63	84	103	108	208	50	85	0	146	105	84	88	76	115	93	86	550	105	127	62	0	0	55	0	2749	Bacteria	Cyanobacteria	Cyanobacteriia	Chloroplast	NA	NA	100	100	100	100	100	100	TGGGGAATTTTCCGCAATGGGCGAAAGCCTGACAGAGCAATACCGCGTGAGGGAAGAAAGCCCACAGGGTTGTAAACCTCTTTTGTCAAGGAAGAAGTTCTGACGTTACTTGACGAATAAGCATCGGCTAACTCCGTGCCAGCAGCCGCGGTAATACGGAGGATGCAAGTGTTATCCGGAATCACTGGGCGTAAAGCGTTTGTAGGTGGTTTAGTAAGTCTATTGTTAAATCTTGAAGCTCAACTTCAAACATGTAATAGAAACTACCAGACTTGAGGATAGTAGGGGTAAAGGGAATTTCCAGTGGAGCGGTGAAATGCGTAGAGATTGGAAGGACCACCGATGGCGAAGGCACTTTACTGGGCTATTACTGACACTAAGAGACGAAAGCTAGGGTAG…
ASV_BACT_MISEQ_60	63	12	43	324	596	135	64	180	124	161	38	147	0	119	298	34	15	140	34	38	0	0	75	101	0	0	0	0	2741	Bacteria	Actinobacteriota	Acidimicrobiia	Microtrichales	Ilumatobacteraceae	Ilumatobacter	100	100	100	100	100	100	TGGGGAATCTTGCACAATGGGCGAAAGCCTGATGCAGCGATGCCGCGTGCGGGAAGAAGGCCCTAGGGTTGTAAACCGCTTTCAGGAGGGAAGAAAATGACGGTACCTCCAGAAGAAGGTGCGGCCAACTACGTGCCAGCAGCCGCGGTAACACGTAGGCACCAAGCGTTATCCGGATTTATTGGGCGTAAAGAGCTCGTAGGCGGTTCAGTCAGTCGGGTGTGAAAACTTGAGGCTTAACCTCAAGAGGTCACTCGATACTACTGTGACTAGAGTGCGGTAGGGGAGCGGGGAATTCCTGGTGTAGCGGTGAAATGCGCAGATATCAGGAGGAACACCAGTGGCGAAGGCGCCGCTCTGGGCCGTAACTGACGCTGAGGAGCGAAAGCATGGGTAGCA
ASV_BACT_MISEQ_61	0	17	3	0	19	9	61	0	0	1707	21	158	0	219	52	54	0	0	9	0	6	39	217	0	0	0	142	0	2733	Bacteria	Proteobacteria	Gammaproteobacteria	Pseudomonadales	Cellvibrionaceae	NA	100	100	100	100	100	87	TGGGGAATATTGCACAATGGGGGGAACCCTGATGCAGCCATGCCGCGTGTGTGAAGAAGGCTCTAGGGTTGTAAAGCACTTTCAATAGGGAGGAAAAGTTAGTATTTAATAGATGCTAGCCGTGACGTTACCTATAGAAGAAGCACCGGCTAACTCCGTGCCAGCAGCCGCGGTAATACGGAGGGTGCAAGCGTTAATCGGAATTACTGGGCGTAAAGCGCGCGTAGGCGGTTATCTAAGCTAGATGTGAAAGCCCAGGGCTCAACCTTGGAACTGCATTTAGAACTGGGTAGCTAGAGTACAGCAGAGGATAGTGGAATTTCAGGTGTAGCGGTGAAATGCGTAGAGATCTGAAGGAACATCAGTGGCGAAGGCGACTGTCTGGGCTGATACTGACGC…
ASV_BACT_MISEQ_62	14	34	56	41	15	26	27	24	152	43	16	39	78	72	11	75	62	62	8	41	42	39	19	34	0	0	375	1224	2629	Bacteria	Proteobacteria	Gammaproteobacteria	Pseudomonadales	Pseudomonadaceae	Pseudomonas	100	100	100	100	100	100	TGGGGAATATTGGACAATGGGCGAAAGCCTGATCCAGCCATGCCGCGTGTGTGAAGAAGGTCTTCGGATTGTAAAGCACTTTAAGTTGGGAGGAAGGGCAGTAAATTAATACTTTGCTGTTTTGACGTTACCGACAGAATAAGCACCGGCTAACTCTGTGCCAGCAGCCGCGGTAATACAGAGGGTGCAAGCGTTAATCGGAATTACTGGGCGTAAAGCGCGCGTAGGTGGTTTGTTAAGTTGAATGTGAAATCCCCGGGCTCAACCTGGGAACTGCATCCAAAACTGGCAAGCTAGAGTATGGTAGAGGGTAGTGGAATTTCCTGTGTAGCGGTGAAATGCGTAGATATAGGAAGGAACACCAGTGGCGAAGGCGACTACCTGGACTGATACTGACAC…
ASV_BACT_MISEQ_63	178	134	158	231	185	176	16	143	118	27	27	23	74	32	59	0	11	12	66	287	225	160	30	164	0	0	0	0	2536	Bacteria	Proteobacteria	Alphaproteobacteria	Caulobacterales	Hyphomonadaceae	Robiginitomaculum	100	100	100	100	100	87	TGGGGAATATTGGACAATGGGCGCAAGCCTGATCCAGCCATGCCGCGTGAATGATGAAGGCCTTAGGGTTGTAAAATTCTTTCGCTAGGGAAGATAATGACGGTACCTAGTAAAGAAGCCCCGGCTAACTCCGTGCCAGCAGCCGCGGTAATACGGAGGGGGCAAGCGTTGTTCGGAATTACTGGGCGTAAAGCGTACGTAGGCGGACCATTAAGTTAGATGTGAAATCCCCGGGCTCAACCCGGGAACTGCATTTAAAACTGCTGGTCTAGAGTTATGGAGAGGTAAGTGGAATTCCTAGTGTAGAGGTGAAATTCGTAGATATTAGGAGGAACACCAGAGGCGAAGGCGGCTTACTGGACATATACTGACGCTGAGGTACGAAAGTGTGGGGAGCA
ASV_BACT_MISEQ_64	0	0	0	0	0	0	0	0	0	2329	0	169	0	0	0	0	0	0	0	0	0	0	11	0	0	0	7	0	2516	Bacteria	Bacteroidota	Bacteroidia	Flavobacteriales	Flavobacteriaceae	Algitalea	100	100	100	100	100	99	TGAGGAATATTGGACAATGGAGGCAACTCTGATCCAGCCATGCCGCGTGTAGGAAGACTGCCCTATGGGTTGTAAACTACTTTTATAGAGGAAGAAATGTAACTACGTGTAGTTATTTGACGGTACTCTACGAATAAGGATCGGCTAACTCCGTGCCAGCAGCCGCGGTAATACGGAGGATCCAAGCGTTATCCGGAATCATTGGGTTTAAAGGGTCCGTAGGCGGATTTATAAGTCAGTGGTGAAAGTTTGCGGCTCAACCGTAAAATTGCCATTGATACTGTAGGTCTTGAATCATAATGAAGTGGTTAGAATAAGTAGTGTAGCGGTGAAATGCATAGATATTACTTAGAATACCGATTGCGAAGGCAGATCACTAATTATGCATTGACGCTGATG…
ASV_BACT_MISEQ_65	0	0	35	0	0	0	35	0	38	1988	94	242	8	26	0	17	0	0	13	0	0	0	18	0	0	0	0	0	2514	Bacteria	Proteobacteria	Alphaproteobacteria	Rhodobacterales	Rhodobacteraceae	Octadecabacter	100	100	100	100	100	100	TGGGGAATCTTAGACAATGGGGGAAACCCTGATCTAGCGATGCCGCGTGTGTGACGAAGGCCTTAGGGTCGTAAAGCACTTTCGCCAAGGATGATAATGACAGTACTTGGTAAAGAAACCCCGGCTAACTCCGTGCCAGCAGCCGCGGTAATACGGAGGGGGTTAGCGTTGTTCGGAATTACTGGGCGTAAAGCGCACGTAGGCGGACTATTAAGTTAGAGGTGAAATCCCGGGGCTCAACCCCGGAACTGCCTTTAATACTGGTAGTCTTGAGTTCGAGAGAGGTGAGTGGAATTCCAAGTGTAGAGGTGAAATTCGTAGATATTTGGAGGAACACCAGTGGCGAAGGCGGCTCACTGGCTCGATACTGACGCTGAGGTGCGAAAGCGTGGGGAGCA
ASV_BACT_MISEQ_66	27	95	77	131	177	182	68	174	217	28	30	39	238	126	74	7	33	116	46	83	23	144	46	95	0	0	63	0	2339	Bacteria	Proteobacteria	Alphaproteobacteria	Caulobacterales	Hyphomonadaceae	NA	100	100	100	100	100	99	TGGGGAATCTTGCACAATGGGCGAAAGCCTGATGCAGCCATGCCGCGTGAATGATGAAGGCCTTAGGGTTGTAAAATTCTTTCATCAGGGATGATAATGACAGTACCTGAAGAAGAAGCCCCGGCTAACTTCGTGCCAGCAGCCGCGGTAATACGAAGGGGGCTAGCGTTGTTCGGAATTACTGGGCGTAAAGAGTTCGTAGGCGGGCTATTAAGCCAGATGTGAAATCCCAGGGCTCAACCTTGGAACTGCATTTGGAACTGGTAGCCTAGAGACTAGGAGAGGTCAGTGGAATACCGAGTGGAGAGGTGAAATTCGCAGATATTCGGTGGAACACCAGTGGCGAAGGCGACTGACTGGACTAGTACTGACGCTGAGGAACGAAAGTGTGGGGAGCA
ASV_BACT_MISEQ_67	80	0	0	0	50	0	347	0	9	769	0	43	31	0	185	0	67	0	81	0	23	23	332	0	0	0	276	0	2316	Bacteria	Proteobacteria	Gammaproteobacteria	Arenicellales	Arenicellaceae	Arenicella	100	100	100	100	100	100	TGGGGAATATTGGACAATGGGCGCAAGCCTGATCCAGCAATACCTCGTGTGTGAAGAAGGCCTTAGGGTTGTAAAGCACTTTCAATTGGGACGAAGATTGGTAGTTTAATATGCTGCTAATTTGACGGTACCTTTAGAAGAAGCACCGGCTAACTCCGTGCCAGCAGCCGCGGTAATACGGAGGGTGCAAGCGTTAATCGGAATTACTGGGCGTAAAGCGCGCGTAGGTGGTTTGATAAGTTAGATGTGAAAGCCCTGGGCTTAACCTAGGAATTGCATTTAAAACTGTCTCACTAGAGTATGGTAGAGGGAAGTGGAATTCCACATGTAGCGGTGAAATGCGTAGAGATGTGGAGGAACACCAGTGGCGAAGGCGACTTCCTGGACTAATACTGACAC…
ASV_BACT_MISEQ_68	73	76	105	29	79	121	139	88	102	50	81	32	41	211	147	19	0	431	75	105	38	20	128	26	0	0	86	0	2302	Bacteria	Bacteroidota	Bacteroidia	Flavobacteriales	Flavobacteriaceae	Maribacter	100	100	100	100	100	69	TGAGGAATATTGGACAATGGAGGAGACTCTGATCCAGCCATGCCGCGTGCAGGAAGAATGCCCTATGGGTAGTAAACTGCTTTTATACGGGAAGAAAAAGGGCTACGTGTAGCCTGTTGACGGTACCGTAAGAATAAGGACCGGCTAACTCCGTGCCAGCAGCCGCGGTAATACGGAGGGTCCGAGCGTTATCCGGAATTATTGGGTTTAAAGGGTCCGTAGGCGGGCGTTTAAGTCAGAGGTGAAAGTTTGCAGCTCAACTGTAAAATTGCCTTTGATACTGAACGTCTTGAGTTACAGTGAAGTTGCCGGAATATGTAGTGTAGCGGTGAAATGCATAGATATTACATAGAACACCGATTGCGAAGGCAGGTGACTAACTGTATACTGACGCTGATG…
ASV_BACT_MISEQ_69	38	0	44	0	48	80	136	79	0	504	71	63	138	325	174	95	21	55	47	52	0	25	67	21	0	0	131	86	2300	Bacteria	Proteobacteria	Alphaproteobacteria	Rhodobacterales	Rhodobacteraceae	Octadecabacter	100	100	100	100	100	100	TGGGGAATCTTAGACAATGGGCGAAAGCCTGATCTAGCGATGCCGCGTGTGTGACGAAGGCCTTAGGGTCGTAAAGCACTTTCGCCAAGGATGATAATGACAGTACTTGGTAAAGAAACCCCGGCTAACTCCGTGCCAGCAGCCGCGGTAATACGGAGGGGGTTAGCGTTGTTCGGAATTACTGGGCGTAAAGCGCACGTAGGCGGACTATTAAGTTAGAGGTGAAATCCCAGGGCTCAACCCTGGAACTGCCTTTAATACTGGTAGTCTTGAGTTCGAGAGAGGTAAGTGGAATTCCAAGTGTAGAGGTGAAATTCGTAGATATTTGGAGGAACACCAGTGGCGAAGGCGGCTTACTGGCTCGATACTGACGCTGAGGTGCGAAAGCGTGGGGAGCA
ASV_BACT_MISEQ_70	27	97	8	229	173	57	0	42	48	0	0	19	0	0	0	0	86	8	109	266	0	76	98	893	0	0	45	0	2281	Bacteria	Bacteroidota	Bacteroidia	Flavobacteriales	Flavobacteriaceae	Maribacter	100	100	100	100	100	98	TGAGGAATATTGGACAATGGAGGGGACTCTGATCCAGCCATGCCGCGTGCAGGAAGAATGCCCTATGGGTAGTAAACTGCTTTTATACGGGAAGAAAAAGGGGCACGTGTGCCCTGTTGACGGTACCGTAAGAATAAGGACCGGCTAACTCCGTGCCAGCAGCCGCGGTAATACGGAGGGTCCGAGCGTTATCCGGAATTATTGGGTTTAAAGGGTCCGTAGGCGGGCCGATAAGTCAGTGGTGAAAGTCTGCAGCTCAACTGTAGAATTGCCTTTGATACTGTCGGTCTTGAGTTATGGTGAAGTTGGCGGAATATGTAGTGTAGCGGTGAAATGCATAGATATTACATAGAACACCGATTGCGAAGGCAGCTGACTAACCATATACTGACGCTGATG…
ASV_BACT_MISEQ_71	218	224	94	164	0	153	262	87	30	0	67	29	0	0	27	20	35	93	43	149	187	116	61	75	0	0	74	0	2208	Bacteria	Proteobacteria	Gammaproteobacteria	Granulosicoccales	Granulosicoccaceae	Granulosicoccus	100	100	100	100	100	100	TGGGGAATATTGGACAATGGGGGCAACCCTGATCCAGCAATACCGCGTGTGTGAAGAAGGCCTGCGGGTTGTAAAGCACTTTCAGTAGGGAAGAAAAGCTGACGGTTAATAGCCGTTGGAATTGACGTTACCTACAGAAGAAGCACCGGCTAACTCCGTGCCAGCAGCCGCGGTAATACGGAGGGTGCAAGCGTTAATCGGAATTACTGGGCGTAAAGCGCGCGTAGGCGGCTTGGTCAGTCAGATGTGAAATCCCCGGGCTCAACCTGGGAACTGCATTTGATACTGCCAGGCTAGAGTATGTTAGAGGAAAGCGGAATTCCGGGTGTAGCGGTGAAATGCGTAGATATCCGGAGGAACATCAGTGGCGAAGGCGGCTTTCTGGAACAATACTGACGC…
ASV_BACT_MISEQ_72	0	7	12	21	0	30	28	22	17	34	0	11	25	88	0	28	0	32	0	16	18	17	15	0	0	0	468	1286	2175	Bacteria	Proteobacteria	Alphaproteobacteria	Rhizobiales	Rhizobiaceae	Allorhizobium-Neorhizobium-Pararhizobium-Rhizobium	100	100	100	100	100	91	TGGGGAATATTGGACAATGGGCGCAAGCCTGATCCAGCCATGCCGCGTGAGTGATGAAGGCCTTAGGGTTGTAAAGCTCTTTCACCGGAGAAGATAATGACGGTATCCGGAGAAGAAGCCCCGGCTAACTTCGTGCCAGCAGCCGCGGTAATACGAAGGGGGCTAGCGTTGTTCGGAATTACTGGGCGTAAAGCGCACGTAGGCGGATATTTAAGTCAGGGGTGAAATCCCAGAGCTCAACTCTGGAACTGCCTTTGATACTGGGTATCTTGAGTATGGAAGAGGTAAGTGGAATTCCGAGTGTAGAGGTGAAATTCGTAGATATTCGGAGGAACACCAGTGGCGAAGGCGGCTTACTGGTCCATTACTGACGCTGAGGTGCGAAAGCGTGGGGAGCA
ASV_BACT_MISEQ_73	0	21	521	11	173	124	370	15	60	229	61	90	22	101	20	8	57	27	31	0	38	16	78	13	0	0	14	0	2100	Bacteria	Bacteroidota	Bacteroidia	Flavobacteriales	Flavobacteriaceae	NA	100	100	100	100	100	35	TGAGGAATATTGGACAATGGAGGCAACTCTGATCCAGCCATGCCGCGTGCAGGAAGACTGCCCTATGGGTTGTAAACTGCTTTTATACAGGAAGAAACACTCCCTCGTGAGGGAATTTGACGGTACTGTAAGAATAAGGATCGGCTAACTCCGTGCCAGCAGCCGCGGTAATACGGAGGATCCAAGCGTTATCCGGAATCATTGGGTTTAAAGGGTCCGTAGGTGGATGATTAAGTCAGAGGTGAAAGTCTGCAGCTCAACTGTAGAATTGCCTTTGATACTGGTCGTCTTGAGTTATTATGAAGTAGTTAGAATATGTAGTGTAGCGGTGAAATGCATAGATATTACATAGAATACCAATTGCGAAGGCAGATTACTAATAATCAACTGACACTGATG…
ASV_BACT_MISEQ_74	25	47	25	97	0	67	122	96	146	86	21	63	144	234	41	53	71	195	0	76	9	90	162	117	0	0	97	0	2084	Bacteria	Proteobacteria	Alphaproteobacteria	Sphingomonadales	Sphingomonadaceae	Erythrobacter	100	100	100	100	100	99	TGGGGAATATTGGACAATGGGCGAAAGCCTGATCCAGCAATGCCGCGTGAGTGATGAAGGCCTTAGGGTTGTAAAGCTCTTTTACTAGGGATGATAATGACAGTACCTAGAGAATAAGCTCCGGCTAACTCCGTGCCAGCAGCCGCGGTAATACGGAGGGAGCTAGCGTTGTTCGGAATTACTGGGCGTAAAGAGAACGTAGGCGGCTATCCAAGTCAGGGGTGAAATCCCGGGGCTCAACCCCGGAACTGCCCTTGAAACTAGGTAGCTAGAATCCTGGAGAGGTTAGTGGAATTCCGAGTGTAGAGGTGAAATTCGTAGATATTCGGAAGAACACCAGTGGCGAAGGCGACTGACTGGACAGGTATTGACGCTGAGGTTCGAAAGCGTGGGGAGCA
ASV_BACT_MISEQ_75	106	181	36	142	138	206	24	276	0	0	0	11	17	0	0	0	37	0	47	160	65	361	15	187	0	0	35	0	2044	Bacteria	Proteobacteria	Alphaproteobacteria	Caulobacterales	Hyphomonadaceae	Robiginitomaculum	100	100	100	100	100	86	TGGGGAATATTGGACAATGGGCGAAAGCCTGATCCAGCCATGCCGCGTGAATGATGAAGGCCTTAGGGTTGTAAAATTCTTTCGCTAGGGAAGATAATGACGGTACCTAGTAAAGAAGCCCCGGCTAACTCCGTGCCAGCAGCCGCGGTAATACGGAGGGGGCTAGCGTTGTTCGGAATTACTGGGCGTAAAGCGTACGTAGGCGGACTTTTAAGTTAGATGTGAAATCCCCGGGCTCAACCCGGGAACTGCATTTAAAACTGGAAGTCTAGAGTTATGGAGAGGTAAGTGGAATTCCTAGTGTAGAGGTGAAATTCGTAGATATTAGGAGGAACACCAGAGGCGAAGGCGGCTTACTGGACATATACTGACGCTGAGGTACGAAAGTGTGGGGAGCA
ASV_BACT_MISEQ_76	444	54	154	59	115	77	58	43	75	10	31	0	20	0	88	0	0	25	45	249	327	30	11	119	0	0	9	0	2043	Bacteria	Proteobacteria	Alphaproteobacteria	Caulobacterales	Hyphomonadaceae	Fretibacter	100	100	100	100	100	57	TGGGGAATATTGGACAATGGGCGAAAGCCTGATCCAGCCATGCCGCGTGAATGATGAAGGCCTTAGGGTTGTAAAATTCTTTCGCTAGGGAAGATAATGACGGTACCTAGTAAAGAAGCCCCGGCTAACTCCGTGCCAGCAGCCGCGGTAATACGGAGGGGGCTAGCGTTGTTCGGAATTACTGGGCGTAAAGCGTGCGTAGGCGGACTATTAAGTTAGATGTGAAATCCCAGGGCTCAACCCTGGAACTGCATTTAAAACTGGTAGTCTTGAGTTCTGGAGAGGTAAGTGGAATTCCTAGTGTAGAGGTGAAATTCGTAGATATTAGGAGGAACACCAGAGGCGAAGGCGGCTTACTGGACAGATACTGACGCTGAGGCACGAAAGTGTGGGTAGCA
ASV_BACT_MISEQ_77	250	108	154	150	197	93	15	145	0	0	23	0	56	0	28	0	72	14	96	129	131	125	17	178	0	0	14	0	1995	Bacteria	Proteobacteria	Gammaproteobacteria	Pseudomonadales	KI89A clade	NA	100	100	100	100	100	100	TAGGGAATCTTGGGCAATGGGCGCAAGCCTGACCCAGCCATGCCGCGTGTGTGAAGAAGGCTCTAGGGTTGTAAAGCACTTTCAGTGGTGAAGATAAGCTGTGAATTAATACTCCACGGTCTAGACGTTAACCACAGAAGAAGATCCGGCTAACTCCGTGCCAGCAGCCGCGGTAATACGGAGGGATCGAACGTTAATCGGAATTACTGGGCGTAAAGCGCGCGTAGGTGGTTTCTTAAGTGGGATGTGAAAGCCCCGGGCTCAACCTGGGAATTGCATTCCATACTGGGGAACTAGAGTGTGATAGAGGGAGGTAGAATTTCCTGTGTAGCGGTGAAATGCGTAGATATAGGAAGGAATACCAGTGGCGAAGGCGGCCTCCTGGATCAACACTGACGC…
ASV_BACT_MISEQ_78	21	26	44	18	0	58	21	31	27	0	0	0	56	63	28	43	22	68	0	42	73	0	22	21	0	0	526	773	1983	Bacteria	Proteobacteria	Gammaproteobacteria	Pseudomonadales	Moraxellaceae	Acinetobacter	100	100	100	100	100	100	TGGGGAATATTGGACAATGGGCGCAAGCCTGATCCAGCCATGCCGCGTGTGTGAAGAAGGCCTTTTGGTTGTAAAGCACTTTAAGCGAGGAGGAGGCTACTTGGATTAATACTCTAGGATAGTGGACGTTACTCGCAGAATAAGCACCGGCTAACTCTGTGCCAGCAGCCGCGGTAATACAGAGGGTGCGAGCGTTAATCGGATTTACTGGGCGTAAAGCGTGCGTAGGCGGCTTCTTAAGTCGGATGTGAAATCCCTGAGCTTAACTTAGGAATTGCATTCGATACTGGGAAGCTAGAGTATGGGAGAGGATGGTAGAATTCCAGGTGTAGCGGTGAAATGCGTAGAGATCTGGAGGAATACCGATGGCGAAGGCAGCCATCTGGCCTAATACTGACG…
ASV_BACT_MISEQ_79	10	23	39	21	6	39	19	17	18	49	13	10	29	58	29	50	17	55	7	21	36	16	7	4	0	0	500	886	1979	Bacteria	Proteobacteria	Alphaproteobacteria	Caulobacterales	Caulobacteraceae	Brevundimonas	100	100	100	100	100	99	TGGGGAATCTTGCGCAATGGGCGAAAGCCTGACGCAGCCATGCCGCGTGAATGATGAAGGTCTTAGGATTGTAAAATTCTTTCACCGGGGACGATAATGACGGTACCCGGAGAAGAAGCCCCGGCTAACTTCGTGCCAGCAGCCGCGGTAATACGAAGGGGGCTAGCGTTGCTCGGAATTACTGGGCGTAAAGGGAGCGTAGGCGGACATTTAAGTCAGGGGTGAAATCCCGGGGCTCAACCTCGGAATTGCCTTTGATACTGGGTGTCTTGAGTATGAGAGAGGTATGTGGAACTCCGAGTGTAGAGGTGAAATTCGTAGATATTCGGAAGAACACCAGTGGCGAAGGCGACATACTGGCTCATTACTGACGCTGAGGCTCGAAAGCGTGGGGAGCA
ASV_BACT_MISEQ_80	51	124	110	137	93	116	0	230	22	13	0	15	172	0	42	13	66	37	87	128	42	165	0	310	0	0	0	0	1973	Bacteria	Proteobacteria	Alphaproteobacteria	Sphingomonadales	Sphingomonadaceae	Parasphingopyxis	100	100	100	100	100	73	TGGGGAATATTGGACAATGGGGGAAACCCTGATCCAGCCATGCCGCGTGAGTGATGAAGGCCTTAGGGTTGTAAAGCTCTTTTACCAGGGATGATAATGACAGTACCTGGAGAATAAGCTCCGGCTAACTCCGTGCCAGCAGCCGCGGTAATACGGAGGGAGCTAGCGTTGTTCGGAATTACTGGGCGTAAAGCGCGCGTAGGCGGTTACTCAAGTCAGAGGTGAAAGCCCGGGGCTCAACTCCGGAACTGCCTTTGAAACTAGGTAACTAGAAGATGGGAGAGGTGAGTGGAATTCCGAGTGTAGAGGTGAAATTCGTAGATATTCGGAAGAACACCAGTGGCGAAGGCGACTCACTGGACCATTATTGACGCTGAGGTGCGAAAGCGTGGGGAGCA
ASV_BACT_MISEQ_81	0	0	12	0	0	0	493	0	0	376	49	398	113	150	27	36	66	0	6	0	0	0	115	0	0	0	115	0	1956	Bacteria	Bacteroidota	Bacteroidia	Flavobacteriales	Flavobacteriaceae	Nonlabens	100	100	100	100	100	100	TGAGGAATATTGGACAATGGGCGAGAGCCTGATCCAGCCATGCCGCGTGCAGGAAGACGGCCCTATGGGTTGTAAACTGCTTTTGTACGGGAAGAAACCTCTCTACGTGTAGAGAGCTGACGGTACCGTAAGAATAAGCACCGGCTAACTCCGTGCCAGCAGCCGCGGTAATACGGAGGGTGCAAGCGTTATCCGGAATCATTGGGTTTAAAGGGTCCGTAGGCGGGTATTTAAGTCAGTGGTGAAATGCAGGGGCTCAACTCCGGCACTGCCATTGATACTGAATATCTTGAATTATTGTGAAGTGGCTAGAATATGTAGTGTAGCGGTGAAATGCTTAGATATTACATAGAATACCGATTGCGAAGGCAGGTCACTAACAATATATTGACGCTGAGG…
ASV_BACT_MISEQ_82	0	0	0	0	88	0	653	1106	0	0	0	32	50	0	7	0	0	0	0	0	7	0	0	0	0	0	0	0	1943	Bacteria	Bacteroidota	Bacteroidia	Flavobacteriales	Flavobacteriaceae	NA	100	100	100	100	100	30	TGAGGAATATTGGACAATGGGGGCAACCCTGATCCAGCCATGCCGCGTGCAGGAAGACTGCCCTATGGGTTGTAAACTGCTTTTATAGGGGAAGAAACACATGTATGTATACTTGTTTGACGGTACCCTACGAATAAGGATCGGCTAACTCCGTGCCAGCAGCCGCGGTAATACGGAGGATCCAAGCGTTATCCGGAATCATTGGGTTTAAAGGGTCCGTAGGCGGTCTTATAAGTCAGTGGTGAAAGTTTACGGCTCAACCGTGAAATTGCCATTGATACTGTGGGACTTGAATCATTGTGAAGTGGCTAGAATAAGTAGTGTAGCGGTGAAATGCATAGATATTACTTAGAATACCGATTGCGAAGGCAGGTCACTAACAATTGATTGACGCTAAGG…
ASV_BACT_MISEQ_83	4	0	0	0	0	0	124	0	0	1141	76	67	0	465	0	0	0	0	0	0	0	0	0	13	0	0	0	0	1890	Bacteria	Proteobacteria	Alphaproteobacteria	Rhodobacterales	Rhodobacteraceae	Roseobacter	100	100	100	100	100	69	TGGGGAATCTTAGACAATGGGCGCAAGCCTGATCTAGCCATGCCGCGTGAGTGATGAAGGTCTTAGGATCGTAAAGCTCTTTCGCCAGGGATGATAATGACAGTACCTGGTAAAGAAACCCCGGCTAACTCCGTGCCAGCAGCCGCGGTAATACGGAGGGGGTTAGCGTTGTTCGGAATTACTGGGCGTAAAGCGCACGTAGGCGGATCAGAAAGTTAGGGGTGAAATCCCGAGGCTCAACCTCGGAACTGCCTCTAAAACTCCTGGTCTTGAGTTCGAGAGAGGTGAGTGGAATTCCAAGTGTAGAGGTGAAATTCGTAGATATTTGGAGGAACACCAGTGGCGAAGGCGGCTCACTGGCTCGATACTGACGCTGAGGTGCGAAAGTGTGGGGAGCA
ASV_BACT_MISEQ_84	108	136	64	112	124	106	62	173	0	58	15	26	53	93	56	50	0	75	0	312	36	86	26	71	0	0	0	0	1842	Bacteria	Proteobacteria	Alphaproteobacteria	Rhodobacterales	Rhodobacteraceae	NA	100	100	100	98	98	83	TGGGGAATCTTAGACAATGGGGGAAACCCTGATCTAGCCATGCCGCGTGATTGATGAAGGCCTTAGGGTTGTAAAGATCTTTCGCTGGGGACGATAATGACGGTACCCAGAGAAGAAGTCCCGGCTAACTTCGTGCCAGCAGCCGCGGTAATACGAAGGGGACTAGCGTTGTTCGGAATTACTGGGCGTAAAGCGCGTGTAGGCTGATTAGTCAGTCAGGGGTGAAATCCCAGAGCTCAACTCTGGAACTGCCTTTGATACTGCTAGTCTTGAGACCGGTAGAGGTGAGTGGAATTCCGAGTGTAGAGGTGAAATTCGTAGATATTCGGAGGAACACCAGTGGCGAAGGCGGCTCACTGGACCGGTACTGACGCTGAGACGCGAAAGTGTGGGGAGCA
ASV_BACT_MISEQ_85	0	85	0	58	68	45	114	86	46	68	0	0	32	96	99	47	40	146	50	212	0	183	76	288	0	0	0	0	1839	Bacteria	Proteobacteria	Alphaproteobacteria	Rhodobacterales	Rhodobacteraceae	Tateyamaria	100	100	100	100	100	92	TGGGGAATCTTAGACAATGGGCGCAAGCCTGATCTAGCGATGCCGCGTGAGTGATGAAGGCCTTAGGGTCGTAAAGCTCTTTCGCCAGGGATGATAATGACAGTACCTGGTAAAGAAACCCCGGCTAACTCCGTGCCAGCAGCCGCGGTAATACGGAGGGGGTTAGCGTTGTTCGGAATTACTGGGCGTAAAGCGCACGTAGGCGGACTAATAAGTCAGAGGTGAAATCCCAGGGCTCAACCCTGGAACTGCCTTTGATACTGTTAGTCTTGAGTTCGAGAGAGGTGAGTGGAATTCCGAGTGTAGAGGTGAAATTCGTAGATATTCGGAGGAACACCAGTGGCGAAGGCGGCTCACTGGCTCGATACTGACGCTGAGGTGCGAAAGTGTGGGGAGCA
ASV_BACT_MISEQ_86	12	24	24	38	10	23	23	15	64	27	14	7	48	78	9	35	9	19	7	25	66	18	6	20	0	0	260	921	1802	Bacteria	Bacteroidota	Bacteroidia	Flavobacteriales	Flavobacteriaceae	Myroides	100	100	100	100	100	100	TGAGGAATATTGGTCAATGGAGGCAACTCTGAACCAGCCATGCCGCGTGCAGGATGACGGTCCTATGGATTGTAAACTGCTTTTGTACGGGAAGAAATGTAATTACGTGTAATTATTTGACGGTACCGTAAGAATAAGGATCGGCTAACTCCGTGCCAGCAGCCGCGGTAATACGGAGGATCCGAGCGTTATCCGGAATTATTGGGTTTAAAGGGTTCGTAGGCGGTTGAGTAAGTCAGTGGTGAAATCTTATAGCTTAACTATAAAATTGCCGTTGATACTGCTTGACTTGAATAGTATGGAAGTAATTAGAATATGTAGTGTAGCGGTGAAATGCTTAGATATTACATGGAATACCAATTGCGAAGGCAGATTACTACGTACTTATTGACGCTGATG…
ASV_BACT_MISEQ_87	0	0	0	7	0	0	127	0	0	441	0	1088	0	82	0	0	53	0	0	0	0	0	0	0	0	0	0	0	1798	Bacteria	Bacteroidota	Bacteroidia	Flavobacteriales	Flavobacteriaceae	Nonlabens	100	100	100	100	100	100	TGAGGAATATTGGACAATGGGCGAGAGCCTGATCCAGCCATGCCGCGTGCAGGAAGACGGCCCTATGGGTTGTAAACTGCTTTTGTACGGGAAGAAACCTCTCTACGTGTAGAGAGCTGACGGTACCGTAAGAATAAGCACCGGCTAACTCCGTGCCAGCAGCCGCGGTAATACGGAGGGTGCAAGCGTTATCCGGAATCATTGGGTTTAAAGGGTCCGTAGGCGGGTATTTAAGTCAGTGGTGAAATGCAGGGGCTCAACTCCGGCACTGCCATTGATACTGAATATCTTGAATTATTGTGAAGTGGCTAGAATATGTAGTGTAGCGGTGAAATGCTTAGATATTACATAGAATACCGATTGCGAAGGCAGGTCACTAACAATACATTGACGCTGAGG…
ASV_BACT_MISEQ_88	169	98	92	77	67	100	8	49	18	46	13	16	13	49	197	10	0	105	17	318	103	108	25	85	0	0	0	0	1783	Bacteria	Bacteroidota	Bacteroidia	Chitinophagales	NA	NA	100	100	100	95	92	92	TAGGGAATATTGGACAATGGAGGAAACTCTGATCCAGCCATCCCGCGTGAAGGATGACGGTCCTCTGGATTGTAAACTTCTTTTATATGGGAAGAAACCCCGAGATTTACTCTTGGGCTGACGGTACCATAAGAATAAGCACCGGCTAACTCCGTGCCAGCAGCCGCGGTAATACGGAGGGTGCAAGCGTTATCCGGATTTACTGGGTTTAAAGGGTGCGCAGGCGGAATGTTAAGTCAGTGGTGAAATCTTACAGCTCAACTGTGAAATTGCCATTGATACTGACATTCTTGAATATAGTTGAGGTGGGCGGAATTTGACATGTAGCGGTGAAATGCATAGATATGTCAAGGAACACCAATTGCGTAGGCAGCTCACTAAGCTATTATTGACGCTCAG…
ASV_BACT_MISEQ_89	0	94	8	62	0	90	48	130	29	583	28	291	0	132	69	77	0	0	0	0	0	0	0	85	0	0	7	0	1733	Bacteria	Proteobacteria	Gammaproteobacteria	Granulosicoccales	Granulosicoccaceae	Granulosicoccus	100	100	100	97	97	97	TGGGGAATATTGGACAATGGGCGAAAGCCTGATCCAGCAATACCGCGTGTGTGAAGAAGGCCTGCGGGTTGTAAAGCACTTTCAGCAAGGAAGAAAAGCCTAGGGTTAATACTCCTGGGTCTTGACGTTACTTGCAGAAGAAGCACCGGCTAACTCCGTGCCAGCAGCCGCGGTAATACGGAGGGTGCAAGCGTTAATCGGAATTACTGGGCGTAAAGCGCGCGTAGGCGGCTCGGTCAGTCAGATGTGAAATCCCAGGGCTCAACCTTGGAACTGCATTTGATACTGCCAGGCTAGAGTATGTTAGAGGAAAGCGGAATTCCGGGTGTAGCGGTGAAATGCGTAGATATCCGGAGGAACATCAGTGGCGAAGGCGGCTTTCTGGAACAATACTGACGC…
ASV_BACT_MISEQ_90	66	96	83	97	214	148	0	112	63	0	0	0	130	0	50	0	47	156	39	154	47	58	0	161	0	0	0	0	1721	Bacteria	Bacteroidota	Bacteroidia	Flavobacteriales	Flavobacteriaceae	Winogradskyella	100	100	100	100	100	100	TGAGGAATATTGGACAATGGGCGAGAGCCTGATCCAGCCATGCCGCGTGCAGGAAGACTGCCCTATGGGTTGTAAACTGCTTTTATACGGGAAGAAACCCACCTACGTGTAGGTGGCTGACGGTACCGTAAGAATAAGGATCGGCTAACTCCGTGCCAGCAGCCGCGGTAATACGGAGGATCCAAGCGTTATCCGGAATCATTGGGTTTAAAGGGTCCGTAGGTGGATAATTAAGTCAGAGGTGAAAGTTTGCGGCTCAACCGTAAAATTGCCTTTGATACTGGTTATCTTGAATTATTGTGAAGTGGTTAGAATATGTAGTGTAGCGGTGAAATGCATAGATATTACATAGAATACCAATTGCGAAGGCAGATCACTAACAATATATTGACACTGATG…
ASV_BACT_MISEQ_91	0	0	0	0	0	0	8	0	0	11	0	15	228	0	0	0	0	0	0	0	0	0	0	0	803	343	306	0	1714	Bacteria	Proteobacteria	Alphaproteobacteria	Rhodobacterales	Rhodobacteraceae	Pelagimonas	100	100	100	100	100	66	TGGGGAATCTTAGACAATGGGCGCAAGCCTGATCTAGCCATGCCGCGTGTGTGATGAAGGCCTTAGGGTCGTAAAGCACTTTCGCCAGAGATGATAATGACAGTATCTGGTAAAGAAACCCCGGCTAACTCCGTGCCAGCAGCCGCGGTAATACGGAGGGGGTTAGCGTTGTTCGGAATTACTGGGCGTAAAGCGTACGTAGGCGGATCAGAAAGTATGGGGTGAAATCCCAGGGCTCAACCCTGGAACTGCCTCATAAACTCCTGGTCTTGAGTTCGAGAGAGGTGAGTGGAATTCCAAGTGTAGAGGTGAAATTCGTAGATATTTGGAGGAACACCAGTGGCGAAGGCGGCTCACTGGCTCGATACTGACGCTGAGGTACGAAAGTGTGGGGAGCA
ASV_BACT_MISEQ_92	0	0	34	0	75	0	695	0	0	361	347	89	0	0	0	0	0	0	73	0	0	0	0	0	0	0	0	0	1674	Bacteria	Bacteroidota	Bacteroidia	Flavobacteriales	Flavobacteriaceae	Maribacter	100	100	100	100	100	55	TGAGGAATATTGGACAATGGAGGGGACTCTGATCCAGCCATGCCGCGTGCAGGAAGAATGCCCTATGGGTAGTAAACTGCTTTTATACGGGAAGAAAAATAGCTACGTGTAGCTTACTGACGGTACCGTAAGAATAAGGACCGGCTAACTCCGTGCCAGCAGCCGCGGTAATACGGAGGGTCCGAGCGTTATCCGGAATTATTGGGTTTAAAGGGTCCGTAGGCGGGCCGATAAGTCAGGGGTGAAAGTTTGCAGCTCAACTGTAAAATTGCCTTTGATACTGTCGGTCTTGAGTTATGGTGAAGTTGCCGGAATATGTAGTGTAGCGGTGAAATGCATAGATATTACATAGAACACCGATTGCGAAGGCAGGTGACTAACCATATACTGACGCTGATG…
ASV_BACT_MISEQ_93	84	72	72	83	88	101	180	89	46	0	44	43	65	44	32	0	91	98	0	80	19	71	93	99	0	0	74	0	1668	Bacteria	Proteobacteria	Alphaproteobacteria	Rhodobacterales	Rhodobacteraceae	Litoreibacter	100	100	100	100	100	95	TGGGGAATCTTAGACAATGGGCGCAAGCCTGATCTAGCCATGCCGCGTGAGTGACGAAGGCCTTAGGGTCGTAAAGCTCTTTCGCCAGAGATGATAATGACAGTATCTGGTAAAGAAACCCCGGCTAACTCCGTGCCAGCAGCCGCGGTAATACGGAGGGGGTTAGCGTTGTTCGGAATTACTGGGCGTAAAGCGTACGTAGGCGGATTAGTCAGTCAGAGGTGAAATCCCAGGGCTCAACCCTGGAACTGCCTTTGATACTGCTAGTCTTGAGTTCGAGAGAGGTGAGTGGAATTCCGAGTGTAGAGGTGAAATTCGTAGATATTCGGAGGAACACCAGTGGCGAAGGCGGCTCACTGGCTCGATACTGACGCTGAGGTACGAAAGTGTGGGGAGCA
ASV_BACT_MISEQ_94	0	0	0	0	0	0	257	0	0	462	246	95	0	150	30	10	166	0	0	0	39	0	135	0	0	0	74	0	1664	Bacteria	Proteobacteria	Gammaproteobacteria	Enterobacterales	Alteromonadaceae	Aliiglaciecola	100	100	100	100	100	53	TGGGGAATATTGCACAATGGGGGAAACCCTGATGCAGCCATGCCGCGTGTGTGAAGAAGGCCTTCGGGTTGTAAAGCACTTTCAGTTGTGAGGAAAGGGGATTGGTTAATACCCAATTTCTGTGACGTTAGCAACAGAAGAAGCACCGGCTAACTCCGTGCCAGCAGCCGCGGTAATACGGAGGGTGCGAGCGTTAATCGGAATTACTGGGCGTAAAGCGCACGCAGGCGGTTATATAAGCTAGATGTGAAAGCCCCGGGCTCAACCTGGGATAGTCATTTAGAACTGTATAACTAGAGTCTTGGAGAGGGGAGTGGAATTCCATGTGTAGCGGTGAAATGCGTAGATATGTGGAGGAACATCAGTGGCGAAGGCGACTCCCTGGCCAAAGACTGACGC…
ASV_BACT_MISEQ_95	0	0	0	0	462	110	0	0	102	106	0	64	37	77	649	0	0	0	0	0	15	0	0	0	0	0	0	0	1622	Bacteria	Actinobacteriota	Acidimicrobiia	Microtrichales	Ilumatobacteraceae	Ilumatobacter	100	100	100	100	100	100	TGGGGAATCTTGCACAATGGGCGCAAGCCTGATGCAGCGATGCCGCGTGCGGGAAGAAGGCCCTAGGGTTGTAAACCGCTTTCAGGAGGGAAGAAAATGACGGTACCTCCAGAAGAAGGTGCGGCCAACTACGTGCCAGCAGCCGCGGTAACACGTAGGCACCAAGCGTTATCCGGATTTATTGGGCGTAAAGAGCTCGTAGGCGGTTCAGTCAGTCGGGTGTGAAAACTTGAGGCTTAACCTCAAGAGGTCACTCGATACTACTGTGACTAGAGTGCGGTAGGGGAGCGGGGAATTCCTGGTGTAGCGGTGAAATGCGCAGATATCAGGAGGAACACCAGTGGCGAAGGCGCCGCTCTGGGCCGTAACTGACGCTGAGGAGCGAAAGCATGGGTAGCA
ASV_BACT_MISEQ_96	0	0	0	0	0	0	69	0	0	619	36	290	0	407	34	0	0	0	0	0	87	0	34	23	0	0	21	0	1620	Bacteria	Proteobacteria	Gammaproteobacteria	Enterobacterales	Alteromonadaceae	Aliiglaciecola	100	100	100	100	100	58	TGGGGAATATTGCACAATGGGGGAAACCCTGATGCAGCCATGCCGCGTGTGTGAAGAAGGCCTTCGGGTTGTAAAGCACTTTCAGTTGTGAGGAAAGGGATTTGGTTAATACCCAAGTTCTGTGACGTTAGCAACAGAAGAAGCACCGGCTAACTCCGTGCCAGCAGCCGCGGTAATACGGAGGGTGCGAGCGTTAATCGGAATTACTGGGCGTAAAGCGCACGCAGGCGGTTATATAAGCTAGATGTGAAAGCCCCGGGCTCAACCTGGGATAGTCATTTAGAACTGTATAACTAGAGTCTTGGAGAGGGGAGTGGAATTCCATGTGTAGCGGTGAAATGCGTAGATATGTGGAGGAACATCAGTGGCGAAGGCGACTCCCTGGCCAAAGACTGACGC…
ASV_BACT_MISEQ_97	0	0	33	0	58	0	684	0	14	302	275	122	0	39	0	0	0	0	72	0	18	0	0	0	0	0	0	0	1617	Bacteria	Bacteroidota	Bacteroidia	Flavobacteriales	Flavobacteriaceae	Maribacter	100	100	100	100	100	97	TGAGGAATATTGGACAATGGAGGAGACTCTGATCCAGCCATGCCGCGTGCAGGAAGAATGCCCTATGGGTAGTAAACTGCTTTTATACGGGAAGAAAAATAGCTACGTGTAGCTTACTGACGGTACCGTAAGAATAAGGACCGGCTAACTCCGTGCCAGCAGCCGCGGTAATACGGAGGGTCCGAGCGTTATCCGGAATTATTGGGTTTAAAGGGTCCGTAGGCGGGCCGATAAGTCAGGGGTGAAAGTCTGTAGCTCAACTATAGAATTGCCTTTGATACTGTCGGTCTTGAGTTATGGTGAAGTTGCCGGAATATGTAGTGTAGCGGTGAAATGCATAGATATTACATAGAACACCGATTGCGAAGGCAGGTGACTAACCATATACTGACGCTGATG…
ASV_BACT_MISEQ_98	0	65	204	32	68	0	115	0	0	284	86	0	0	114	0	85	49	41	38	0	19	71	199	46	0	0	50	0	1566	Bacteria	Proteobacteria	Alphaproteobacteria	Rhodobacterales	Rhodobacteraceae	Octadecabacter	100	100	100	100	100	100	TGGGGAATCTTAGACAATGGGGGAAACCCTGATCTAGCGATGCCGCGTGTGTGACGAAGGCCTTAGGGTCGTAAAGCACTTTCGCCAAGGATGATAATGACAGTACTTGGTAAAGAAACCCCGGCTAACTCCGTGCCAGCAGCCGCGGTAATACGGAGGGGGTTAGCGTTGTTCGGAATTACTGGGCGTAAAGCGCACGTAGGCGGACTTTTAAGTTAGAGGTGAAATCCCAGGGCTCAACCCTGGAACTGCCTTTAATACTGGAAGTCTTGAGTTCGAGAGAGGTAAGTGGAATTCCAAGTGTAGAGGTGAAATTCGTAGATATTTGGAGGAACACCAGTGGCGAAGGCGGCTTACTGGCTCGATACTGACGCTGAGGTGCGAAAGCGTGGGGAGCA
ASV_BACT_MISEQ_99	0	0	0	28	115	19	99	10	11	112	0	102	30	482	224	110	0	46	6	23	6	120	5	15	0	0	0	0	1563	Bacteria	Bacteroidota	Bacteroidia	Flavobacteriales	Flavobacteriaceae	Aquimarina	100	100	100	100	100	100	TGAGGAATATTGGACAATGGAGGCAACTCTGATCCAGCCATGCCGCGTGTAGGAAGACTGCCCTATGGGTTGTAAACTACTTTTATAGAGGAAGAAACGCAGATATGTATATTTGTTTGACGGTACTCTACGAATAAGGATCGGCTAACTCCGTGCCAGCAGCCGCGGTAATACGGAGGATCCAAGCGTTATCCGGAATCATTGGGTTTAAAGGGTCCGTAGGCGGGTCTGTAAGTCAGTGGTGAAAGTTTACGGCTCAACCGTGAAATTGCCATTGATACTGCAGGTCTTGAATCATTATGAAGTGGTTAGAATAAGTAGTGTAGCGGTGAAATGCATAGATATTACTTAGAATACCGATTGCGAAGGCAGATCACTAATAATGTATTGACGCTAAGG…
ASV_BACT_MISEQ_100	80	91	52	97	79	79	0	51	99	20	30	41	76	26	37	0	48	35	69	147	32	168	34	153	0	0	7	0	1551	Bacteria	Proteobacteria	Gammaproteobacteria	Steroidobacterales	Woeseiaceae	Woeseia	100	100	100	94	94	92	TGGGGAATATTGGACAATGGGCGAAAGCCTGATCCAGCAATGCCGCGTGTGTGAAGAAGGCCTGCGGGTTGTAAAGCACTTTCAGTGGGGAAGAAAAGCTTAGGGTTAATATCCCTGAGTCTTGACGTAACCTACAGAAGAAGCACCGGCTAACTCCGTGCCAGCAGCCGCGGTAATACGGAGGGTGCGAGCGTTAATCGGAATTACTGGGCGTAAAGCGCGCGTAGGTGGTCGTGTAAGTCGGATGTGAAAGCCCAGGGCTTAACCTTGGAATTGCATCCGATACTGCATGACTAGAGTATGGTAGAGGGAAGTGGAATTTCCGGTGTAGCGGTGAAATGCGTAGATATCGGAAGGAACACCAGTGGCGAAGGCGACTTCCTGGGCCAATACTGACAC…
ASV_BACT_MISEQ_101	165	168	34	103	79	166	54	160	16	0	0	18	0	8	58	12	0	35	17	260	63	57	0	66	0	0	0	0	1539	Bacteria	Proteobacteria	Alphaproteobacteria	Rhodobacterales	Rhodobacteraceae	NA	100	100	100	96	96	68	TGGGGAATCTTAGACAATGGGGGAAACCCTGATCTAGCCATGCCGCGTGATCGATGAAGGCCTTAGGGTTGTAAAGATCTTTCGCCGGGGACGATAATGACGGTACCCGGAGAAGAAGTCCCGGCTAACTTCGTGCCAGCAGCCGCGGTAATACGAAGGGGACTAGCGTTGTTCGGAATTACTGGGCGTAAAGCGCGTGTAGGCGGATCAATTAGTCAGGGGTGAAATCCCGGGGCTCAACCCCGGAACTGCCTTTGATACTGTTGGTCTAGAGACCGGTAGAGGTGAGTGGAATTCCGAGTGTAGAGGTGAAATTCGTAGATATTCGGAGGAACACCAGTGGCGAAGGCGGCTCACTGGACCGGTACTGACGCTGAGACGCGAAAGTGTGGGGAGCA
ASV_BACT_MISEQ_102	0	23	0	0	0	0	22	0	0	464	0	259	0	118	51	151	0	395	0	0	0	0	0	0	0	0	0	40	1523	Bacteria	Proteobacteria	Alphaproteobacteria	Sphingomonadales	Sphingomonadaceae	NA	100	100	100	94	94	48	TGGGGAATATTGGACAATGGGCGAAAGCCTGATCCAGCAATGCCGCGTGAGTGATGAAGGCCTTAGGGTTGTAAAGCTCTTTTACCAGGGATGATAATGACAGTACCTGGAGAATAAGTTCCGGCTAACTCCGTGCCAGCAGCCGCGGTAATACGGAGGGAACTAGCGTTGTTCGGAATTACTGGGCGTAAAGCGCGCGTAGGCGGTACGATAAGTCAGAGGTGAAATCCCAGGGCTCAACCCTGGAACTGCCTTTGAAACTATCGAACTAGAATGTCGGAGAGGTAAGTGGAATTCCGAGTGTAGAGGTGAAATTCGTAGATATTCGGAAGAACACCAGTGGCGAAGGCGACTTACTGGACGATGATTGACGCTGAGGTGCGAAAGCGTGGGGAGCA
ASV_BACT_MISEQ_103	66	196	20	173	59	61	12	172	0	0	0	13	0	14	7	0	15	17	84	154	12	270	0	177	0	0	0	0	1522	Bacteria	Proteobacteria	Alphaproteobacteria	Rhizobiales	Rhizobiaceae	Pseudahrensia	100	100	100	100	100	100	TGGGGAATATTGGACAATGGGGGCAACCCTGATCCAGCCATGCCGCGTGAGTGATGAAGGCCCTAGGGTTGTAAAGCTCTTTCAACGGTGAAGATAATGACGGTAACCGTAGAAGAAGCCCCGGCTAACTTCGTGCCAGCAGCCGCGGTAATACGAAGGGGGCTAGCGTTGTTCGGAATAACTGGGCGTAAAGCGCACGTAGGCGGATTGGAAAGTTAGAGGTGAAATCCCTGGGCTCAACCCAGGAACTGCCTTTAAAACTATCAGTCTAGAGTTCGAGAGAGGTGAGTGGAATTCCGAGTGTAGAGGTGAAATTCGTAGATATTCGGAGGAACACCAGTGGCGAAGGCGGCTCACTGGCTCGATACTGACGCTGAGGTGCGAAAGTGTGGGGAGCA
ASV_BACT_MISEQ_104	173	29	53	37	63	24	116	44	15	12	44	0	34	61	210	18	0	161	0	220	87	30	54	19	0	0	0	0	1504	Bacteria	Proteobacteria	Gammaproteobacteria	Granulosicoccales	Granulosicoccaceae	Granulosicoccus	100	100	100	100	100	100	TCGGGAATATTGGACAATGGGCGCAAGCCTGATCCAGCAATACCGCGTGTGTGAAGAAGGCCTGCGGGTTGTAAAGCACTTTCAATTGGGAAGAAATGTTGATGGTTAATAACCGTTGATCTTGACGTTACCAATACAAGAAGCACCGGCTAACTCCGTGCCAGCAGCCGCGGTAATACGGAGGGTGCAAGCGTTAATCGGAATTACTGGGCGTAAAGCGCGCGTAGGCGGCTTGTTAAGTCAGATGTGAAATCCCAGGGCTCAACCTTGGAACTGCATTTGATACTGCCAAGCTAGAGTATGTTAGAGGAATGCGGAATTCCAGGTGTAGCGGTGAAATGCGTAGATATCTGGAGGAACATCAGTGGCGAAGGCGGCATTCTGGAACAATACTGACGC…
ASV_BACT_MISEQ_105	0	0	0	0	36	0	14	0	0	360	12	596	23	180	98	144	0	31	0	0	0	6	0	0	0	0	0	0	1500	Bacteria	Bacteroidota	Bacteroidia	Flavobacteriales	Flavobacteriaceae	Costertonia	100	100	100	100	100	75	TGAGGAATATTGGACAATGGGCGGGAGCCTGATCCAGCCATGCCGCGTGCAGGAAGAATGCCCTATGGGTAGTAAACTGCTTTTATACGGGAAGAAACCTGTCTACGTGTAGACAGCTGACGGTACCGTAAGAATAAGGACCGGCTAACTCCGTGCCAGCAGCCGCGGTAATACGGAGGGTCCGAGCGTTATCCGGAATTATTGGGTTTAAAGGGTCCGTAGGCGGGCCGATAAGTCAGGGGTGAAAGTCTGCCGCTCAACGGTAGAACGGCCTTTGATACTGTCGGTCTTGAATTATATCGAAGTGGGCGGAATATGTAGTGTAGCGGTGAAATGCATAGATATTACATAGAACACCGATCGCGAAGGCAGCTCACTAGGTATATATTGACGCTGATG…
ASV_BACT_MISEQ_106	0	0	0	0	0	0	1370	0	0	0	0	32	0	0	0	0	0	0	0	0	0	0	0	0	0	0	0	0	1402	Bacteria	Proteobacteria	Gammaproteobacteria	Enterobacterales	Alteromonadaceae	NA	100	100	100	100	100	52	TGGGGAATATTGCACAATGGGGGAAACCCTGATGCAGCCATGCCGCGTGTGTGAAGAAGGCCTTCGGGTTGTAAAGCACTTTCAGTTGTGAGGAAAGTTTGATGGTTAATACCCATCAGATGTGACGTTAGCAACAGAAGAAGCACCGGCTAACTCCGTGCCAGCAGCCGCGGTAATACGGAGGGTGCGAGCGTTAATCGGAATTACTGGGCGTAAAGCGCACGCAGGCGGTTATATAAGCTAGATGTGAAAGCCCCGGGCTCAACCTGGGATAGTCATTTAGAACTGTATAACTAGAGTCTTGGAGAGGGGAGTGGAATTCCATGTGTAGCGGTGAAATGCGTAGATATGTGGAGGAACATCAGTGGCGAAGGCGACTCCCTGGCCAAAGACTGACGC…
ASV_BACT_MISEQ_107	90	65	99	0	55	35	206	0	22	63	54	16	25	48	40	68	0	0	53	76	181	83	67	38	0	0	0	0	1384	Bacteria	Proteobacteria	Alphaproteobacteria	Caulobacterales	Hyphomonadaceae	Litorimonas	100	100	100	100	100	100	TGGGGAATATTGGACAATGGGCGCAAGCCTGATCCAGCAACGCCGCGTGAATGATGAAGGCCTTAGGGTTGTAAAATTCTTTCGCTAGGGAAGATAATGACTGTACCTAGTAAAGAAGCCCCGGCTAACTCCGTGCCAGCAGCCGCGGTAATACGGAGGGGGCTAGCGTTGTTCGGAATTACTGGGCGTAAAGCGTGCGTAGGCGGATCAATAAGTAAGGGGTGAAATCCCGAGGCTCAACCTCGGAACTGCCCTTTAAACTGTTGATCTTGAGTTCTGGAGAGGTGAGTGGAATTGCTAGTGTAGAGGTGAAATTCGTAGATATTAGCAGGAACACCAGAGGCGAAGGCGGCTCACTGGACAGATACTGACGCTGAGGCACGAAAGTGTGGGGAGCA
ASV_BACT_MISEQ_108	117	46	95	96	59	55	0	35	30	87	35	47	0	66	164	34	0	50	64	109	0	0	70	95	0	0	0	0	1354	Bacteria	Planctomycetota	Planctomycetes	Pirellulales	Pirellulaceae	Blastopirellula	100	100	100	100	100	100	TCGAGAATCTTCCGCAATGGACGAAAGTCTGACGGAGCGACGCCGCGTGATGGACGAAGGCCCTCGGGTTGTAAACATCTGTCGTAGGGGAGGAAATTTTGACCGATCCTAGGAGGAAGCACAGGCTAAGTTCGTGCCAGCAGCCGCGGTAATACGAACTGTGCAAACGTTATTCGGAATCACTGGGCTTAAAGGGTGCGTAGGCGGATTGGTAGGTCAGATGTGAAATCCCACGGCTCAACCGTGGAACTGCGTTTGAAACCACTAGTCTTGAGGGGATCAGAGGAGAGCGGAACTGATGGTGGAGCGGTGAAATGCGTTGATATCATCAGGAACACCGGTGGCGAAAGCGGCTCTCTGGGATCTTTCTGACGCTGAGGCACGAAAGCTAGGGGAGCG
ASV_BACT_MISEQ_109	0	23	29	0	227	167	49	57	65	0	0	0	271	0	180	0	29	30	50	23	61	0	23	0	0	0	19	0	1303	Bacteria	Proteobacteria	Gammaproteobacteria	Granulosicoccales	Granulosicoccaceae	Granulosicoccus	100	100	100	100	100	100	TGGGGAATATTGGACAATGGGGGCAACCCTGATCCAGCAATACCGCGTGTGTGAAGAAGGCCTGCGGGTTGTAAAGCACTTTCAGTAGGGAAGAAAAGTTAATTGTTAATAGCAATTGGAATTGACGTTACCTACAGAAGAAGCACCGGCTAACTCCGTGCCAGCAGCCGCGGTAATACGGAGGGTGCAAGCGTTAATCGGAATTACTGGGCGTAAAGCGCGCGTAGGCGGCTTGGTCAGTCAGATGTGAAATCCCAGGGCTCAACCTTGGAACTGCATTTGATACTGCCAGGCTAGAGTATGTTAGAGGAAAGCGGAATTCCGGGTGTAGCGGTGAAATGCGTAGATATCCGGAGGAACATCAGTGGCGAAGGCGGCTTTCTGGAACAATACTGACGC…
ASV_BACT_MISEQ_110	21	0	335	0	379	9	40	0	3	6	29	0	53	0	22	39	19	0	55	0	21	0	133	0	0	0	99	0	1263	Bacteria	Proteobacteria	Gammaproteobacteria	Granulosicoccales	Granulosicoccaceae	Granulosicoccus	100	100	100	100	100	100	TCGGGAATATTGGACAATGGGGGCAACCCTGATCCAGCAATACCGCGTGTGTGAAGAAGGCCTGCGGGTTGTAAAGCACTTTCAATTGGGAAGAAAAGCTTAAGGTTAATAGCCTTAGGTCTTGACGTTACCAATACAAGAAGCACCGGCTAACTCCGTGCCAGCAGCCGCGGTAATACGGAGGGTGCAAGCGTTAATCGGAATTACTGGGCGTAAAGCGCGCGTAGGCGGCTTGGTAAGTCAGATGTGAAATCCCAGGGCTCAACCTTGGAACTGCATTTGATACTGCCAAGCTAGAGTATGTTAGAGGAATGCGGAATTCCAGGTGTAGCGGTGAAATGCGTAGATATCTGGAGGAACATCAGTGGCGAAGGCGGCATTCTGGAACAATACTGACGC…
ASV_BACT_MISEQ_111	28	0	13	72	35	47	30	62	106	24	0	45	74	107	27	12	80	196	15	55	9	87	42	82	0	0	9	0	1257	Bacteria	Proteobacteria	Alphaproteobacteria	Sphingomonadales	Sphingomonadaceae	Altererythrobacter	100	100	100	100	100	69	TGGGGAATATTGGACAATGGGCGAAAGCCTGATCCAGCAATGCCGCGTGAGTGATGAAGGCCTTAGGGTTGTAAAGCTCTTTTACTAGGGATGATAATGACAGTACCTAGAGAATAAGCTCCGGCTAACTCCGTGCCAGCAGCCGCGGTAATACGGAGGGAGCTAGCGTTGTTCGGAATTACTGGGCGTAAAGCGCGCGTAGGCGGCTTTTTAAGTCAGAGGTGAAATCCCAGGGCTCAACCCTGGAACTGCCTTTGAAACTGGAAAGCTAGAATATTGGAGAGGTAAGTGGAATTCCGAGTGTAGAGGTGAAATTCGTAGATATTCGGAAGAACACCAGTGGCGAAGGCGACTTACTGGACAATTATTGACGCTGAGGTGCGAAAGCGTGGGGAGCA
ASV_BACT_MISEQ_112	117	148	78	198	90	90	0	94	9	0	0	0	44	0	22	0	0	11	12	137	46	49	0	79	0	0	0	0	1224	Bacteria	Proteobacteria	Gammaproteobacteria	Pseudomonadales	KI89A clade	NA	100	100	100	99	99	99	TAGGGAATCTTGGGCAATGGGCGCAAGCCTGACCCAGCCATGCCGCGTGTGTGAAGAAGGCTCTAGGGTTGTAAAGCACTTTCAGTGGTGAAGATAAGCTGTGGATTAATACCCCACGGTCTAGACGTTAACCACAGAAGAAGATCCGGCTAACTCCGTGCCAGCAGCCGCGGTAATACGGAGGGATCGAACGTTAATCGGAATTACTGGGCGTAAAGCGCGCGTAGGCGGTTCGTTAAGTGGTATGTGAAAGCCTCGGGCTTAACCTGAGAATTGCATACCATACTGGCGAACTAGAGTGTGATAGAGGGAGGTAGAATTTCCTGTGTAGCGGTGAAATGCGTAGATATAGGAAGGAATACCAGTGGCGAAGGCGGCCTCCTGGATCAACACTGACGC…
ASV_BACT_MISEQ_113	0	0	0	0	64	0	403	661	0	48	0	37	0	0	0	0	3	0	0	0	0	0	0	0	0	0	0	0	1216	Bacteria	Bacteroidota	Bacteroidia	Flavobacteriales	Flavobacteriaceae	NA	100	100	100	100	100	40	TGAGGAATATTGGACAATGGGGGCAACCCTGATCCAGCCATGCCGCGTGCAGGAAGACTGCCCTATGGGTTGTAAACTGCTTTTATAGGGGAAGAAACGCATGTATGTATACTTGTTTGACGGTACCCTACGAATAAGGATCGGCTAACTCCGTGCCAGCAGCCGCGGTAATACGGAGGATCCAAGCGTTATCCGGAATCATTGGGTTTAAAGGGTCCGTAGGCGGTCTTATAAGTCAGTGGTGAAAGTTTACGGCTCAACCGTGAAATTGCCATTGATACTGTGGGACTTGAATCATTGTGAAGTGGCTAGAATAAGTAGTGTAGCGGTGAAATGCATAGATATTACTTAGAATACCGATTGCGAAGGCAGGTCACTAACAATTGATTGACGCTAAGG…
ASV_BACT_MISEQ_114	0	0	0	0	0	0	706	0	0	188	253	0	19	0	0	0	0	0	45	0	0	0	0	0	0	0	0	0	1211	Bacteria	Proteobacteria	Gammaproteobacteria	Enterobacterales	Alteromonadaceae	NA	100	100	100	100	100	61	TGGGGAATATTGCACAATGGGGGAAACCCTGATGCAGCCATGCCGCGTGTGTGAAGAAGGCCTTCGGGTTGTAAAGCACTTTCAGTTGTGAGGAAAGGGATTTGGTTAATACCCAATTTCTGTGACGTTAGCAACAGAAGAAGCACCGGCTAACTCCGTGCCAGCAGCCGCGGTAATACGGAGGGTGCGAGCGTTAATCGGAATTACTGGGCGTAAAGCGCACGCAGGCGGTTATATAAGCTAGATGTGAAAGCCCCGGGCTCAACCTGGGATAGTCATTTAGAACTGTATAACTAGAGTCTTGGAGAGGGGAGTGGAATTCCATGTGTAGCGGTGAAATGCGTAGATATGTGGAGGAACATCAGTGGCGAAGGCGACTCCCTGGCCAAAGACTGACGC…
ASV_BACT_MISEQ_115	0	46	176	25	90	108	36	0	0	75	39	0	0	0	0	139	44	120	20	74	31	45	36	29	0	0	65	0	1198	Bacteria	Proteobacteria	Alphaproteobacteria	Rhodobacterales	Rhodobacteraceae	Octadecabacter	100	100	100	100	100	100	TGGGGAATCTTAGACAATGGGGGAAACCCTGATCTAGCGATGCCGCGTGTGTGACGAAGGCCTTAGGGTCGTAAAGCACTTTCGCCAAGGATGATAATGACAGTACTTGGTAAAGAAACCCCGGCTAACTCCGTGCCAGCAGCCGCGGTAATACGGAGGGGGTTAGCGTTGTTCGGAATTACTGGGCGTAAAGCGCACGTAGGCGGACTATTAAGTTAGAGGTGAAATCCCGGGGCTCAACCCCGGAACTGCCTTTAATACTGGTAGTCTTGAGTTCGAGAGAGGTAAGTGGAATTCCAAGTGTAGAGGTGAAATTCGTAGATATTTGGAGGAACACCAGTGGCGAAGGCGGCTTACTGGCTCGATACTGACGCTGAGGTGCGAAAGCGTGGGGAGCA
ASV_BACT_MISEQ_116	38	135	28	149	46	105	0	149	22	0	17	4	24	0	14	0	23	25	52	88	25	102	5	138	0	0	0	0	1189	Bacteria	Proteobacteria	Gammaproteobacteria	NA	NA	NA	100	100	100	29	29	28	TGGGGAATATTGGACAATGGGCGAAAGCCTGATCCAGCAATGCCGCGTGTGTGAAGAAGGCCTGCGGGTTGTAAAGCACTTTTACAGGAGAAGAAAAGCCTAGGGTTAATAACCTTGGGTCTTGACGGTATCCTAGGAATAAGCACCGGCTAACTCCGTGCCAGCAGCCGCGGTAATACGGAGGGTGCAAGCGTTAATCGGAATTACTGGGCGTAAAGCGTGCGTAGGCGGTTGACTAAGTCGGATGTGAAATCCCCGGGCTTAACCTGGGACGTGCATTCGATACTGGTCGGCTAGAGTTTGGTAGAGGGTAGGGGAATTCCCGGTGTAGCGGTGAAATGCGTAGATATCGGGAGGAACATCCGTGGCGAAGGCGCCTACCTGGACCAAAACTGACGC…
ASV_BACT_MISEQ_117	14	87	40	154	35	49	40	148	15	0	27	10	0	20	0	0	0	123	43	181	40	86	0	68	0	0	0	0	1180	Bacteria	Proteobacteria	Alphaproteobacteria	Sphingomonadales	Sphingomonadaceae	Erythrobacter	100	100	100	100	100	97	TGGGGAATATTGGACAATGGGCGAAAGCCTGATCCAGCAATGCCGCGTGAGTGATGAAGGCCTTAGGGTTGTAAAGCTCTTTTACTAGGGATGATAATGACAGTACCTAGAGAATAAGCTCCGGCTAACTCCGTGCCAGCAGCCGCGGTAATACGGAGGGAGCTAGCGTTGTTCGGAATTACTGGGCGTAAAGAGAACGTAGGCGGTATAGTAAGTCAGGGGTGAAATCCCGGAGCTCAACTCCGGAACTGCCCTTGAAACTACTAAACTAGAATTCTGGAGAGGTTAGTGGAATTCCGAGTGTAGAGGTGAAATTCGTAGATATTCGGAAGAACACCAGTGGCGAAGGCGACTGACTGGACAGATATTGACGCTGAGGTTCGAAAGCGTGGGGAGCA
ASV_BACT_MISEQ_118	80	0	216	26	71	30	98	0	124	0	16	0	27	0	50	11	31	0	43	55	160	27	65	47	0	0	0	0	1177	Bacteria	Proteobacteria	Alphaproteobacteria	Caulobacterales	Hyphomonadaceae	Litorimonas	100	100	100	100	100	100	TGGGGAATATTGGACAATGGAGGCAACTCTGATCCAGCAACGCCGCGTGAATGATGAAGGCCTTAGGGTTGTAAAATTCTTTCGCTAGGGAAGATAATGACTGTACCTAGTAAAGAAGCCCCGGCTAACTCCGTGCCAGCAGCCGCGGTAATACGGAGGGGGCTAGCGTTGTTCGGAATTACTGGGCGTAAAGCGTGCGTAGGCGGATCAATAAGTAAGGGGTGAAATCCCGAGGCTCAACCTCGGAACTGCCCTTTAAACTGTTGATCTTGAGTTCTGGAGAGGTGAGTGGAATTGCTAGTGTAGAGGTGAAATTCGTAGATATTAGCAGGAACACCAGAGGCGAAGGCGGCTCACTGGACAGATACTGACGCTGAGGCACGAAAGTGTGGGGAGCA
ASV_BACT_MISEQ_119	34	212	0	455	145	39	0	39	0	0	0	0	0	0	0	0	0	0	28	108	0	60	0	35	0	0	0	0	1155	Bacteria	Bacteroidota	Bacteroidia	Flavobacteriales	Flavobacteriaceae	Maribacter	100	100	100	100	100	94	TGAGGAATATTGGACAATGGAGGAGACTCTGATCCAGCCATGCCGCGTGCAGGAAGAATGCCCTATGGGTAGTAAACTGCTTTTATACGGGAAGAAAAAGGGCTACGTGTAGCCCACTGACGGTACCGTAAGAATAAGGACCGGCTAACTCCGTGCCAGCAGCCGCGGTAATACGGAGGGTCCGAGCGTTATCCGGAATTATTGGGTTTAAAGGGTCCGTAGGCGGGCAATTAAGTCAGTGGTGAAAGTCTGCAGCTCAACTGTAGAATTGCCTTTGATACTGATTGTCTTGAGTTATAGTGAAGTTGCCGGAATATGTAGTGTAGCGGTGAAATGCATAGATATTACATAGAACACCGATTGCGAAGGCAGGTGACTAACTATATACTGACGCTGATG…
ASV_BACT_MISEQ_120	20	19	215	44	127	37	61	7	10	47	7	14	28	10	60	6	29	19	51	96	54	60	24	26	0	0	80	0	1151	Bacteria	Bacteroidota	Bacteroidia	Flavobacteriales	Flavobacteriaceae	Ulvibacter	100	100	100	100	100	58	TGAGGAATATTGGACAATGGAGGAGACTCTGATCCAGCCATGCCGCGTGCAGGAAGACGGCCCTATGGGTTGTAAACTGCTTTTATACAGGAAGAAACACTCCCTCGTGAGGGAGCTTGACGGTACTGTAAGAATAAGGACCGGCTAACTCCGTGCCAGCAGCCGCGGTAATACGGAGGGTCCGAGCGTTATCCGGAATCATTGGGTTTAAAGGGTCCGTAGGCGGGCAGCTAAGTCAGTGGTGAAAGTTTGCAGCTCAACTGTAAAATTGCCATTGATACTGGTTGTCTTGAATCGTTGTGAAGTGGTTAGAATAAGTAGTGTAGCGGTGAAATGCATAGATATTACTTAGAATACCGATTGCGAAGGCAGATCACTAACAACGTATTGACGCTGAGG…
ASV_BACT_MISEQ_121	102	230	67	85	57	142	27	157	0	0	0	0	0	0	0	0	0	32	0	172	0	38	0	33	0	0	0	0	1142	Bacteria	Proteobacteria	Alphaproteobacteria	Rhodobacterales	Rhodobacteraceae	NA	100	100	100	98	98	78	TGGGGAATCTTAGACAATGGGGGAAACCCTGATCTAGCCATGCCGCGTGATTGATGAAGGCCTTAGGGTTGTAAAGATCTTTCGCTGGGGACGATAATGACGGTACCCAGAGAAGAAGTCCCGGCTAACTTCGTGCCAGCAGCCGCGGTAATACGAAGGGGACTAGCGTTGTTCGGAATTACTGGGCGTAAAGCGCGTGTAGGCTGATTAGTCAGTCAGGGGTGAAATCCCAGGGCTCAACCCTGGAACTGCCTTTGATACTGCTAGTCTTGAGACCGGTAGAGGTGAGTGGAATTCCGAGTGTAGAGGTGAAATTCGTAGATATTCGGAGGAACACCAGTGGCGAAGGCGGCTCACTGGACCGGTACTGACGCTGAGACGCGAAAGTGTGGGGAGCA
ASV_BACT_MISEQ_122	0	0	30	0	0	0	31	0	0	157	121	25	34	55	21	0	12	0	0	0	0	7	338	0	0	0	286	0	1117	Bacteria	Proteobacteria	Gammaproteobacteria	Enterobacterales	Alteromonadaceae	Glaciecola	100	100	100	100	100	100	TGGGGAATATTGCACAATGGGGGAAACCCTGATGCAGCCATGCCGCGTGTGTGAAGAAGGCCTTCGGGTTGTAAAGCACTTTCAGTTGTGAGGAAAGGTTAGTAGTTAATACCTGCTAGCTGTGACGTTAACAACAGAAGAAGCACCGGCTAACTCCGTGCCAGCAGCCGCGGTAATACGGAGGGTGCAAGCGTTAATCGGAATTACTGGGCGTAAAGCGCACGCAGGTGGTTAATTAAGCTAGAAGTGAAAGCCCCGCGCTCAACGTGGGAAGGCCTTTTAGAACTGGTTAACTAGAGTCTTGGAGAGGAGAGTGGAATTTCAGGTGTAGCGGTGAAATGCGTAGATATCTGAAGGAACATCAGTGGCGAAGGCGACTCTCTGGCCAAAGACTGACAC…
ASV_BACT_MISEQ_123	47	154	16	226	21	86	0	47	7	5	0	6	25	9	5	0	12	9	66	100	31	169	8	63	0	0	4	0	1116	Bacteria	Proteobacteria	Gammaproteobacteria	pItb-vmat-80	NA	NA	100	100	100	88	88	88	TGGGGAATATTGGACAATGGGCGCAAGCCTGATCCAGCAATGCCGCGTGTGTGAAGAAGGCCTGCGGGTTGTAAAGCACTTTCAATCGTGAAAAAAAGCTCATGGTTAATACCCATGAGTCTTGATGTTAACGATACAAGAAGCACCGGCTAACTCCGTGCCAGCAGCCGCGGTAATACGGAGGGTGCGAGCGTTAATCGGAATTACTGGGCGTAAAGAGTACGTAGGCGGCTTGGTCAGTCGGATGTGAAAGCCCCGGGCTTAACCTGGGAATTGCACTCGATACTGCCAAGCTAGAATTTAGTAGAGGAATGCGGAATTCCGGGTGTAGCGGTGAAATGCGTAGAGATCCGGAGGAACATCAATGGCGAAGGCAGCATTCTGGGCTAAAATTGACGC…
ASV_BACT_MISEQ_124	151	31	38	34	62	24	40	26	62	12	23	8	24	29	47	23	29	59	26	32	111	26	124	45	0	0	23	0	1109	Bacteria	Bacteroidota	Bacteroidia	Flavobacteriales	Flavobacteriaceae	Pricia	100	100	100	100	100	51	TGAGGAATATTGGACAATGGGCGGGAGCCTGATCCAGCCATGCCGCGTGCAGGAAGAATGCCCTATGGGTAGTAAACTGCTTTTATACGGGAAGAAACCCATCTACGTGTAGATGGCTGACGGTACCGTAAGAATAAGGACCGGCTAACTCCGTGCCAGCAGCCGCGGTAATACGGAGGGTCCGAGCGTTATCCGGAATTATTGGGTTTAAAGGGTCCGTAGGCGGGCCGGTAAGTCAGAGGTGAAAGTCCATAGCTCAACTATGGAACTGCCTTTGATACTGTCGGTCTTGAGTCATGGTGAAGTGGGCGGAATATGTAGTGTAGCGGTGAAATGCATAGATATTACATAGAACACCGATTGCGAAGGCAGCTCACTAACCATGTACTGACGCTGATG…
ASV_BACT_MISEQ_125	0	28	0	14	46	28	0	23	0	280	0	91	40	367	45	44	2	28	0	7	0	37	7	18	0	0	0	0	1105	Bacteria	Bdellovibrionota	Bdellovibrionia	Bdellovibrionales	Bdellovibrionaceae	Bdellovibrio	100	58	58	58	58	58	TGGGGAATTTTGCACAATGGGCGAAAGCCTGATGCAGCAATGCCGCGTGAGTGACGAAGGCTTTCGGGTTGTAAAGCTCTGTCAGATGGGAAGAATGATCCGGTGGTGAACCACCGGAAGTGACGGTACCATCAAAGGAAGGGGCGGCTAACTCTGTGCCAGCAGCCGCGGTAATACAGAGGCCTCGAGCGTTGTTCGGAATTACTGGGCGTAAAGCGAGTGTAGGTGGCATATTAAGTCAGATGTGAAAGCCCTAGGCTTAACCTAGGAAGTGCATTTGATACTGGTATGCTTGAGTACGATAGAGGAGAGTGGAATTCCAGGTGTAGGGGTGAAATCCGTAGATATCTGGAGGAATACCAATTGTGAAGACAGCTCTCTGGCTCGTCACTGACACTG…
ASV_BACT_MISEQ_126	0	0	0	0	0	0	10	0	0	429	0	598	0	33	0	28	0	4	0	0	0	0	0	0	0	0	0	0	1102	Bacteria	Bacteroidota	Bacteroidia	Flavobacteriales	Flavobacteriaceae	Algitalea	100	100	100	100	100	63	TGAGGAATATTGGACAATGGAGGCAACTCTGATCCAGCCATGCCGCGTGCAGGAAGACTGCCCTATGGGTTGTAAACTGCTTTTATATAGGAAGAAACGCAGATACGAGTTATTTGTTTGACGGTACTATAAGAATAAGGATCGGCTAACTCCGTGCCAGCAGCCGCGGTAATACGGAGGATCCAAGCGTTATCCGGAATCATTGGGTTTAAAGGGTCCGTAGGCGGGCATATAAGTCAGTGGTGAAAGTTTGCGGCTTAACCGTAAAATTGCCATTGATACTGTATGTCTTGAATCATTATGAAGTGGTTAGAATAAGTAGTGTAGCGGTGAAATGCATAGATATTACTTAGAATACCGATTGCGAAGGCAGATCACTAATAATGTATTGACGCTGAT…
ASV_BACT_MISEQ_127	26	134	0	48	180	119	0	42	0	0	0	0	0	0	0	0	0	28	121	241	80	54	0	12	0	0	0	0	1085	Bacteria	Actinobacteriota	Acidimicrobiia	Microtrichales	Microtrichaceae	Sva0996 marine group	100	100	100	100	100	49	TAGGGAATCTTGCACAATGGGCGAAAGCCTGATGCAGCGACGCCGCGTGGGGGATGAAGGCCTTCGGGTTGTAAACCCCTTTCAGTAGGGACGAAAATGACGGTACCTACAGAAGAAGCTCCGGCCAACTACGTGCCAGCAGCCGCGGTAACACGTAGGGAGCAAGCGTTGTCCGGATTTATTGGGCGTAAAGAGCTCGTAGGTTGTTCAGTAAGTCGGATGTGAAAACTCAAGGCTCAACCTTGAGACGCCATCCGATACTGCTGTGACTTGAGTTCGGTAGAGGAGTGTGGAATTCCTGGTGTAGCGGTGAAATGCGCAGATATCAGGAGGAACACCAACAGCGAAGGCAGCACTCTGGGCCGATACTGACACTGAGGAGCGAAAGCATGGGGAGCA
ASV_BACT_MISEQ_128	42	170	0	134	238	61	0	23	0	0	0	0	0	0	18	0	0	0	205	67	25	77	0	0	0	0	0	0	1060	Bacteria	Actinobacteriota	Acidimicrobiia	Microtrichales	Microtrichaceae	Sva0996 marine group	100	100	100	100	100	100	TGGGGAATCTTGCGCAATGGGCGAAAGCCTGACGCAGCGATGCCGCGTGGGGGATGAAGGCTCTCGGGTCGTAAACCCCTTTCAGCAGGGACGAAAATGACGGTACCTGCAGAAGAAGCCCCGGCCAACTACGTGCCAGCAGCCGCGGTAACACGTAGGGGGCAAGCGTTGTCCGGATTTATTGGGCGTAAAGGGCTCGTAGGCTGTTCAGTAAGTCAGGTGTGAAAACCCAAGGCTCAACCTTGGGACGCCACTTGATACTGCTGTGACTAGAGTCCGGTAGAGGAGATTGGAATTCCTGGTGTAGCGGTGAAATGCGCAGATATCAGGAGGAACACCAACGGCGAAGGCAGATCTCTGGGCCGGTACTGACGCTGAGGAGCGAAAGCATGGGGAGCA
ASV_BACT_MISEQ_129	6	84	0	54	20	70	8	77	25	0	0	39	28	38	0	7	16	112	29	184	20	92	0	133	0	0	0	0	1042	Bacteria	Proteobacteria	Alphaproteobacteria	Rhodobacterales	Rhodobacteraceae	Limibaculum	100	100	100	100	100	99	TGGGGAATCTTAGACAATGGGGGCAACCCTGATCTAGCCATGCCGCGTGAACGATGAAGGCCTTAGGGTTGTAAAGTTCTTTCACCGGTGAAGATAATGACGGTAGCCGGAGAAGAAGCCCCGGCTAACTCCGTGCCAGCAGCCGCGGTAATACGGAGGGGGCTAGCGTTGTTCGGAATTACTGGGCGTAAAGCGCGCGTAGGCGGGCTGTTAAGTCGGGGGTGAAATCCCGGGGCTCAACCCCGGAACTGCCTTCGATACTGGCAGCCTAGAGATCGAGAGAGGTGAGTGGAATTCCGAGTGTAGAGGTGAAATTCGTAGATATTCGGAGGAACACCAGTGGCGAAGGCGGCTCACTGGCTCGATACTGACGCTGAGGCGCGAAAGCGTGGGGAGCA
ASV_BACT_MISEQ_130	0	126	0	329	0	76	0	33	0	0	0	0	0	0	0	0	0	7	10	211	23	117	2	101	0	0	0	0	1035	Bacteria	Bacteroidota	Bacteroidia	Chitinophagales	Saprospiraceae	NA	100	100	100	98	87	73	TAAGGAATATTGGACAATGGGCGAAAGCCTGATCCAGCCATGCCGCGTGGAGGAAGAATGTCCTATGGATTGTAAACTCCTTTTATATGGGAAGAAACGCTTGGATTTATCCGAGCCTGACGGTACCATACGAATAAGCACCGGCTAACTCCGTGCCAGCAGCCGCGGTAATACGGAGGGTGCAAGCGTTATCCGGAATTACTGGGTTTAAAGGGTGCGTAGGCGGATTGATAAGTCAGAAGTGAAAGCTCTCGGCTCAACTGAGGAATTGCTTTTGAAACTGTCAATCTTGAATGGAGCTGAGGTTAGCGGAATGAGTCATGTAGCGGTGAAATGCATAGATATGACTTAGAACACCAATTGCGAAGGCAGCTAACTAGACTTCTATTGACGCTGAGG…
ASV_BACT_MISEQ_131	0	0	0	0	0	0	80	0	19	259	164	48	36	0	0	0	51	0	0	0	0	0	220	0	0	0	145	0	1022	Bacteria	Proteobacteria	Alphaproteobacteria	Rhodobacterales	Rhodobacteraceae	Pelagimonas	100	100	100	100	100	45	TGGGGAATCTTAGACAATGGGCGCAAGCCTGATCTAGCCATGCCGCGTGTGTGATGAAGGCCTTAGGGTCGTAAAGCACTTTCGCCAGAGATGATAATGACAGTATCTGGTAAAGAAACCCCGGCTAACTCCGTGCCAGCAGCCGCGGTAATACGGAGGGGGTTAGCGTTGTTCGGAATTACTGGGCGTAAAGCGTACGTAGGCGGATCAGAAAGTATGGGGTGAAATCCCGGGGCTCAACCCCGGAACTGCCTCATAAACTCCTGGTCTTGAGTTCGAGAGAGGTGAGTGGAATTCCAAGTGTAGAGGTGAAATTCGTAGATATTTGGAGGAACACCAGTGGCGAAGGCGGCTCACTGGCTCGATACTGACGCTGAGGTACGAAAGTGTGGGGAGCA
ASV_BACT_MISEQ_132	0	0	0	0	11	0	80	0	0	149	0	170	10	176	13	36	0	0	0	0	0	0	248	0	0	0	121	0	1014	Bacteria	Bacteroidota	Bacteroidia	Flavobacteriales	Flavobacteriaceae	Maribacter	100	100	100	100	100	97	TGAGGAATATTGGACAATGGAGGGGACTCTGATCCAGCCATGCCGCGTGCAGGAAGAATGCCCTATGGGTAGTAAACTGCTTTTATACGGGAAGAAAAATGGGCACGTGTGCCCTACTGACGGTACCGTAAGAATAAGGACCGGCTAACTCCGTGCCAGCAGCCGCGGTAATACGGAGGGTCCGAGCGTTATCCGGAATTATTGGGTTTAAAGGGTCCGTAGGCGGGCGATTAAGTCAGTGGTGAAAGTCTGTAGCTCAACTATAGAATTGCCTTTGATACTGATCGTCTTGAGTTATGGTGAAGTTGCCGGAATATGTAGTGTAGCGGTGAAATGCATAGATATTACATAGAACACCGATTGCGAAGGCAGGTGACTAACCATATACTGACGCTGATG…
ASV_BACT_MISEQ_133	8	6	0	73	89	64	0	331	22	0	10	10	4	0	50	2	4	0	65	25	31	31	0	181	0	0	0	0	1006	Bacteria	Bacteroidota	Bacteroidia	Cytophagales	Cyclobacteriaceae	NA	100	100	100	99	96	58	TAGGGAATATTGGTCAATGGGTGAGAGCCTGAACCAGCCATGCCGCGTGCAGGAAGACAGCCTTCTGGGTTGTAAACTGCTTTTATCAGGGAGGAAAAAGCCAGACGTGTCTGGTATTGACAGTACCTGAGGAATAAGCACCGGCTAACTCCGTGCCAGCAGCCGCGGTAATACGGAGGGTGCAAGCGTTGTCCGGATTTATTGGGTTTAAAGGGTGCGTAGGCGGTTTATTAAGTCAGTGGTGAAATTTAGCAGCTTAACTGTTAGCGTGCCATTGAAACTGATAGACTTGAGTACAAACGAGGTAGGCGGAATTTATGGTGTAGCGGTGAAATGCATAGATACCATAAAGAACACCGATAGCGAAGGCAGCTTACTAGATTGTAACTGACGCTGAGG…
ASV_BACT_MISEQ_134	0	0	48	0	0	0	0	0	0	0	0	0	14	0	0	0	0	0	842	0	102	0	0	0	0	0	0	0	1006	Bacteria	Proteobacteria	Gammaproteobacteria	Enterobacterales	Alteromonadaceae	Paraglaciecola	100	100	100	100	100	99	TGGGGAATATTGCACAATGGGGGAAACCCTGATGCAGCCATGCCGCGTGTGTGAAGAAGGCCTTCGGGTTGTAAAGCACTTTCAGTTGTGAGGAAAGTTTGATGGTTAATACCCATTAGATGTGACGTTAGCAACAGAAGAAGGACCGGCTAACTCCGTGCCAGCAGCCGCGGTAATACGGAGGGTTCGAGCGTTAATCGGAATTACTGGGCGTAAAGCGCACGCAGGCGGTTTGTTAAGCTAGATGTGAAAGCCCCGGGCTCAACCTGGGAATAGCATTTAGAACTGGCAGGCTAGAGTCTTGGAGAGGGGAGTGGAATTTCTGGTGTAGCGGTGAAATGCGTAGATATCAGAAGGAACATCAGTGGCGAAGGCGACTCCCTGGCCAAAGACTGACGC…
ASV_BACT_MISEQ_135	19	0	0	0	64	0	653	0	0	64	156	12	0	0	0	0	0	0	35	0	0	0	0	0	0	0	0	0	1003	Bacteria	Bacteroidota	Bacteroidia	Flavobacteriales	Flavobacteriaceae	Zobellia	100	100	100	100	100	65	TGAGGAATATTGGACAATGGGCGGGAGCCTGATCCAGCCATGCCGCGTGCAGGAAGAATGCCCTATGGGTAGTAAACTGCTTTTATACGGGAAGAAAAAGGGGCACGTGTGCCCCACTGACGGTACCGTAAGAATAAGGACCGGCTAACTCCGTGCCAGCAGCCGCGGTAATACGGAGGGTCCGAGCGTTATCCGGAATTATTGGGTTTAAAGGGTCCGTAGGCGGGCCGATAAGTCAGGGGTGAAAGTCTGCCGCTCAACGGTAGAATTGCCTTTGATACTGTCGGTCTTGAGTTATGGTGAAGTTGCCGGAATATGTAGTGTAGCGGTGAAATGCATAGATATTACATAGAACACCGATTGCGAAGGCAGGTGACTAACCATATACTGACGCTGATG…
ASV_BACT_MISEQ_136	6	6	13	0	13	9	0	24	8	15	0	13	27	15	6	16	0	28	0	8	14	7	13	4	0	0	154	597	996	Bacteria	Proteobacteria	Gammaproteobacteria	Xanthomonadales	Xanthomonadaceae	Stenotrophomonas	100	100	100	100	100	94	TGGGGAATATTGGACAATGGGCGCAAGCCTGATCCAGCCATACCGCGTGGGTGAAGAAGGCCTTCGGGTTGTAAAGCCCTTTTGTTGGGAAAGAAAAGCAGCCGGTTAATACCCGGTTGTTCTGACGGTACCCAAAGAATAAGCACCGGCTAACTTCGTGCCAGCAGCCGCGGTAATACGAAGGGTGCAAGCGTTACTCGGAATTACTGGGCGTAAAGCGTGCGTAGGTGGTTGTTTAAGTCTGTCGTGAAAGCCCTGGGCTCAACCTGGGAATTGCGATGGAAACTGGGCGACTAGAGTGTGGCAGAGGATAGTGGAATTCCTGGTGTAGCAGTGAAATGCGTAGAGATCAGGAGGAACATCCGTGGCGAAGGCGACTGTCTGGGCCAACACTGACAC…
ASV_BACT_MISEQ_138	60	147	0	82	0	144	0	151	23	0	8	5	0	0	0	0	11	47	24	62	23	79	0	114	0	0	0	0	980	Bacteria	Proteobacteria	Gammaproteobacteria	SZB50	NA	NA	100	100	100	75	75	75	TGGGGAATATTGGACAATGGGCGCAAGCCTGATCCAGCAATTCCGCGTGTGTGAAGAAGGCCTGCGGGTTGTAAAGCACTTTCAGTAGAGAAGAAAAGCGTTGGGTTAATAACCCGGCGTCTTGACGTAACCTACAGAAGAAGCACCGGCTAACTCCGTGCCAGCAGCCGCGGTAATACGGAGGGTGCGAGCGTTAATCGGAATTACTGGGCGTAAAGCGTACGTAGGCGGTTACGTAAGTTGGATGTGAAAGCCCCGGGCTTAACCTGGGAATTGCATCCAAAACTGTGTGACTAGAGTATGTGAGAGGGAAGGGGAATTCCGGGTGTAGCGGTGAAATGCGTAGATATCCGGAGGAACACCAGTGGCGAAGGCGCCTTCCTGGCACAATACTGACGC…
ASV_BACT_MISEQ_137	71	14	45	0	0	0	131	0	38	5	50	0	73	45	0	0	135	27	37	55	0	74	113	46	0	0	21	0	980	Bacteria	Proteobacteria	Alphaproteobacteria	Rhodobacterales	Rhodobacteraceae	NA	100	100	100	100	100	80	TGGGGAATCATAGACAATGGGCGCAAGCCTGATCTTGCCATGCCGCGTGGACGATGACGGCCTTAGGGTTGTAAAGTCCTTTCACTGGGGAAGATAATGACGGTACCCAGAGAAGAAGCCCCGGCTAACTCCGTGCCAGCAGCCGCGGTAATACGGAGGGGGCTAGCGTTGTTCGGAATTACTGGGCGTAAAGCGCGCGTAGGCGGATTGGAAAGTTGGGGGTGAAATCCCAGGGCTCAACCCTGGAACTGCCTCCAAAACTCCCAGTCTAGAGATCGAGAGAGGTGAGTGGAATGTCGAGTGTAGAGGTGAAATTCGTAGATATTCGACGGAACACCAGTGGCGAAGGCGGCTCACTGGCTCGATACTGACGCTGAGGTGCGAAAGTGTGGGGAGCA
ASV_BACT_MISEQ_139	8	0	53	0	0	0	667	0	13	0	125	0	54	0	0	0	0	0	7	0	51	0	0	0	0	0	0	0	978	Bacteria	Proteobacteria	Alphaproteobacteria	Rhizobiales	Rhizobiaceae	Martelella	100	100	100	100	100	89	TGGGGAATATTGGACAATGGGCGCAAGCCTGATCCAGCCATGCCGCGTGAGTGATGAAGGCCCTAGGGTTGTAAAGCTCTTTCGCCGGTGAAGATAATGACTGTAGCCGGTAAAGAAGCCCCGGCTAACTTCGTGCCAGCAGCCGCGGTAATACGAAGGGGGCTAGCGTTGTTCGGAATTACTGGGCGTAAAGAGCACGTAGGCGGATAATTAAGTCAGGGGTGAAATCCCAGAGCTCAACTCTGGAACTGCCTTTGATACTGGTTATCTTGAGTATGGAAGAGGTAAGTGGAATTGCGAGTGTAGAGGTGAAATTCGTAGATATTCGCAGGAACACCAGTGGCGAAGGCGGCTTACTGGTCCATTACTGACGCTGAGGTGCGAAAGCGTGGGGAGCA
ASV_BACT_MISEQ_140	16	141	51	93	37	121	13	93	10	0	0	0	25	0	0	0	22	26	43	90	0	107	28	50	0	0	9	0	975	Bacteria	Proteobacteria	Alphaproteobacteria	Sphingomonadales	Sphingomonadaceae	Sphingorhabdus	100	100	100	100	100	99	TGGGGAATATTGGACAATGGGGGAAACCCTGATCCAGCAATGCCGCGTGAGTGATGAAGGCCTTAGGGTTGTAAAGCTCTTTTACTAGGGATGATAATGACAGTACCTAGAGAATAAGCTCCGGCTAACTCCGTGCCAGCAGCCGCGGTAATACGGAGGGAGCTAGCGTTGTTCGGAATTACTGGGCGTAAAGCGCGCGTAGGCGGTTACTCAAGTCAGAGGTGAAAGCCCGGAGCTCAACTCCGGAACTGCCTTTGAAACTAGGTAGCTAGAATCTTGGAGAGGCGAGTGGAATTCCGAGTGTAGAGGTGAAATTCGTAGATATTCGGAAGAACACCAGTGGCGAAGGCGACTCGCTGGACAAGTATTGACGCTGAGGTGCGAAAGCGTGGGGAGCA
ASV_BACT_MISEQ_143	0	0	0	0	0	0	649	0	0	0	282	0	18	0	0	0	0	0	0	0	0	0	0	0	0	0	0	0	949	Bacteria	Bacteroidota	Bacteroidia	Flavobacteriales	Flavobacteriaceae	Formosa	100	100	100	100	100	44	TGAGGAATATTGGACAATGGGCGAGAGCCTGATCCAGCCATGCCGCGTGCAGGATGACTGCCCTATGGGTTGTAAACTGCTTTTATACAGGAAGAAACACTCGGACGTGTCCGAGCTTGACGGTACTGTAAGAATAAGGATCGGCTAACTCCGTGCCAGCAGCCGCGGTAATACGGAGGATCCAAGCGTTATCCGGAATCATTGGGTTTAAAGGGTCCGTAGGTGGATAATTAAGTCAGAGGTGAAAGTTTGCAGCTCAACTGTAAAATTGCCTTTGATACTGGTTATCTTGAATCATTATGAAGTAGTTAGAATATGTAGTGTAGCGGTGAAATGCATAGATATTACATAGAATACCAATTGCGAAGGCAGATTACTAATAATGTATTGACACTGATG…
ASV_BACT_MISEQ_142	33	117	53	107	43	63	0	38	103	0	0	0	26	0	0	0	32	42	10	98	41	33	25	85	0	0	0	0	949	Bacteria	Bacteroidota	Bacteroidia	Flavobacteriales	Flavobacteriaceae	Winogradskyella	100	100	100	100	100	82	TGAGGAATATTGGACAATGGGCGAGAGCCTGATCCAGCCATGCCGCGTGCAGGAAGACTGCCCTATGGGTTGTAAACTGCTTTTATACAGGAAGAAACCACTCTACGTGTAGAGTGCTGACGGTACTGTAAGAATAAGGATCGGCTAACTCCGTGCCAGCAGCCGCGGTAATACGGAGGATCCAAGCGTTATCCGGAATCATTGGGTTTAAAGGGTCCGTAGGTGGATAATTAAGTCAGAGGTGAAAGTTTGCGGCTCAACCGTAAAATTGCCTTTGATACTGGTTATCTTGAATTATTGTGAAGTGGTTAGAATATGTAGTGTAGCGGTGAAATGCATAGATATTACATAGAATACCAATTGCGAAGGCAGATCACTAACAATATATTGACACTGATG…
ASV_BACT_MISEQ_141	43	98	0	159	0	111	0	73	0	0	0	0	0	0	0	0	0	0	57	117	5	197	0	89	0	0	0	0	949	Bacteria	Myxococcota	Polyangia	Polyangiales	Sandaracinaceae	Sandaracinus	100	100	100	100	100	61	TGGGGAATATTGGACAATGGGCGAAAGCCTGATCCAGCCACGCCGCGTGAGTGACGAAGGCCTTCGGGTTGTAAAGCTCTGTGGGAAGGGACGAAAACGTCTAGTTCGAATAGGGCTAGGCCTTGACGGTACCTTTTTAGCAAGCACCGGCTAACTCTGTGCCAGCAGCCGCGGTAATACAGAGGGTGCAAACGTTGCTCGGAATTACTGGGCGTAAAGCGCGTGTAGGCGGGCGAGAAAGTCGGGTGTGAAATCCCTGGGCTCAACCTAGGAACTGCATCCGAAACTTCACGTCTTGAGTACTGGAGAGGGAAGCGGAATTCCTGGTGTAGAGGTGAAATTCGTAGATATCAGGAGGAACACCGGTGGCGAAGGCGGCTTCCTGGACAGTTACTGACG…
ASV_BACT_MISEQ_144	18	69	0	0	18	56	0	314	12	15	0	27	49	25	0	0	19	29	0	55	0	107	14	118	0	0	0	0	945	Bacteria	Proteobacteria	Alphaproteobacteria	Sphingomonadales	Sphingomonadaceae	NA	100	100	100	100	100	36	TGGGGAATATTGGACAATGGGGGCAACCCTGATCCAGCCATGCCGCGTGAGTGATGAAGGCCTTAGGGTTGTAAAGCTCTTTTACCAGGGATGATAATGACAGTACCTGGAGAATAAGCTCCGGCTAACTCCGTGCCAGCAGCCGCGGTAATACGGAGGGAGCTAGCGTTGTTCGGAATTACTGGGCGTAAAGCGCGCGTAGGCGGCTTTTCAAGTCAGAGGTGAAATCCCGGGGCTCAACCCCGGAACTGCCTTTGAAACTGGAAAGCTAGAATCCGGGAGAGGTGAGTGGAATTCCGAGTGTAGAGGTGAAATTCGTAGATATTCGGAAGAACACCAGTGGCGAAGGCGACTCACTGGAACGGTATTGACGCTGAGGTGCGAAAGCGTGGGGAGCA
ASV_BACT_MISEQ_145	0	0	0	0	60	84	0	54	132	128	0	32	162	23	230	0	0	26	0	0	0	0	0	0	0	0	0	0	931	Bacteria	Bacteroidota	Bacteroidia	Flavobacteriales	Flavobacteriaceae	Pricia	100	100	100	100	100	53	TGAGGAATATTGGACAATGGGCGGGAGCCTGATCCAGCCATGCCGCGTGCGGGAAGAAGGCCCTACGGGTCGTAAACCGCTTTTATACGGGAAGAACCGCAGCTACGTGTAGCTGTCTGACGGTACCGTAAGAATAAGGACCGGCTAACTCCGTGCCAGCAGCCGCGGTAATACGGAGGGTCCGAGCGTTATCCGGAATTATTGGGTTTAAAGGGTCCGTAGGCGGGCCGTTAAGTCAGGGGTGAAAGTCTGCGGCTCAACCGTAGAAATGCCCTTGATACTGGCGGTCTTGAGTTATGGCGAAGTGGGCGGAATATGTAGTGTAGCGGTGAAATGCATAGATATTACATAGAACACCGATTGCGAAGGCAGCCCACTAGCCATCGACTGACGCTGATG…
ASV_BACT_MISEQ_146	19	0	42	0	97	0	5	32	102	0	10	24	0	0	70	0	5	156	82	120	43	18	25	31	0	0	33	0	914	Bacteria	Bacteroidota	Bacteroidia	Flavobacteriales	Schleiferiaceae	Schleiferia	100	100	100	100	85	85	TGAGGAATATTGGTCAATGGACGAAAGTCTGAACCAGCCATACCGCGTGCAGGAAGACGGCCCTACGGGTTGTAAACTGCTTTTGTTTGCCAAGAAACCCATCTACGTGTAGATGGCTGACGGTAGCATTCGAATAAGGACCGGCTAACTCCGTGCCAGCAGCCGCGGTAATACGGAGGGTCCAAGCGTTATCCGGATTTATTGGGTTTAAAGGGTCCGTAGGCGGGAAAATAAGTCAGTGGTGAAAGCCTGTCGCTCAACGATAGAATTGCCATTGATACTGTTTTTCTTGAATGCACATGAAGTGGGCGGAATGTGTCATGTAGCGGTGAAATGCTTAGATATGACACAGAACACCGATTGCGAAGGCAGCTCACTAAAGTGTAATTGACGCTGAGG…
ASV_BACT_MISEQ_148	0	0	40	0	0	80	0	0	0	100	27	96	0	0	0	104	0	340	0	0	0	0	56	0	0	0	69	0	912	Bacteria	NA	NA	NA	NA	NA	93	9	8	8	6	6	AGGCGGGATTAGGGGCAGCAGCAGACATAGCAGCAGGGACGGTAATAGGAGGAGTCCCTGTACGTCCCGCTTCACGCGACTCGAAGCGCTCGTCTCCCGCACCCCTCGGAACAGGCCTCTCAAGTCCCTGTGGGAAGGGTTTTATTCTCCAGGGTAAATACTTCCCGGTGAACGCACGAGCGCGCTCGCGGATTCCCGCACCTGATCGGGGGTTGTCATCCGTCACAAACGCTTCAGAATTTGTTTAGTAGTGCGCTGAACAGGATTAGATACCCTGCTGTCT
ASV_BACT_MISEQ_147	182	0	49	0	69	0	61	0	0	72	123	0	0	0	233	22	0	0	0	0	0	0	57	0	0	0	44	0	912	Bacteria	Bacteroidota	Bacteroidia	Flavobacteriales	Flavobacteriaceae	Maribacter	100	100	100	100	100	60	TGAGGAATATTGGACAATGGGCGAGAGCCTGATCCAGCCATGCCGCGTGTAGGAAGAATGCCCTATGGGTAGTAAACTACTTTTGTACGGGAAGAAACCCATCTACGTGTAGATGGCTGACGGTACCGTAAGAATAAGGACCGGCTAACTCCGTGCCAGCAGCCGCGGTAATACGGAGGGTCCGAGCGTTATCCGGAATTATTGGGTTTAAAGGGTCCGTAGGCGGGCCGGTAAGTCAGAGGTGAAAGTCTGCCGCTCAACGGTAGAATTGCCTTTGATACTGTCGGTCTTGAGTCATGGTGAAGTGGGCGGAATATGTAGTGTAGCGGTGAAATGCATAGATATTACATAGAACACCGATTGCGAAGGCAGCTCACTAACCATGTACTGACGCTGATG…
ASV_BACT_MISEQ_149	84	84	37	72	101	75	0	50	0	0	14	16	33	22	0	0	7	32	0	82	94	41	0	54	0	0	0	0	898	Bacteria	Proteobacteria	Alphaproteobacteria	Rhodobacterales	Rhodobacteraceae	NA	100	100	100	87	87	68	TGGGGAATCTTAGACAATGGGCGCAAGCCTGATCTAGCCATGCCGCGTGATCGATGACGGCCTTAGGGTTGTAAAGATCTTTCGCCGGGGACGATAATGACGGTACCCGGAGAAGAAGCTCCGGCTAACTTCGTGCCAGCAGCCGCGGTAATACGAAGGGAGCTAGCGTTGTTCGGAATTACTGGGCGTAAAGCGCGCGTAGGCGGACTGGAAAGTTGGGGGTGAAATCCCAGGGCTCAACCCTGGAACTGCCTCCAAAACTCCTGGTCTTGAGATCGAGAGAGGTGAGTGGAATTCCGAGTGTAGAGGTGAAATTCGTAGATATTCGGAGGAACACCAGTGGCGAAGGCGGCTCACTGGCTCGATACTGACGCTGAGGTGCGAAAGCGTGGGGAGCA
ASV_BACT_MISEQ_150	0	0	0	0	0	0	0	0	0	0	0	0	94	0	0	0	0	0	0	0	0	0	0	0	399	186	118	88	885	Bacteria	Proteobacteria	Gammaproteobacteria	Enterobacterales	Vibrionaceae	Vibrio	100	100	100	100	100	53	TGGGGAATATTGCACAATGGGCGAAAGCCTGATGCAGCCATGCCGCGTGTATGAAGAAGGCCTTCGGGTTGTAAAGTACTTTCAGTTGTGAGGAAGGGGGTAGTGTTAATAGCGCTATCTCTTGACGTTAGCAACAGAAGAAGCACCGGCTAACTCCGTGCCAGCAGCCGCGGTAATACGGAGGGTGCGAGCGTTAATCGGAATTACTGGGCGTAAAGCGCATGCAGGTGGTTCATTAAGTCAGATGTGAAAGCCCGGGGCTCAACCTCGGAACTGCATTTGAAACTGGTGAACTAGAGTGCTGTAGAGGGGGGTAGAATTTCAGGTGTAGCGGTGAAATGCGTAGAGATCTGAAGGAATACCAGTGGCGAAGGCGGCCCCCTGGACAGACACTGACAC…
ASV_BACT_MISEQ_152	0	0	0	0	0	0	0	0	0	0	0	0	94	0	0	0	0	0	0	0	0	0	0	0	361	202	150	66	873	Bacteria	Proteobacteria	Gammaproteobacteria	Enterobacterales	Vibrionaceae	Aliivibrio	100	100	100	100	100	92	TGGGGAATATTGCACAATGGGCGAAAGCCTGATGCAGCCATGCCGCGTGTATGAAGAAGGCCTTCGGGTTGTAAAGTACTTTCAGTTGTGAGGAAGGGGGTAACGTTAATAGCGTTATCCCTTGACGTTAGCAACAGAAGAAGCACCGGCTAACTCCGTGCCAGCAGCCGCGGTAATACGGAGGGTGCGAGCGTTAATCGGAATTACTGGGCGTAAAGCGCATGCAGGTGGTTCATTAAGTCAGATGTGAAAGCCCGGGGCTCAACCTCGGAACTGCATTTGAAACTGGTGAACTAGAGTGCTGTAGAGGGGGGTAGAATTTCAGGTGTAGCGGTGAAATGCGTAGAGATCTGAAGGAATACCAGTGGCGAAGGCGGCCCCCTGGACAGACACTGACAC…
ASV_BACT_MISEQ_151	0	0	0	0	0	0	27	0	0	506	0	138	18	47	0	59	0	0	0	0	0	0	41	0	0	0	37	0	873	Bacteria	Proteobacteria	Gammaproteobacteria	Granulosicoccales	Granulosicoccaceae	Granulosicoccus	100	100	100	100	100	100	TGGGGAATATTGGACAATGGGGGCAACCCTGATCCAGCAATACCGCGTGTGTGAAGAAGGCCTGCGGGTTGTAAAGCACTTTCAGTAGGGAAGAAAAGCTGATGGTTAATAACTGTCGGAATTGACGTTACCTACAGAAGAAGCACCGGCTAACTCCGTGCCAGCAGCCGCGGTAATACGGAGGGTGCAAGCGTTAATCGGAATTACTGGGCGTAAAGCGCGCGTAGGCGGCTTGGTCAGTCAGATGTGAAATCCCAGGGCTCAACCTTGGAACTGCATTTGATACTGCCAGGCTAGAGTATGTTAGAGGAAAGCGGAATTCCGGGTGTAGCGGTGAAATGCGTAGATATCCGGAGGAACATCAGTGGCGAAGGCGGCTTTCTGGAACAATACTGACGC…
ASV_BACT_MISEQ_153	7	0	16	16	13	0	8	10	8	0	18	0	40	14	0	16	13	7	0	11	12	0	8	0	0	0	210	444	871	Bacteria	Proteobacteria	Gammaproteobacteria	Enterobacterales	Morganellaceae	Proteus	100	100	100	100	100	100	TGGGGAATATTGCACAATGGGCGCAAGCCTGATGCAGCCATGCCGCGTGTATGAAGAAGGCCTTAGGGTTGTAAAGTACTTTCAGCGGGGAGGAAGGTGTTAAGATTAATACTCTTAGCAATTGACGTTACCCGCAGAAGAAGCACCGGCTAACTCCGTGCCAGCAGCCGCGGTAATACGGAGGGTGCAAGCGTTAATCGGAATTACTGGGCGTAAAGCGCACGCAGGCGGTCAATTAAGTCAGATGTGAAAGCCCCGAGCTTAACTTGGGAATTGCATCTGAAACTGGTTGGCTAGAGTCTTGTAGAGGGGGGTAGAATTCCACGTGTAGCGGTGAAATGCGTAGAGATGTGGAGGAATACCGGTGGCGAAGGCGGCCCCCTGGACAAAGACTGACGC…
ASV_BACT_MISEQ_154	0	8	0	30	7	12	10	13	20	15	0	12	0	24	0	6	66	0	0	0	0	8	0	0	0	0	118	522	871	Bacteria	Proteobacteria	Gammaproteobacteria	Xanthomonadales	Xanthomonadaceae	Stenotrophomonas	100	100	100	100	100	100	TGGGGAATATTGGACAATGGGCGCAAGCCTGATCCAGCCATACCGCGTGGGTGAAGAAGGCCTTCGGGTTGTAAAGCCCTTTTGTTGGGAAAGAAATCCAGCCGGCTAATACCTGGTTGGGATGACGGTACCCAAAGAATAAGCACCGGCTAACTTCGTGCCAGCAGCCGCGGTAATACGAAGGGTGCAAGCGTTACTCGGAATTACTGGGCGTAAAGCGTGCGTAGGTGGTTGTTTAAGTCTGTTGTGAAAGCCCTGGGCTCAACCTGGGAACTGCAGTGGAAACTGGACAACTAGAGTGTGGTAGAGGGTAGCGGAATTCCTGGTGTAGCAGTGAAATGCGTAGAGATCAGGAGGAACATCCATGGCGAAGGCAGCTACCTGGACCAACACTGACAC…
ASV_BACT_MISEQ_155	151	62	84	54	104	40	27	32	0	0	0	0	6	0	18	13	0	39	45	77	68	34	7	7	0	0	0	0	868	Bacteria	Proteobacteria	Gammaproteobacteria	NA	NA	NA	100	99	99	21	21	21	TCGGGAATATTGGACAATGGGCGCAAGCCTGATCCAGCAATGCCGCGTGTGTGAAGAAGGCCTGCGGGTTGTAAAGCACTTTCAAAAGTGAAGAAAAGTTGTGGGTTAATAGCCTATGACCTTGACGTTAACTTTAGAAGAAGCACCGGCTAATTTAGTGCCAGCAGCCGCGGTAATACTAAAGGTGCGAGCGTTAATCGGAATTACTGGGCGTAAAGCGCGTGCAGGCGGTTCGTTAAGTCAAATGTGAAATCCCAGGGCTCAACCCTGGAACTGCATTCGATACTGGCGAACTAGAGTGTAAGAGAGGGTTGTGGAATTCCGGGTGTAGCGGTGAAATGCGTAGATATCCGGAGGAACATCAGTGGCGAAGGCGACAACCTGGCTTAACACTGACGC…
ASV_BACT_MISEQ_156	15	54	30	18	67	17	22	46	35	17	0	14	11	21	22	10	0	146	10	145	0	65	14	50	0	0	0	0	829	Bacteria	Bacteroidota	Bacteroidia	Chitinophagales	Saprospiraceae	Lewinella	100	100	100	100	100	100	TAAGGAATATTGGACAATGGAGGCAACTCTGATCCAGCCATCCCGCGTGCAGGATGACGGCGCTACGCGTTGTAAACTGCTTTTGTATTAGATGAAACACAGGGATTTATCCTTGTCTGACGTTATAATAAGAATAAGCACCGGCTAACTCCGTGCCAGCAGCCGCGGTAATACGGAGGGTGCAAGCGTTATCCGGAATCACTGGGTTTAAAGGGTGCGTAGGTGGACTAGTAAGTCAGAGGTGAAATCCCGCAGCTTAACTGCGGAACTGCCTTTGATACTGCTTGTCTTGAATCAGGTTGAGGTATGCGGAATGTGGCATGTAGCGGTGAAATGCGTAGATATGCCATAGAACACCGATTGCGAAGGCAGCATACTGGCCCTGTATTGACACTGAGG…
ASV_BACT_MISEQ_157	0	0	8	0	0	0	281	0	0	312	140	32	0	35	0	0	0	0	9	0	5	0	0	6	0	0	0	0	828	Bacteria	Proteobacteria	Gammaproteobacteria	Enterobacterales	Alteromonadaceae	Aliiglaciecola	100	100	100	100	100	72	TGGGGAATATTGCACAATGGGGGCAACCCTGATGCAGCCATGCCGCGTGTGTGAAGAAGGCCTTCGGGTTGTAAAGCACTTTCAGTTGTGAGGAAAGATTAGTAGTTAATACCTGCTAGTTGTGACGTTAGCAACAGAAGAAGCACCGGCTAACTCCGTGCCAGCAGCCGCGGTAATACGGAGGGTGCGAGCGTTAATCGGAATTACTGGGCGTAAAGCGCACGCAGGCGGTTTGTTAAGCTAGATGTGAAAGCCCCGGGCTCAACCTGGGAATAGCATTTAGAACTGGCAGGCTAGAGTCTTGGAGAGGGGAGTGGAATTCCAGGTGTAGCGGTGAAATGCGTAGATATCTGGAGGAACATCAGTGGCGAAGGCGACTCCCTGGCCAAAGACTGACGC…
ASV_BACT_MISEQ_158	0	0	0	20	0	23	0	20	0	0	0	0	0	22	0	0	0	0	0	0	17	0	0	0	0	0	240	460	802	Bacteria	Proteobacteria	Gammaproteobacteria	Pseudomonadales	Moraxellaceae	Acinetobacter	100	100	100	100	100	100	TGGGGAATATTGGACAATGGGGGGAACCCTGATCCAGCCATGCCGCGTGTGTGAAGAAGGCCTTATGGTTGTAAAGCACTTTAAGCGAGGAGGAGGCTCTCTTGGTTAATACCCAAGAAGAGTGGACGTTACTCGCAGAATAAGCACCGGCTAACTCTGTGCCAGCAGCCGCGGTAATACAGAGGGTGCGAGCGTTAATCGGATTTACTGGGCGTAAAGCGTGCGTAGGCGGCTTTTTAAGTCGGATGTGAAATCCCCGAGCTTAACTTGGGAATTGCATTCGATACTGGGAAGCTAGAGTATGGGAGAGGATGGTAGAATTCCAGGTGTAGCGGTGAAATGCGTAGAGATCTGGAGGAATACCGATGGCGAAGGCAGCCATCTGGCCTAATACTGACG…
ASV_BACT_MISEQ_159	0	0	0	0	0	0	0	0	0	0	5	0	100	0	0	0	4	0	0	0	0	0	0	0	365	213	87	14	788	Bacteria	Proteobacteria	Gammaproteobacteria	Enterobacterales	Vibrionaceae	Aliivibrio	100	100	100	100	100	100	TGGGGAATATTGCACAATGGGCGAAAGCCTGATGCAGCCATGCCGCGTGTATGAAGAAGGCCTTCGGGTTGTAAAGTACTTTCAGTTGTGAGGAAGGGTGTGTAGTTAATAGCTGCGCATCTTGACGTTAGCAACAGAAGAAGCACCGGCTAACTCCGTGCCAGCAGCCGCGGTAATACGGAGGGTGCGAGCGTTAATCGGAATTACTGGGCGTAAAGCGCATGCAGGTGGTTCATTAAGTCAGATGTGAAAGCCCGGGGCTCAACCTCGGAACTGCATTTGAAACTGGTGAACTAGAGTGCTGTAGAGGGGGGTAGAATTTCAGGTGTAGCGGTGAAATGCGTAGAGATCTGAAGGAATACCAGTGGCGAAGGCGGCCCCCTGGACAGACACTGACAC…
ASV_BACT_MISEQ_160	8	0	0	0	0	0	7	0	5	0	0	0	33	0	42	0	3	10	0	7	191	0	67	0	0	0	19	392	784	Bacteria	Proteobacteria	Gammaproteobacteria	Pseudomonadales	Moraxellaceae	Enhydrobacter	100	100	100	100	100	100	TGGGGAATATTGGACAATGGGGGCAACCCTGATCCAGCCATGCCGCGTGTGTGAAGAAGGCCTTTTGGTTGTAAAGCACTTTAAGCAGGGAGGAGAGGCTAATGGTTAATACCCATTAGATTAGACGTTACCTGCAGAATAAGCACCGGCTAACTCTGTGCCAGCAGCCGCGGTAATACAGAGGGTGCGAGCGTTAATCGGAATTACTGGGCGTAAAGCGAGTGTAGGTGGCTCATTAAGTCACATGTGAAATCCCCGGGCTTAACCTGGGAACTGCATGTGATACTGGTGGTGCTAGAATATGTGAGAGGGAAGTAGAATTCCAGGTGTAGCGGTGAAATGCGTAGAGATCTGGAGGAATACCGATGGCGAAGGCAGCTTCCTGGCATAATATTGACA…
ASV_BACT_MISEQ_161	0	59	4	64	0	47	0	69	0	0	12	8	5	10	0	0	14	16	20	83	9	148	25	178	0	0	0	0	771	Bacteria	Proteobacteria	Alphaproteobacteria	Caulobacterales	Parvularculaceae	Marinicaulis	100	100	100	100	100	99	TGGGGAATATTGGACAATGGGCGAAAGCCTGATCCAGCCATGCCGCGTGGATGAAGAAGGCCCTAGGGTTGTAAAGTCCTTTCGATGGTGAAGATAATGACGGTAACCATACAAGAAGCCCCGGCTAATTTCGTGCCAGCAGCCGCGGTAATACGAAAGGGGCTAGCGTTGTTCGGAATTACTGGGCGTAAAGCGCACGTAGGCGGCAATGTAAGTTGGGGGTGAAATCCCGGAGCTCAACTCCGGAACTGCCTCCAAAACTACATAGCTCGAGGATGTGAGAGGATAGTGGAATTCCAAGTGTAGAGGTGAAATTCGTAGATATTTGGAAGAACACCAGTGGCGAAGGCGACTGTCTGGCACATTTCTGACGCTGAGGTGCGAAAGCGTGGGGAGCA
ASV_BACT_MISEQ_162	0	12	2	10	0	0	17	15	9	0	0	0	0	13	0	15	4	10	0	17	9	0	0	0	0	0	131	506	770	Bacteria	Bacteroidota	Bacteroidia	Flavobacteriales	Weeksellaceae	Chryseobacterium	100	100	100	100	100	100	TGAGGAATATTGGACAATGGGTGAGAGCCTGATCCAGCCATCCCGCGTGAAGGACGACTGCCCTATGGGTTGTAAACTTCTTTTGTATAGGGATAAACCTACTCTCGTGAGAGTAGCTGAAGGTACTATACGAATAAGCACCGGCTAACTCCGTGCCAGCAGCCGCGGTAATACGGAGGGTGCAAGCGTTATCCGGATTTATTGGGTTTAAAGGGTCCGTAGGCGGATCTGTAAGTCAGTGGTGAAATCTCACAGCTTAACTGTGAAACTGCCATTGATACTGCAGGTCTTGAGTGTTGTTGAAGTAGCTGGAATAAGTAGTGTAGCGGTGAAATGCATAGATATTACTTAGAACACCAATTGCGAAGGCAGGTTACTAAGCAACAACTGACGCTGATG…
ASV_BACT_MISEQ_163	76	77	26	36	14	55	0	72	0	0	18	0	0	0	0	0	0	152	0	171	0	25	0	32	0	0	0	0	754	Bacteria	Proteobacteria	Alphaproteobacteria	Rhodobacterales	Rhodobacteraceae	Silicimonas	100	100	100	100	100	96	TGGGGAATCTTAGACAATGGGGGAAACCCTGATCTAGCCATGCCGCGTGAGTGACGAAGGCCCTAGGGTCGTAAAGCTCTTTCAACTGTGAAGATAATGACGGTAGCAGTAGAAGAAACCCCGGCTAACTCCGTGCCAGCAGCCGCGGTAATACGGAGGGGGTTAGCGTTGTTCGGAATTACTGGGCGTAAAGCGCACGTAGGCGGACTATTAAGTAGAGGGTGAAATCCCGGGGCTCAACCCCGGAACTGCCTTCTATACTGGTAGTCTTGAGTTCGAGAGAGGTGAGTGGAATTCCGAGTGTAGAGGTGAAATTCGTAGATATTCGGAGGAACACCAGTGGCGAAGGCGGCTCACTGGCTCGATACTGACGCTGAGGTGCGAAAGTGTGGGGAGCA
ASV_BACT_MISEQ_164	0	138	0	109	59	91	0	58	0	0	0	0	0	0	0	0	0	0	0	85	13	127	23	43	0	0	0	0	746	Bacteria	Proteobacteria	Alphaproteobacteria	Sphingomonadales	Sphingomonadaceae	Parasphingopyxis	100	100	100	100	100	81	TGGGGAATATTGGACAATGGGGGAAACCCTGATCCAGCCATGCCGCGTGAGTGATGAAGGCCTTAGGGTTGTAAAGCTCTTTTACCAGGGATGATAATGACAGTACCTGGAGAATAAGCTCCGGCTAACTCCGTGCCAGCAGCCGCGGTAATACGGAGGGAGCTAGCGTTGTTCGGAATTACTGGGCGTAAAGCGCGCGTAGGCGGCTACTCAAGTCAGAGGTGAAAGCCCGGGGCTCAACCCCGGAACTGCCTTTGAAACTAGGTAGCTAGAAGATGGGAGAGGTGAGTGGAATTCCGAGTGTAGAGGTGAAATTCGTAGATATTCGGAAGAACACCAGTGGCGAAGGCGACTCACTGGACCATTATTGACGCTGAGGTGCGAAAGCGTGGGGAGCA
ASV_BACT_MISEQ_165	0	0	701	13	0	0	0	0	0	0	0	0	0	0	0	0	29	0	0	0	0	0	0	0	0	0	0	0	743	Bacteria	Bacteroidota	Bacteroidia	Flavobacteriales	Flavobacteriaceae	Tenacibaculum	100	100	100	100	100	89	TGAGGAATATTGGACAATGGAGGCAACTCTGATCCAGCCATGCCGCGTGCAGGAAGACTGCCCTATGGGTTGTAAACTGCTTTTATACAGGAAGAAACACTATCTCGTGAGATAGCTTGACGGTACTGTAAGAATAAGGACCGGCTAACTCCGTGCCAGCAGCCGCGGTAATACGGAGGGTCCGAGCGTTATCCGGAATCATTGGGTTTAAAGGGTCCGCAGGCGGTCAATTAAGTTAGAGGTGAAATCCCGTCGCTCAACGATGGAACTGCCTTTAATACTGGTTGACTTGAGTTATACGGAAGTAGATAGAATAAGTAGTGTAGCGGTGAAATGCATAGATATTACTTAGAATACCGATTGCGAAGGCAGTCTACTACGTATATACTGACGCTCATG…
ASV_BACT_MISEQ_166	0	0	0	0	0	5	0	20	26	0	17	0	38	0	0	0	13	21	43	29	192	40	32	241	0	0	22	0	739	Bacteria	Bacteroidota	Bacteroidia	Flavobacteriales	Flavobacteriaceae	NA	100	100	100	100	100	47	TGAGGAATATTGGACAATGGAGGAGACTCTGATCCAGCCATGCCGCGTGTAGGAAGAATGCCCTATGGGTAGTAAACTACTTTTGTACGGGAAGAAACCCATCTACGTGTAGATGGCTGACGGTACCGTAAGAATAAGGACCGGCTAACTCCGTGCCAGCAGCCGCGGTAATACGGAGGGTCCGAGCGTTATCCGGAATTATTGGGTTTAAAGGGTCCGTAGGCGGGCCGGTAAGTCAGAGGTGAAATGCTGTAGCTCAACTATAGCACTGCCTTTGATACTGTCGGTCTTGAGTCATAGTGAAGTGGGCGGAATATGTAGTGTAGCGGTGAAATGCATAGATATTACATAGAACACCGATTGCGAAGGCAGCTCACTAACTATGTACTGACGCTGATG…
ASV_BACT_MISEQ_167	0	0	18	0	10	17	167	0	38	242	212	18	0	0	8	0	0	0	0	0	0	0	0	0	0	0	0	0	730	Bacteria	Bacteroidota	Bacteroidia	Flavobacteriales	Flavobacteriaceae	Algitalea	100	100	100	100	100	100	TGAGGAATATTGGACAATGGAGGCAACTCTGATCCAGCCATGCCGCGTGTAGGAAGACTGCCCTATGGGTTGTAAACTACTTTTATATGGGAAGAAACCACACTACGTGTAGTGTATTGACGGTACCATAAGAATAAGGATCGGCTAACTCCGTGCCAGCAGCCGCGGTAATACGGAGGATCCAAGCGTTATCCGGAATCATTGGGTTTAAAGGGTCCGTAGGCGGATTTATAAGTCAGTGGTGAAAGTTTGCGGCTCAACCGTAAAATTGCCATTGATACTGTAAGTCTTGAATTATAATGAAGTGGTTAGAATAAGTAGTGTAGCGGTGAAATGCATAGATATTACTTAGAATACCGATTGCGAAGGCAGATCACTAATTATGTATTGACGCTGAGG…
ASV_BACT_MISEQ_168	22	0	0	39	0	0	213	0	0	10	0	0	0	75	113	15	25	6	83	32	22	73	0	0	0	0	0	0	728	Bacteria	Proteobacteria	Gammaproteobacteria	Arenicellales	Arenicellaceae	Arenicella	100	100	100	100	100	100	TGGGGAATATTGGACAATGGGCGCAAGCCTGATCCAGCAATACCTCGTGTGTGAAGAAGGCCTTAGGGTTGTAAAGCACTTTCAATTGGGACGAAGATTGTAATTTTAATACGATTATAATTTGACGGTACCTTTAGAAGAAGCACCGGCTAACTCCGTGCCAGCAGCCGCGGTAATACGGAGGGTGCAAGCGTTAATCGGAATTACTGGGCGTAAAGCGCGCGTAGGTGGTTTGATAAGTTAGATGTGAAAGCCCTGGGCTTAACCTAGGAACTGCATTTAAAACTGTCTCACTAGAGTATGGTAGAGGGAAGTGGAATTCCACATGTAGCGGTGAAATGCGTAGAGATGTGGAGGAACACCAGTGGCGAAGGCGACTTCCTGGACCAATACTGACAC…
ASV_BACT_MISEQ_169	9	19	23	81	39	44	5	42	22	0	0	11	9	38	8	0	21	126	13	46	15	51	25	64	0	0	8	0	719	Bacteria	Proteobacteria	Alphaproteobacteria	Sphingomonadales	Sphingomonadaceae	Altererythrobacter	100	100	100	100	100	88	TGGGGAATATTGGACAATGGGCGAAAGCCTGATCCAGCAATGCCGCGTGAGTGATGAAGGCCTTAGGGTTGTAAAGCTCTTTTACTAGGGATGATAATGACAGTACCTAGAGAATAAGTTCCGGCTAACTCCGTGCCAGCAGCCGCGGTAATACGGAGGGAACTAGCGTTGTTCGGAATTACTGGGCGTAAAGCGCGCGTAGGCGGTACAATAAGTCAGGGGTGAAATCCCGGAGCTCAACTCCGGAACTGCCCTTGAAACTGTTGAACTAGAATATCGGAGAGGTAAGTGGAATTCCGAGTGTAGAGGTGAAATTCGTAGATATTCGGAAGAACACCAGTGGCGAAGGCGACTTACTGGACGATGATTGACGCTGAGGTGCGAAAGCGTGGGGAGCA
ASV_BACT_MISEQ_170	0	0	0	27	0	0	0	31	45	0	0	39	36	55	0	0	50	160	0	97	0	77	51	47	0	0	0	0	715	Bacteria	Proteobacteria	Alphaproteobacteria	Sphingomonadales	Sphingomonadaceae	Altererythrobacter	100	100	100	100	100	63	TGGGGAATATTGGACAATGGGCGAAAGCCTGATCCAGCAATGCCGCGTGAGTGATGAAGGCCTTAGGGTTGTAAAGCTCTTTTACTAGGGATGATAATGACAGTACCTAGAGAATAAGCTCCGGCTAACTCCGTGCCAGCAGCCGCGGTAATACGGAGGGAGCTAGCGTTGTTCGGAATTACTGGGCGTAAAGCGCGCGTAGGCGGCTTTTTAAGTCAGAGGTGAAATCCCGGGGCTCAACCCCGGAACTGCCTTTGAAACTGGGAAGCTAGAATATTGGAGAGGTCAGTGGAATTCCGAGTGTAGAGGTGAAATTCGTAGATATTCGGAAGAACACCAGTGGCGAAGGCGACTGACTGGACAATTATTGACGCTGAGGTGCGAAAGCGTGGGGAGCA
ASV_BACT_MISEQ_172	0	0	0	0	0	0	0	18	0	212	0	439	0	17	0	0	0	10	0	0	0	0	0	17	0	0	0	0	713	Bacteria	Bacteroidota	Bacteroidia	Chitinophagales	Saprospiraceae	Lewinella	100	100	100	100	100	100	TAAGGAATATTGGGCAATGGACGCAAGTCTGACCCAGCCATCCCGCGTGCAGGATGACGGCGCTTCGCGTTGTAAACTGCTTTTGTGTAAGATGAAACTTAGGGATTTATCCTTAACTGACGTTATTACAAGAATAAGCACCGGCTAACTCCGTGCCAGCAGCCGCGGTAATACGGAGGGTGCAAGCGTTATCCGGAATCACTGGGTTTAAAGGGTGCGTAGGTGGACCAGTAAGTCAGAGGTGAAAGCCCGTCGCTTAACGACGGAACTGCCTTTGATACTGTTGGTCTTGAATCAGGTTGAGGTATGCGGAATGTGGCATGTAGCGGTGAAATGCGTAGATATGCCATAGAACACCGATTGCGAAGGCAGCATACTAGCCCTTGATTGACGCTGAGG…
ASV_BACT_MISEQ_171	67	92	43	41	149	27	0	90	0	0	0	0	0	0	30	0	0	0	0	117	36	21	0	0	0	0	0	0	713	Bacteria	Proteobacteria	Alphaproteobacteria	Rhodobacterales	Rhodobacteraceae	NA	100	100	100	100	100	88	TGGGGAATCTTAGACAATGGGGGAAACCCTGATCTAGCCATGCCGCGTGATTGATGAAGGCCTTAGGGTTGTAAAGATCTTTCGCTGGGGACGATAATGACGGTACCCAGAGAAGAAGTCCCGGCTAACTTCGTGCCAGCAGCCGCGGTAATACGAAGGGGACTAGCGTTGCTCGGAATTACTGGGCGTAAAGCGCGTGTAGGCTGATTAGTCAGTTAGAGGTGAAATCCCAGGGCTCAACCCTGGAACTGCCTTTAATACTGCTAGTCTGGAGTCCGGTAGAGGTGAGTGGAATTCCGAGTGTAGAGGTGAAATTCGTAGATATTCGGAGGAACACCAGTGGCGAAGGCGGCTCACTGGACCGGTACTGACGCTGAGACGCGAAAGTGTGGGGAGCA
ASV_BACT_MISEQ_173	0	0	0	0	0	0	0	0	0	407	0	81	0	65	0	62	0	0	0	0	0	43	46	0	0	0	0	0	704	Bacteria	Proteobacteria	Alphaproteobacteria	Rhodobacterales	Rhodobacteraceae	NA	100	100	100	100	100	34	TGGGGAATCTTAGACAATGGGCGCAAGCCTGATCTAGCCATGCCGCGTGAGTGATGAAGGTCTTAGGATCGTAAAGCTCTTTCGCCAGGGATGATAATGACAGTACCTGGTAAAGAAACCCCGGCTAACTCCGTGCCAGCAGCCGCGGTAATACGGAGGGGGTTAGCGTTGTTCGGAATTACTGGGCGTAAAGCGCACGTAGGCGGATCAGAAAGTATAGGGTGAAATCCCAGGGCTCAACCCTGGAACTGCCTTATAAACTCCTGGTCTTGAGTTCGAGAGAGGTGAGTGGAATTCCGAGTGTAGAGGTGAAATTCGTAGATATTCGGAGGAACACCAGTGGCGAAGGCGGCTCACTGGCTCGATACTGACGCTGAGGTGCGAAAGTGTGGGGAGCA
ASV_BACT_MISEQ_174	0	7	0	0	0	34	0	36	47	137	0	223	0	170	0	18	0	10	0	0	0	0	0	0	0	0	0	0	682	Bacteria	Proteobacteria	Alphaproteobacteria	Rhodobacterales	Rhodobacteraceae	Maribius	100	100	100	100	100	59	TGGGGAATCTTAGACAATGGGCGCAAGCCTGATCTAGCCATGCCGCGTGAGTGACGAAGGTCTTAGGATCGTAAAGCTCTTTCGCTGGGGAAGATAATGACTGTACCCAGTAAAGAAGTCCCGGCTAACTCCGTGCCAGCAGCCGCGGTAATACGGAGGGGACTAGCGTTGTTCGGAATTACTGGGCGTAAAGCGCACGTAGGCGGACATTTAAGTCAGAGGTGAAATCCCAGGGCTCAACCCTGGAACTGCCTTTGATACTGGATGTCTTGAGTTCGAGAGAGGTGAGTGGAATTCCGAGTGTAGAGGTGAAATTCGTAGATATTCGGAGGAACACCAGTGGCGAAGGCGGCTCACTGGCTCGATACTGACGCTGAGGTGCGAAAGCGTGGGGAGCA
ASV_BACT_MISEQ_176	0	0	173	0	149	0	0	0	121	0	0	0	164	0	0	74	0	0	0	0	0	0	0	0	0	0	0	0	681	Bacteria	Proteobacteria	Gammaproteobacteria	Granulosicoccales	Granulosicoccaceae	Granulosicoccus	100	100	100	100	100	100	TGGGGAATATTGGACAATGGGGGCAACCCTGATCCAGCAATACCGCGTGTGTGAAGAAGGCCTGCGGGTTGTAAAGCACTTTCAGTAGGGAAGAAAAGCGGGTGATTAATACTTGCCTGAATTGACGTTACCTACAGAAGAAGCACCGGCTAACTCCGTGCCAGCAGCCGCGGTAATACGGAGGGTGCAAGCGTTAATCGGAATTACTGGGCGTAAAGCGCGCGTAGGCGGCTTGGTCAGTCAGATGTGAAATCCCAGGGCTTAACCTTGGAACTGCATTTGATACTGCCAGGCTAGAGTATGTTAGAGGAAAGCGGAATTCCGGGTGTAGCGGTGAAATGCGTAGATATCCGGAGGAACATCAGTGGCGAAGGCGGCTTTCTGGAACAATACTGACGC…
ASV_BACT_MISEQ_175	8	0	0	16	0	17	0	9	0	8	0	0	19	14	0	5	0	15	0	0	9	0	0	6	0	0	172	383	681	Bacteria	Proteobacteria	Gammaproteobacteria	Pseudomonadales	Moraxellaceae	Acinetobacter	100	100	100	100	100	100	TGGGGAATATTGGACAATGGGGGGAACCCTGATCCAGCCATGCCGCGTGTGTGAAGAAGGCCTTTTGGTTGTAAAGCACTTTAAGCGAGGAGGAGGCTACTGGTATTAATACTACCGGATAGTGGACGTTACTCGCAGAATAAGCACCGGCTAACTCTGTGCCAGCAGCCGCGGTAATACAGAGGGTGCGAGCGTTAATCGGATTTACTGGGCGTAAAGCGTGCGTAGGCGGCTTTTTAAGTCGGATGTGAAATCCCTGAGCTTAACTTAGGAATTGCATTCGATACTGGGAAGCTAGAGTATGGGAGAGGATGGTAGAATTCCAGGTGTAGCGGTGAAATGCGTAGAGATCTGGAGGAATACCGATGGCGAAGGCAGCCATCTGGCCTAATACTGACG…
ASV_BACT_MISEQ_177	0	0	0	0	0	0	0	0	0	0	0	0	0	0	0	0	0	0	676	0	0	0	0	0	0	0	0	0	676	Bacteria	Proteobacteria	Gammaproteobacteria	Enterobacterales	Alteromonadaceae	Paraglaciecola	100	100	100	100	100	100	TGGGGAATATTGCACAATGGGGGGAACCCTGATGCAGCCATGCCGCGTGTGTGAAGAAGGCCTTCGGGTTGTAAAGCACTTTCAGTTGTGAGGAAAGTTTGATGGTTAATACCCATTAGATGTGACGTTAGCAACAGAAGAAGGACCGGCTAACTCCGTGCCAGCAGCCGCGGTAATACGGAGGGTTCGAGCGTTAATCGGAATTACTGGGCGTAAAGCGCACGCAGGCGGTTTGTTAAGCTAGATGTGAAAGCCCCGGGCTCAACCTGGGAATAGCATTTAGAACTGGCAGGCTAGAGTCTTGGAGAGGGGAGTGGAATTTCTGGTGTAGCGGTGAAATGCGTAGATATCAGAAGGAACATCAGTGGCGAAGGCGACTCCCTGGCCAAAGACTGACGC…
ASV_BACT_MISEQ_178	0	0	0	0	0	15	0	0	0	26	0	0	0	32	0	0	0	0	0	0	18	0	12	0	0	0	304	268	675	Bacteria	Proteobacteria	Gammaproteobacteria	Pseudomonadales	Moraxellaceae	Acinetobacter	100	100	100	100	100	100	TGGGGAATATTGGACAATGGGCGAAAGCCTGATCCAGCCATGCCGCGTGTGTGAAGAAGGCCTTTTGGTTGTAAAGCACTTTAAGCGAGGAGGAGGCTACTTAGATTAATACTCTAGGATAGTGGACGTTACTCGCAGAATAAGCACCGGCTAACTCTGTGCCAGCAGCCGCGGTAATACAGAGGGTGCGAGCGTTAATCGGATTTACTGGGCGTAAAGCGTGCGTAGGCGGCTTCTTAAGTCGGATGTGAAATCCCTGAGCTTAACTTAGGAATTGCATTCGATACTGGGAAGCTAGAGTATGGGAGAGGATGGTAGAATTCCAGGTGTAGCGGTGAAATGCGTAGAGATCTGGAGGAATACCGATGGCGAAGGCAGCCATCTGGCCTAATACTGACG…
ASV_BACT_MISEQ_179	8	0	77	0	31	27	162	19	0	26	0	0	11	0	0	17	26	27	40	10	19	49	74	0	0	0	44	0	667	Bacteria	Proteobacteria	Alphaproteobacteria	Rhodobacterales	Rhodobacteraceae	Yoonia-Loktanella	100	100	100	100	100	94	TGGGGAATCTTAGACAATGGGCGCAAGCCTGATCTAGCGATGCCGCGTGAGTGACGAAGGTCTTAGGATCGTAAAGCTCTTTCGCCAGGGATGATAATGACAGTACCTGGTAAAGAAACCCCGGCTAACTCCGTGCCAGCAGCCGCGGTAATACGGAGGGGGTTAGCGTTGTTCGGAATTACTGGGCGTAAAGCGCACGTAGGCGGATCAATAAGTTAGAGGTGAAATCCCAGGGCTCAACCCTGGAACTGCCTTTAATACTGTTGGTCTAGAGTTCGAGAGAGGTAAGTGGAATTCCGAGTGTAGAGGTGAAATTCGTAGATATTCGGAGGAACACCAGTGGCGAAGGCGGCTTACTGGCTCGATACTGACGCTGAGGTGCGAAAGTGTGGGGAGCA
ASV_BACT_MISEQ_180	40	0	0	0	0	21	0	564	0	0	0	3	0	0	0	0	5	0	0	0	0	0	0	30	0	0	0	0	663	Bacteria	Proteobacteria	Gammaproteobacteria	Pseudomonadales	Spongiibacteraceae	NA	100	100	100	100	100	80	TGGGGAATATTGCGCAATGGGCGAAAGCCTGACGCAGCCATGCCGCGTGTGTGAAGAAGGCTTTAGGGTTGTAAAGCACTTTCAGTGGGGAGGAAGGCTTGTAGATTAATACTCTGCAGGATTGACGTTACCCACAGAAGAAGCACCGGCTAACTCCGTGCCAGCAGCCGCGGTAATACGGAGGGTGCAAGCGTTAATCGGAATTACTGGGCGTAAAGCGCGCGTAGGTGGTTTGGTCAGTTGGATGTGAAAGCCCCGGGCTCAACCTGGGAACTGCATTCAATACTGCCAGACTAGAGTATGAGAGAGGGGGGTAGAATTCCTAGTGTAGCGGTGAAATGCGTAGATATTAGGAGGAATACCAGTGGCGAAGGCGGCCCCCTGGCTTAATACTGACGC…
ASV_BACT_MISEQ_182	0	0	0	119	69	0	112	0	0	82	0	0	0	40	0	0	42	0	0	87	0	0	86	0	0	0	21	0	658	Bacteria	NA	NA	NA	NA	NA	98	16	15	15	13	13	AGGCGGAAGTAGGGGCAGCAGCAGACATAGCAGCAGGGACGGTAATAGGAGGAGTCCCTGTACGTCCCGCTTCACGCGACTCGAAGCGCTCGTCTCCCGCACCCCTCGGAACAGGCCTCTCAAGTCCCTGTGGGAAGGGTTTTATTCTCCAGGGTAAATACTTCCCGGTGAACGCACGAGCGCGCTCGCGGATTCCCGCGCCTGATCGGGGGTTGTCATACGTCACAAACGCTTCAGAATTTGTTTAATAGTGCGCTGAACAGGATTAGATACCCTGCTGTCT
ASV_BACT_MISEQ_181	0	0	27	0	0	0	11	0	47	491	0	49	0	0	0	0	0	0	0	0	33	0	0	0	0	0	0	0	658	Bacteria	Proteobacteria	Gammaproteobacteria	Pseudomonadales	Marinomonadaceae	Marinomonas	100	100	100	100	100	100	TGGGGAATATTGGACAATGGGCGCAAGCCTGATCCAGCCATGCCGCGTGTGTGAAGAAGGCCTTAGGGTTGTAAAGCACTTTCAGGGGTGAGGAAGGGTGCGCTGTTAATACCAGCGTACTTTGACGTTAGCCCCAGAAGAAGCACCGGCTAACTCTGTGCCAGCAGCCGCGGTAATACAGAGGGTGCAAGCGTTAATCGGAATTACTGGGCGTAAAGCGCGCGTAGGTGGTTTGTTAAGTCTGATGTGAAATCCCAGGGCTCAACCTTGGAATGGCACCGGATACTGGCAGGCTAGAGTACGGTAGAGGGGTGTGGAATTTCCTGTGTAGCGGTGAAATGCGTAGATATAGGAAGGAACATCAGTGGCGAAGGCGACACCCTGGACTGATACTGACAC…
ASV_BACT_MISEQ_183	0	0	0	0	13	0	43	0	10	83	12	37	55	236	48	0	0	0	0	0	0	0	94	0	0	0	26	0	657	Bacteria	Proteobacteria	Gammaproteobacteria	Enterobacterales	Alteromonadaceae	Glaciecola	100	100	100	100	100	100	TGGGGAATATTGCACAATGGGCGCAAGCCTGATGCAGCCATGCCGCGTGTGTGAAGAAGGCCTTCGGGTTGTAAAGCACTTTCAGTTGTGAGGAAAGTTATGTAGTTAATACCTGCATGATGTGACGTTAACAACAGAAGAAGCACCGGCTAACTCCGTGCCAGCAGCCGCGGTAATACGGAGGGTGCGAGCGTTAATCGGAATTACTGGGCGTAAAGCGCACGCAGGTGGTCTGTTAAGCTAGAAGTGAAAGCCCCGCGCTCAACGTGGGAAGGCCTTTTAGAACTGGCAGACTAGAGTCTTGGAGAGGAGAGTGGAATTTCAGGTGTAGCGGTGAAATGCGTAGATATCTGAAGGAACATCAGTGGCGAAGGCGACTCTCTGGCCAAAGACTGACAC…
ASV_BACT_MISEQ_184	0	0	0	0	0	0	0	0	223	0	0	0	0	0	0	0	0	0	0	0	432	0	0	0	0	0	0	0	655	Bacteria	Cyanobacteria	Cyanobacteriia	Chloroplast	NA	NA	100	100	100	100	100	100	TGGGGAATTTTCTGCAATGGGCGAAAGCCTGACAGAGCAATACCGCGTGAGGGAAGAAAGCCCACAGGGTTGTAAACCTCTTTTGTCAAGAAAGAAGTTCTGACGTTACTTGACGAATAAGCATCGGCTAACTCCGTGCCAGCAGCCGCGGTAATACGGAGGATGCAAGTGTTATCCGGAATCACTGGGCGTAAAGCGTTTGTAGGTGGTTTAGTAAGTCTATTGTTAAATCTTGAAGCTCAACTTCAAACATGTAATAGAAACTACCAGACTTGAGGATAGTAGGGGTAAAGGGAATTTCCAGTGGAGCGGTGAAATGCGTAGAGATTGGAAGGACCACCGATGGCGAAGGCACTTTACTGGGCTATTACTGACACTAAGAGACGAAAGCTAGGGTAG…
ASV_BACT_MISEQ_185	0	104	0	11	0	35	0	53	0	0	0	0	0	0	0	0	0	39	0	309	16	58	0	25	0	0	0	0	650	Bacteria	Myxococcota	Polyangia	Polyangiales	BIrii41	NA	100	100	100	99	99	99	TAGGGAATCTTGCGCAATGGGCGAAAGCCTGACGCAGCGACGCCGCGTGAGTGATGAAGGCCTTCGGGTTGTAAAGCTCTGTGGGGAGAGAAGAATAAGCGTAACTTAATACGTTGCGTGATGACGGTATCTCCTTAGCAAGCACCGGCTAACTCTGTGCCAGCAGCCGCGGTAATACAGAGGGTGCAAACGTTGTTCGGAATTACTGGGCGTAAAGCGCGTGTAGGCGGCATGGCAAGTCGGATGTGAAAGCCCAGGGCTCAACCCTGGAAGTGCATTCGAAACTGCTAAGCTAGAGTTCTGGAGAGGAAGGTGGAATGCTTGGTGTAGAGGTGAAATTCGTAGATATCAAGCGGAACACCGGTGGCGAAGGCGACCTTCTGGACAGTGACTGACGCT…
ASV_BACT_MISEQ_186	0	0	38	0	0	58	0	0	0	89	0	0	0	0	0	81	0	331	0	0	0	0	52	0	0	0	0	0	649	Bacteria	NA	NA	NA	NA	NA	92	11	9	9	9	9	AGGCGGGATTAGGGGCAGCAGCAGACATAGCAGCAGGGACGGTAATAGGAGGAGTCCCTGTACGTCCCGCTTCACGCGACTCGAAGCGCTCGTCTCCCGCACCCCTCGGAACAGGCCTCTCAAGTCCCTGTGGGAAGGGTTTTATTCTCCAGGGTAAATACTTCCCGGTGAACGCACGAGCGCGCTCGCGGATTCCCGCACCTGATCGGGGGTTGTCATCCGTCACAAACGCTTCAGAATTTGTTTAGTAGTGCGCTGAACAGGATTAGATACCCGGCTGTCT
ASV_BACT_MISEQ_187	6	0	11	0	0	0	454	0	18	0	132	0	24	0	0	0	0	0	0	0	0	0	0	0	0	0	0	0	645	Bacteria	Proteobacteria	Gammaproteobacteria	Pseudomonadales	Cellvibrionaceae	NA	100	100	100	100	100	97	TGGGGAATATTGCACAATGGGCGCAAGCCTGATGCAGCCATGCCGCGTGTGTGAAGAAGGCTCTAGGGTTGTAAAGCACTTTCAGTGGGGAGGAAAGGTTGTATGTTAATAGCATATAGCTGTGACGTTACCCACAGAAGAAGCACCGGCTAACTCCGTGCCAGCAGCCGCGGTAATACGGAGGGTGCGAGCGTTAATCGGAATTACTGGGCGTAAAGCGCGCGTAGGTGGTTATATAAGCTAGATGTGAAAGCCCTGGGCTCAACCTGGGAACTGCATTTAGAACTGTATGGCTAGAGTACAGCAGAGGATAGTGGAATTTCAGGTGTAGCGGTGAAATGCGTAGAGATCTGAAGGAACATCAGTGGCGAAGGCGACTGTCTGGGCTGATACTGACAC…
ASV_BACT_MISEQ_188	0	62	10	61	0	89	0	114	0	0	0	0	0	0	19	0	0	45	0	54	7	86	0	96	0	0	0	0	643	Bacteria	Proteobacteria	Alphaproteobacteria	Sphingomonadales	Sphingomonadaceae	NA	100	100	100	100	100	46	TGGGGAATATTGGACAATGGGCGCAAGCCTGATCCAGCCATGCCGCGTGAGTGATGAAGGCCTTAGGGTTGTAAAGCTCTTTTACCAGGGATGATAATGACAGTACCTGGAGAATAAGCTCCGGCTAACTCCGTGCCAGCAGCCGCGGTAATACGGAGGGAGCTAGCGTTGTTCGGAATTACTGGGCGTAAAGCGCGCGTAGGCGGCTTTTCAAGTCAGAGGTGAAATCCCGGGGCTCAACCCCGGAACTGCCTTTGAAACTGGAGAGCTAGAATCCGGGAGAGGTGAGTGGAATTCCGAGTGTAGAGGTGAAATTCGTAGATATTCGGAAGAACACCAGTGGCGAAGGCGACTCACTGGAACGGTATTGACGCTGAGGTGCGAAAGCGTGGGGAGCA
ASV_BACT_MISEQ_189	0	0	0	0	0	0	0	0	0	0	0	0	75	0	0	0	0	0	0	0	0	0	0	0	318	179	68	0	640	Bacteria	Proteobacteria	Gammaproteobacteria	Enterobacterales	Vibrionaceae	Aliivibrio	100	100	100	100	100	93	TGGGGAATATTGCACAATGGGCGAAAGCCTGATGCAGCCATGCCGCGTGTATGAAGAAGGCCTTCGGGTTGTAAAGTACTTTCAGTTGTGAGGAAGGGGATAACGTTAATAGCGTTATCTCTTGACGTTAGCAACAGAAGAAGCACCGGCTAACTCCGTGCCAGCAGCCGCGGTAATACGGAGGGTGCGAGCGTTAATCGGAATTACTGGGCGTAAAGCGCATGCAGGTGGTTCATTAAGTCAGATGTGAAAGCCCGGGGCTCAACCTCGGAACTGCATTTGAAACTGGTGAACTAGAGTGCTGTAGAGGGGGGTAGAATTTCAGGTGTAGCGGTGAAATGCGTAGAGATCTGAAGGAATACCAGTGGCGAAGGCGGCCCCCTGGACAGACACTGACAC…
ASV_BACT_MISEQ_190	18	66	25	58	79	34	0	52	0	0	0	23	28	27	0	0	0	0	0	96	0	70	20	41	0	0	0	0	637	Bacteria	Proteobacteria	Alphaproteobacteria	Caulobacterales	Hyphomonadaceae	NA	100	100	100	100	100	100	TGGGGAATCTTGCACAATGGGCGAAAGCCTGATGCAGCCATGCCGCGTGAATGATGAAGGCCTTAGGGTTGTAAAATTCTTTCATCAGGGATGATAATGACAGTACCTGAAGAAGAAGCCCCGGCTAACTTCGTGCCAGCAGCCGCGGTAATACGAAGGGGGCTAGCGTTGTTCGGAATTACTGGGCGTAAAGAGTTCGTAGGCGGGCTATTAAGTCAGATGTGAAATCCCAGGGCTCAACCCTGGAACTGCATTTGAAACTGGTAGCCTAGAGACTAGGAGAGGTCAGTGGAATACCGAGTGGAGAGGTGAAATTCGCAGATATTCGGTGGAACACCAGTGGCGAAGGCGACTGACTGGACTAGTACTGACGCTGAGGAACGAAAGTGTGGGGAGCA
ASV_BACT_MISEQ_191	0	0	0	0	0	173	0	0	0	0	41	110	0	0	0	77	0	75	31	0	0	0	55	73	0	0	0	0	635	Bacteria	NA	NA	NA	NA	NA	94	23	23	6	6	6	AGGCGGAAGTAGGGGCAGCAGCAGACATAGCAGCAGGGACGGTAATAGGAGGAGTCCCTGTACGTCCTGCTTCACGCGACTCGAAGCGCTCGTCTCCCGCACCCCTCGGAACAGGCCTCTCAAGTCCCTGTGGGAAGGGTTTTATTCTCCAGGGTAAATACTTCCCGGTGAACGCACGAGCGCGCTCGCGGATTCCCGCGCCTGATCGGGGGTTGTCATACGTCACAAACGCTTCAGAATTTGTTTAATAGTGCGCTGAACAGGATTAGATACCCTGCTGTCT
ASV_BACT_MISEQ_192	144	60	23	32	27	77	0	0	0	0	0	0	0	0	56	12	0	41	0	100	0	55	0	0	0	0	0	0	627	Bacteria	Bacteroidota	Bacteroidia	Chitinophagales	Saprospiraceae	NA	100	100	100	100	100	90	TAAGGAATATTGGACAATGGGCGCAAGCCTGATCCAGCCATTCCGCGTGCAGGATGACGGCCCTCTGGGTTGTAAACTGCTTTTGTATGGGAAGAAACCCTGGGACTTGTCCTGGGCTGACGGTACCATAAGAATAAGCACCGGCTAACTCCGTGCCAGCAGCCGCGGTAATACGGAGGGTGCAAGCGTTATCCGGAATTACTGGGTTTAAAGGGTGCGTAGGCGGGCTATTAAGTCAGGGGTGAAAGCTATAAGCTTAACTTATAAATTGCCTTTGATACTGATAGTCTTGAATTAGGTTGAGGTTAGCGGAATGTGACATGTAGCGGTGAAATGCATAGATATGTCATAGAACACCAATTGCGAAGGCAGCTGGCTAGGCCTTAATTGACGCTGAGG…
ASV_BACT_MISEQ_193	0	0	29	0	29	0	86	0	31	85	0	56	0	108	0	0	0	0	0	0	17	86	38	50	0	0	0	0	615	Bacteria	Proteobacteria	Alphaproteobacteria	Caulobacterales	Hyphomonadaceae	Litorimonas	100	100	100	100	100	100	TGGGGAATATTGGACAATGGGCGAAAGCCTGATCCAGCAACGCCGCGTGAATGATGAAGGCCTTAGGGTTGTAAAATTCTTTCGCTAGGGAAGATAATGACTGTACCTAGTAAAGAAGCCCCGGCTAACTCCGTGCCAGCAGCCGCGGTAATACGGAGGGGGCTAGCGTTGTTCGGAATTACTGGGCGTAAAGCGTGCGTAGGCGGATCAATAAGTTAGGGGTGAAATCCCGAGGCTCAACCTCGGAACTGCCTCTAAAACTGTTGGTCTTGAGTTCTGGAGAGGTGAGTGGAATTGCTAGTGTAGAGGTGAAATTCGTAGATATTAGCAGGAACACCAGAGGCGAAGGCGGCTCACTGGACAGATACTGACGCTGAGGCACGAAAGTGTGGGGAGCA
ASV_BACT_MISEQ_194	0	0	150	6	52	34	47	0	13	35	13	28	17	61	17	0	8	33	46	18	26	10	0	0	0	0	0	0	614	Bacteria	Bacteroidota	Bacteroidia	Flavobacteriales	Flavobacteriaceae	Nonlabens	100	100	100	100	100	100	TGAGGAATATTGGACAATGGGCGCAAGCCTGATCCAGCCATGCCGCGTGTAGGAAGACGGCCCTATGGGTTGTAAACTACTTTTATACGGGAAGAAACCTATCCTCGTGAGGATAGCTGACGGTACCGTAAGAATAAGCACCGGCTAACTCCGTGCCAGCAGCCGCGGTAATACGGAGGGTGCAAGCGTTATCCGGAATCATTGGGTTTAAAGGGTCCGTAGGCGGGCTAATAAGTCAGTGGTGAAATGCAGGGGCTCAACTCCGGCACTGCCATTGATACTGTTAGTCTTGAATTATTGTGAAGTGGTTAGAATATGTAGTGTAGCGGTGAAATGCTTAGATATTACATAGAATACCGATTGCGAAGGCAGATCACTAACAATATATTGACGCTGATG…
ASV_BACT_MISEQ_195	0	0	0	0	0	0	469	0	0	91	24	14	0	12	0	0	0	0	0	0	0	0	0	0	0	0	0	0	610	Bacteria	Proteobacteria	Alphaproteobacteria	Rhodobacterales	Rhodobacteraceae	Roseobacter clade CHAB-I-5 lineage	100	100	100	100	100	68	TGGGGAATCTTCGGCAATGGGCGCAAGCCTGACCGAGCCATGCCGCGTGAGTGATGAAGGCCTTAGGGTCGTAAAGCTCTTTCGCCAGGGATGATAATGACAGTACCTGGTAAAGAAACCCCGGCTAACTCCGTGCCAGCAGCCGCGGTAATACGGAGGGGGTTAGCGTTGTTCGGAATTACTGGGCGTAAAGCGCGCGTAGGCGGATTGGAAAGTTAGGGGTGAAATCCCAGGGCTCAACCCTGGAACTGCCTCTAAAACTCCCAGTCTTGAGTTCGAGAGAGGTGAGTGGAATTCCGAGTGTAGAGGTGAAATTCGTAGATATTCGGAGGAACACCAGTGGCGAAGGCGGCTCACTGGCTCGATACTGACGCTGAGGTGCGAAAGCGTGGGGAGCA
ASV_BACT_MISEQ_196	165	11	11	32	11	70	0	31	0	0	2	0	0	0	0	0	0	19	4	155	48	20	0	21	0	0	0	0	600	Bacteria	Bacteroidota	Bacteroidia	Chitinophagales	Saprospiraceae	Lewinella	100	100	100	100	100	51	TAAGGAATATTGGACAATGGGCGAAAGCCTGATCCAGCCATCCCGCGTGCAGGATGAATGCCCTCTGGGTTGTAAACTGCTTTTATATGGGAAGAAACACCTGGATTTATCCGGGTTTGACGGTACCATTTGAATAAGCACCGGCTAACTCCGTGCCAGCAGCCGCGGTAATACGGAGGGTGCAAGCGTTATCCGGAATCACTGGGTTTAAAGGGTGCGTAGGCGGAAATATAAGTCAGATGTGAAAGCTTTCAGCTTAACTGGAAAATTGCATTTGATACTGTTTTTCTTGAATTAGGTTGAGGTTAGCGGAATGTGACATGTAGCGGTGAAATGCTTAGATATGTCATAGAACACCAATTGCGAAGGCAGCTAACTGGGCCTTAATTGACGCTGAGG…
ASV_BACT_MISEQ_197	0	0	0	0	0	0	0	0	61	0	0	0	0	0	0	0	0	52	0	228	0	134	0	120	0	0	0	0	595	Bacteria	Proteobacteria	Alphaproteobacteria	Sphingomonadales	Sphingomonadaceae	Altererythrobacter	100	100	100	100	100	56	TGGGGAATATTGGACAATGGGCGAAAGCCTGATCCAGCAATGCCGCGTGAGTGATGAAGGCCTTAGGGTTGTAAAGCTCTTTTACTAGGGATGATAATGACAGTACCTAGAGAATAAGCTCCGGCTAACTCCGTGCCAGCAGCCGCGGTAATACGGAGGGAGCTAGCGTTGTTCGGAATTACTGGGCGTAAAGCGCGCGTAGGCGGCTTTTTAAGTCAGAGGTGAAATCCCGGGGCTCAACCCCGGAACTGCCTTTGAAACTGGAAAGCTAGAATATTGGAGAGGTCAGTGGAATTCCGAGTGTAGAGGTGAAATTCGTAGATATTCGGAAGAACACCAGTGGCGAAGGCGACTGACTGGACAATTATTGACGCTGAGGTGCGAAAGCGTGGGGAGCA
ASV_BACT_MISEQ_198	0	0	0	0	0	0	16	0	22	9	0	0	31	24	6	22	0	0	5	12	0	21	0	0	0	0	76	349	593	Bacteria	Proteobacteria	Gammaproteobacteria	Enterobacterales	Morganellaceae	Providencia	100	100	100	100	100	98	TGGGGAATATTGCACAATGGGCGCAAGCCTGATGCAGCCATGCCGCGTGTATGAAGAAGGCCTTAGGGTTGTAAAGTACTTTCAGTCGGGAGGAAGGCGTTGATGCGAATACCATCAGCGATTGACGTTACCGACAGAAGAAGCACCGGCTAACTCCGTGCCAGCAGCCGCGGTAATACGGAGGGTGCAAGCGTTAATCGGAATTACTGGGCGTAAAGCGCATGCAGGCGGTTGATTAAGTTAGATGTGAAATCCCCGGGCTTAACCTGGGAATGGCATCTAAAACTGGTCAGCTAGAGTCTTGTAGAGGGGGGTAGAATTCCATGTGTAGCGGTGAAATGCGTAGAGATGTGGAGGAATACCGGTGGCGAAGGCGGCCCCCTGGACAAAGACTGACGC…
ASV_BACT_MISEQ_199	28	96	0	42	8	112	0	130	0	0	0	6	0	0	0	0	0	13	0	84	0	21	0	48	0	0	0	0	588	Bacteria	Proteobacteria	Alphaproteobacteria	Caulobacterales	Hyphomonadaceae	NA	100	100	100	100	100	20	TGGGGAATATTGGACAATGGAGGCAACTCTGATCCAGCCATGCCGCGTGAATGATGAAGGCCTTAGGGTTGTAAAATTCTTTCAATGGTGACGATAATGACGGTAGCCATAGAAGAAGCCCCGGCTAACTCCGTGCCAGCAGCCGCGGTAAGACGGAGGGGGCTAGCGTTGTTCGGAATTACTGGGCGTAAAGCGTGCGTAGGCGGATTGGAAAGTCAGATGTGAAATCCCGAGGCTCAACCTCGGAACTGCATTTGAAACTGCCAGTCTAGAGTTCTGGAGAGGTAAGTGGAATTCCTAGTGTAGAGGTGAAATTCGTAGATATTAGGAGGAACACCAGAGGCGAAGGCGGCTTACTGGACAGATACTGACGCTGAGGCACGAAAGTGTGGGGAGCA
ASV_BACT_MISEQ_200	0	39	43	43	11	56	55	22	0	40	15	29	0	20	27	0	16	63	0	0	8	25	33	27	0	0	12	0	584	Bacteria	Proteobacteria	Alphaproteobacteria	Sphingomonadales	Sphingomonadaceae	Altererythrobacter	100	100	100	92	92	72	TGGGGAATATTGGACAATGGGCGAAAGCCTGATCCAGCAATGCCGCGTGAGTGATGAAGGCCTTAGGGTTGTAAAGCTCTTTTACTAGGGATGATAATGACAGTACCTAGAGAATAAGTTCCGGCTAACTCCGTGCCAGCAGCCGCGGTAATACGGAGGGAACTAGCGTTGTTCGGAATTACTGGGCGTAAAGCGCGCGTAGGCGGTACGATAAGTCAGAGGTGAAATCCCAGGGCTCAACCCTGGAACTGCCTTTGAAACTGTCGAACTAGAATATCGGAGAGGTAAGTGGAATTCCGAGTGTAGAGGTGAAATTCGTAGATATTCGGAAGAACACCAGTGGCGAAGGCGACTTACTGGACGATGATTGACGCTGAGGTGCGAAAGCGTGGGGAGCA
ASV_BACT_MISEQ_201	8	0	73	0	0	64	0	0	0	39	0	12	86	0	39	0	0	33	0	80	0	45	0	80	0	0	0	0	559	Bacteria	NA	NA	NA	NA	NA	94	51	40	37	32	32	GGGAGAGGTACCACTTACTGTACGCGATTGTCAACCCCGTACGTGGTCTGCTAGTTAGGAAAAAGTCAGAGAGACAAAGGAAAGCAAGACAAAGGCGAGATAAAAGAAAAGAAACTAAACAAAGGCAAATACCAGAAAGGAAAGGTGGGACGCAGATGCGCGCAGGGAACCTAACCCACAAATAAAACGGATGCATGGCGCATACACCTACGCGCGCAGCTCCAAGCGGGGCACTCGCTAGATAGGATTAGATACCCTGCTGTCTCTTATACACATCTCCGAG
ASV_BACT_MISEQ_202	0	0	20	0	0	9	65	0	28	14	0	0	32	101	0	0	137	24	0	0	13	0	85	0	0	0	26	0	554	Bacteria	Bacteroidota	Bacteroidia	Flavobacteriales	Flavobacteriaceae	Nonlabens	100	100	100	100	100	100	TGAGGAATATTGGACAATGGGCGAGAGCCTGATCCAGCCATGCCGCGTGCAGGAAGACGGCCCTATGGGTTGTAAACTGCTTTTGTACGGGAAGAAACCTCTCTACGTGTAGAGAGCTGACGGTACCGTAAGAATAAGCACCGGCTAACTCCGTGCCAGCAGCCGCGGTAATACGGAGGGTGCAAGCGTTATCCGGAATCATTGGGTTTAAAGGGTCCGTAGGCGGGTATTTAAGTCAGTGGTGAAATGCAGGGGCTCAACTCCGGCACTGCCATTGATACTGAATATCTTGAATTATTGTGAAGTGGTTAGAATATGTAGTGTAGCGGTGAAATGCTTAGATATTACATAGAATACCGATTGCGAAGGCAGATCACTAACAATATATTGACGCTGAGG…
ASV_BACT_MISEQ_203	0	0	0	0	0	0	0	0	0	0	0	0	78	0	0	0	0	0	0	0	0	0	0	0	284	110	75	0	547	Bacteria	Proteobacteria	Gammaproteobacteria	Enterobacterales	Alteromonadaceae	Paraglaciecola	100	100	100	100	100	100	TGGGGAATATTGTACAATGGGGGAAACCCTGATGCAGCCATGCCGCGTGTGTGAAGAAGGCCTTCGGGTTGTAAAGCACTTTCAGTTGTGAGGAAAGGTTAACGGTTAATACCCGTTAGCTGTGACGTTAGCAACAGAAGAAGGACCGGCTAACTCCGTGCCAGCAGCCGCGGTAATACGGAGGGTCCGAGCGTTAATCGGAATTACTGGGCGTAAAGCGCACGCAGGCGGTTTGTTAAGCTAGATGTGAAAGCCCTGGGCTCAACCTGGGAATTGCATTTAGAACTGGCAGGCTAGAGTTTTGGAGAGGGGAGTGGAATTCCAGGTGTAGCGGTGAAATGCGTAGATATCTGGAGGAACATCAGTGGCGAAGGCGACTCCCTGGTCAGTAACTGACGC…
ASV_BACT_MISEQ_205	0	0	0	0	0	0	0	62	0	175	0	117	35	87	0	0	0	0	0	0	0	43	0	27	0	0	0	0	546	Bacteria	Proteobacteria	Gammaproteobacteria	Granulosicoccales	Granulosicoccaceae	Granulosicoccus	100	100	100	98	98	98	TGGGGAATATTGGACAATGGGCGAAAGCCTGATCCAGCAATACCGCGTGTGTGAAGAAGGCCTGCGGGTTGTAAAGCACTTTCAGCAAGGAAGAAAAGCCTAGGTTTAATACTCCTGGGTCTTGACGTTACTTGCAGAAGAAGCACCGGCTAACTCCGTGCCAGCAGCCGCGGTAATACGGAGGGTGCAAGCGTTAATCGGAATTACTGGGCGTAAAGCGCGCGTAGGCGGCTCGGTCAGTCAGATGTGAAATCCCAGGGCTCAACCTTGGAACTGCATTTGATACTGCCAGGCTAGAGTATGTTAGAGGAAAGCGGAATTCCGGGTGTAGCGGTGAAATGCGTAGATATCCGGAGGAACATCAGTGGCGAAGGCGGCTTTCTGGAACAATACTGACGC…
ASV_BACT_MISEQ_204	0	0	0	0	13	39	0	24	0	38	0	115	0	24	0	17	0	239	0	0	0	0	0	37	0	0	0	0	546	Bacteria	Proteobacteria	Alphaproteobacteria	Sphingomonadales	Sphingomonadaceae	Erythrobacter	100	100	100	100	100	99	TGGGGAATATTGGACAATGGGCGAAAGCCTGATCCAGCAATGCCGCGTGAGTGATGAAGGCCTTAGGGTTGTAAAGCTCTTTTACCAGGGATGATAATGACAGTACCTGGAGAATAAGCTCCGGCTAACTCCGTGCCAGCAGCCGCGGTAATACGGAGGGAGCTAGCGTTGTTCGGAATTACTGGGCGTAAAGAGAACGTAGGCGGCTTTTCAAGTCAGGGGTGAAATCCCGGGGCTCAACCCCGGAACTGCCCTTGAAACTGGATGGCTAGAATCCTGGAGAGGTTAGTGGAATTCCGAGTGTAGAGGTGAAATTCGTAGATATTCGGAAGAACACCAGTGGCGAAGGCGACTGACTGGACAGGTATTGACGCTGAGGTTCGAAAGCGTGGGGAGCA
ASV_BACT_MISEQ_206	10	47	0	27	12	10	9	46	24	0	0	0	51	9	15	0	34	0	8	56	0	63	8	54	0	0	62	0	545	Bacteria	Proteobacteria	Alphaproteobacteria	Rhodobacterales	Rhodobacteraceae	Roseovarius	100	100	100	100	100	59	TGGGGAATCTTAGACAATGGGCGCAAGCCTGATCTAGCCATGCCGCGTGAGTGATGAAGGCCTTAGGGTCGTAAAGCTCTTTCGCCAGGGATGATAATGACAGTACCTGGTAAAGAAACCCCGGCTAACTCCGTGCCAGCAGCCGCGGTAATACGGAGGGGGTTAGCGTTGTTCGGAATTACTGGGCGTAAAGCGTACGTAGGCGGATTAGAAAGTTAGGGGTGAAATCCCAGGGCTCAACCCTGGAACTGCCTCTAAAACTACTAGTCTAGAGTTCGAGAGAGGTGAGTGGAACTCCGAGTGTAGAGGTGAAATTCGTAGATATTCGGAAGAACACCAGTGGCGAAGGCGGCTCACTGGCTCGATACTGACGCTGAGGTACGAAAGTGTGGGGAGCA
ASV_BACT_MISEQ_207	66	20	0	0	36	0	0	19	20	0	0	0	61	0	0	0	0	22	0	106	0	105	0	89	0	0	0	0	544	Bacteria	Proteobacteria	Alphaproteobacteria	Rhodobacterales	Rhodobacteraceae	NA	100	100	100	100	100	49	TGGGGAATCTTAGACAATGGGCGCAAGCCTGATCTAGCCATACCGCGTGAGTGATGAAGGCCTTAGGGTCGTAAAGCTCTTTCGCCAGGGAAGATAATGACTGTACCTGGTAAAGAAGTCCCGGCTAACTCCGTGCCAGCAGCCGCGGTAATACGGAGGGGACTAGCGTTGTTCGGAATTACTGGGCGTAAAGCGCACGTAGGCGGACCAGAAAGTATGGGGTGAAATCCCAGGGCTCAACCCTGGAACTGCCTCATAAACTCCTGGTCTAGAGTTCGAGAGAGGTGAGTGGAATTCCGAGTGTAGAGGTGAAATTCGTAGATATTCGGAGGAACACCAGTGGCGAAGGCGGCTCACTGGCTCGATACTGACGCTGAGGTGCGAAAGCGTGGGGAGCA
ASV_BACT_MISEQ_209	18	40	0	55	19	29	0	0	0	0	0	0	0	0	0	0	0	0	0	91	0	246	0	44	0	0	0	0	542	Bacteria	Bacteroidota	Bacteroidia	Flavobacteriales	Flavobacteriaceae	Psychroserpens	100	100	100	100	100	99	TGAGGAATATTGGACAATGGAGGCAACTCTGATCCAGCCATGCCGCGTGCAGGAAGACTGCCCTATGGGTTGTAAACTGCTTTTATACAGGAAGAAACCGCTCTACGTGTAGAGCTCTGACGGTACTGTAAGAATAAGGATCGGCTAACTCCGTGCCAGCAGCCGCGGTAATACGGAGGATCCAAGCGTTATCCGGAATCATTGGGTTTAAAGGGTCCGTAGGTGGATAATTAAGTCAGAGGTGAAAGTCTGCAGCTCAACTGTAGAATTGCCTTTGATACTGGTTATCTTGAGTTATTATGAAGTAGTTAGAATATGTAGTGTAGCGGTGAAATGCATAGATATTACATAGAATACCAATTGCGAAGGCAGATTACTAATAATCAACTGACACTGATG…
ASV_BACT_MISEQ_208	92	0	0	0	0	0	0	0	0	0	54	0	0	0	220	0	0	63	28	0	54	0	0	0	0	0	31	0	542	Bacteria	Bacteroidota	Bacteroidia	Flavobacteriales	Flavobacteriaceae	Maribacter	100	100	100	100	100	83	TGAGGAATATTGGACAATGGGCGAGGGCCTGATCCAGCCATGCCGCGTGTAGGAAGAATGCCCTATGGGTAGTAAACTACTTTTGTACGGGAAGAAACCCATCTACGTGTAGATGGCTGACGGTACCGTAAGAATAAGGACCGGCTAACTCCGTGCCAGCAGCCGCGGTAATACGGAGGGTCCGAGCGTTATCCGGAATTATTGGGTTTAAAGGGTCCGTAGGCGGGCCGGTAAGTCAGAGGTGAAAGTCTGCCGCTCAACGGTAGAATTGCCTTTGATACTGTCGGTCTTGAGTCATGGTGAAGTGGGCGGAATATGTAGTGTAGCGGTGAAATGCATAGATATTACATAGAACACCGATTGCGAAGGCAGCTCACTAACCATGTACTGACGCTGATG…
ASV_BACT_MISEQ_210	0	32	0	0	0	0	0	76	235	0	0	0	103	0	91	0	0	0	0	0	0	0	0	0	0	0	0	0	537	Bacteria	NA	NA	NA	NA	NA	97	7	5	5	5	5	AGGCGGAAGTAGGGGCAGCAGCAGACATAGCAGCAGGGACGGTAATAGGAGGAGTCCCTGTACGTCCCGCTTCACGCGACTCGAAGCGCTCGTCTCCCGCACCCTTCGGAACAGGCCTCTCAAGTCCCTGTGGGAAGGGTTTTATTCTCCAGGGTAAATACTTCCCGGTGAACGCACGAGCGCGCTCGCGGATTCCCGCACCTGATCGGGGGTTGTCATACGTCACAAACGCTTCAGAATTTGTTTAATAGTGCGCTGAACAGGATTAGATACCCTGCTGTCT
ASV_BACT_MISEQ_211	124	45	49	61	57	29	0	13	0	0	0	0	0	0	0	0	0	10	48	27	52	20	0	0	0	0	0	0	535	Bacteria	Proteobacteria	Gammaproteobacteria	Granulosicoccales	Granulosicoccaceae	Granulosicoccus	100	100	100	98	98	98	TGGGGAATATTGGACAATGGGCGCAAGCCTGATCCAGCAATACCGCGTGTATGAAGAAGGCCTGCGGGTTGTAAAGTACTTTCAGTAGGGAAGAAAAGCCAAAAGTTAATAGCTTTAGGTCTTGACGTTACCTACAGAAGAAGCACCGGCTAACTCCGTGCCAGCAGCCGCGGTAATACGGAGGGTGCAAGCGTTAATCGGAATTACTGGGCGTAAAGCGCGCGTAGGCGGCTTGATAAGTCAGATGTGAAATCCCAGGGCTCAACCTTGGAACTGCATTTGATACTGTCAGGCTAGAGTATGTTAGAGGAATGCGGAATTCCGGGTGTAGCGGTGAAATGCGTAGATATCCGGAGGAACATCAGTGGCGAAGGCGGCATTCTGGAATAATACTGACGC…
ASV_BACT_MISEQ_212	0	0	0	0	0	0	121	0	0	369	0	41	0	0	0	0	0	0	0	0	0	0	0	0	0	0	0	0	531	Bacteria	Proteobacteria	Alphaproteobacteria	Caulobacterales	Hyphomonadaceae	Litorimonas	100	100	100	100	100	100	TGGGGAATATTGGACAATGGGCGCAAGCCTGATCCAGCAACGCCGCGTGAATGATGAAGGCCTTAGGGTTGTAAAATTCTTTCGCTAGGGAAGATAATGACTGTACCTAGTAAAGAAGCCCCGGCTAACTCCGTGCCAGCAGCCGCGGTAATACGGAGGGGGCTAGCGTTGTTCGGAATTACTGGGCGTAAAGCGTGCGTAGGCGGATCAATAAGTAAGGGGTGAAATCCCGAGGCTCAACCTCGGAACTGCCTCTTAAACTGTTGGTCTTGAGTTCTGGAGAGGTGAGTGGAATTGCTAGTGTAGAGGTGAAATTCGTAGATATTAGCAGGAACACCAGAGGCGAAGGCGGCTCACTGGACAGATACTGACGCTGAGGCACGAAAGTGTGGGGAGCA
ASV_BACT_MISEQ_213	43	79	0	54	0	72	0	17	0	0	0	0	0	0	0	0	0	0	28	41	21	32	0	140	0	0	0	0	527	Bacteria	Proteobacteria	Alphaproteobacteria	Sphingomonadales	Sphingomonadaceae	Sphingorhabdus	100	100	100	100	100	65	TGGGGAATATTGGACAATGGGGGAAACCCTGATCCAGCAATGCCGCGTGAGTGATGAAGGCCCTAGGGTCGTAAAGCTCTTTTACCAGGGATGATAATGACAGTACCTGGAGAATAAGCTCCGGCTAACTCCGTGCCAGCAGCCGCGGTAATACGGAGGGAGCTAGCGTTGTTCGGAATTACTGGGCGTAAAGCGCGCGTAGGCGGCCCATCAAGTCAGAGGTGAAATCCCGGAGCTCAACTCCGGAACTGCCTTTGAAACTAGTGGGCTAGAATCTTGGAGAGGCGAGTGGAATTCCGAGTGTAGAGGTGAAATTCGTAGATATTCGGAAGAACACCAGTGGCGAAGGCGACTCGCTGGACAAGTATTGACGCTGAGGTGCGAAAGCGTGGGGAGCA
ASV_BACT_MISEQ_214	0	0	21	18	13	0	0	13	0	0	0	15	0	36	0	26	0	0	0	0	27	0	0	16	0	0	62	275	522	Bacteria	Proteobacteria	Gammaproteobacteria	Enterobacterales	Morganellaceae	Providencia	100	100	100	100	100	100	TGGGGAATATTGCACAATGGGCGCAAGCCTGATGCAGCCATGCCGCGTGTATGAAGAAGGCCCTAGGGTTGTAAAGTACTTTCAGTCGGGAGGAAGGCGTTGATGCTAATATCATCAACGATTGACGTTACCGACAGAAGAAGCACCGGCTAACTCCGTGCCAGCAGCCGCGGTAATACGGAGGGTGCAAGCGTTAATCGGAATTACTGGGCGTAAAGCGCACGCAGGCGGTTGATTAAGTTAGATGTGAAATCCCCGGGCTTAACCTGGGAATGGCATCTAAGACTGGTCAGCTAGAGTCTTGTAGAGGGGGGTAGAATTCCATGTGTAGCGGTGAAATGCGTAGAGATGTGGAGGAATACCGGTGGCGAAGGCGGCCCCCTGGACAAAGACTGACGC…
ASV_BACT_MISEQ_215	73	66	62	53	23	23	61	0	0	0	18	0	0	0	0	0	0	50	28	58	0	0	0	0	0	0	0	0	515	Bacteria	Proteobacteria	Gammaproteobacteria	Arenicellales	Arenicellaceae	Arenicella	100	100	100	100	100	100	TGGGGAATATTGGACAATGGGCGCAAGCCTGATCCAGCAATACCTCGTGTGTGAAGAAGGCCTTAGGGTTGTAAAGCACTTTCAATTGGGACGAAGAGTGTAAGTTTAATAAACTTATACTTTGACGGTACCTTTAGAAGAAGCACCGGCTAACTCCGTGCCAGCAGCCGCGGTAATACGGAGGGTGCAAGCGTTAATCGGAATTACTGGGCGTAAAGCGCGCGTAGGTGGTTTGGTAAGTTAGATGTGAAAGCCCTGGGCTTAACCTAGGAACTGCATTTAAAACTGCCTCACTAGAGTATGGTAGAGGGAAGTGGAATTCCACATGTAGCGGTGAAATGCGTAGAGATGTGGAGGAACACCAGTGGCGAAGGCGACTTCCTGGACCAATACTGACAC…
ASV_BACT_MISEQ_216	0	0	0	0	0	0	0	0	0	426	0	54	0	26	0	0	0	0	0	0	0	0	0	9	0	0	0	0	515	Bacteria	Proteobacteria	Alphaproteobacteria	Rhodobacterales	Rhodobacteraceae	Yoonia-Loktanella	100	100	100	100	100	93	TGGGGAATCTTAGACAATGGGCGCAAGCCTGATCTAGCGATGCCGCGTGAGTGACGAAGGCCTTAGGGTCGTAAAGCTCTTTCGCCAGGGATGATAATGACAGTACCTGGTAAAGAAACCCCGGCTAACTCCGTGCCAGCAGCCGCGGTAATACGGAGGGGGTTAGCGTTGTTCGGAATTACTGGGCGTAAAGCGCACGTAGGCGGATCAATAAGTTAGAGGTGAAATCCCAGGGCTCAACCCTGGAACTGCCTTTAATACTGTTGGTCTAGAGTTCGAGAGAGGTAAGTGGAATTCCGAGTGTAGAGGTGAAATTCGTAGATATTCGGAGGAACACCAGTGGCGAAGGCGGCTTACTGGCTCGATACTGACGCTGAGGTGCGAAAGTGTGGGGAGCA
ASV_BACT_MISEQ_217	0	0	126	0	0	0	56	0	23	0	0	0	0	0	0	0	0	0	16	0	290	0	0	0	0	0	0	0	511	Bacteria	Proteobacteria	Gammaproteobacteria	Pseudomonadales	Marinomonadaceae	Marinomonas	100	100	100	100	100	100	TGGGGAATATTGGACAATGGGCGCAAGCCTGATCCAGCCATGCCGCGTGTGTGAAGAAGGCCTTAGGGTTGTAAAGCACTTTCAGGAGTGAGGAAGGGTGTCTTGTTAATACCAAGATATTTTGACGTTAGCTCCAGAAGAAGCACCGGCTAACTCTGTGCCAGCAGCCGCGGTAATACAGAGGGTGCAAGCGTTAATCGGAATTACTGGGCGTAAAGCGCGCGTAGGTGGTTTGTTAAGTCTGATGTGAAATCCCAGGGCTCAACCTTGGAATGGCACCGGATACTGGCAGGCTAGAGTACGGTAGAGGGGTGTGGAATTTCCTGTGTAGCGGTGAAATGCGTAGATATAGGAAGGAACATCAGTGGCGAAGGCGACACCCTGGACTGATACTGACAC…
ASV_BACT_MISEQ_218	75	0	57	0	0	0	0	117	130	0	0	0	0	0	0	126	0	0	0	0	0	0	0	0	0	0	0	0	505	Bacteria	NA	NA	NA	NA	NA	96	32	32	6	6	5	AGGCGGAAGTAGGGGCAGCAGCAGACATAGCAGCAGGGACGGTAATAGGAGGAGTCCCTGTACGTCCCGCTTCACGCGACTCGAAGCGCTCGTCTCCCGCACCCCTCGGAACAGGCCTCTCAAGTCCCTGTGGGAAGGGTTTTATTCTCCAGGGTAAATACTTCCCGGTGAACGCACGAGCGCGCTCGCGGATTCCCGCGCCTGATCGGGGGTTGTCATACGTCACAAATGCTTCAGAATTTGTTTAATAGTGCGCTGAACAGGATTAGATACCCTGCTGTCT
ASV_BACT_MISEQ_219	0	52	0	0	0	0	0	155	136	0	0	0	120	0	39	0	0	0	0	0	0	0	0	0	0	0	0	0	502	Bacteria	NA	NA	NA	NA	NA	95	16	9	9	9	9	AGGCGGGAGTAGGGGCAGCAGCAGACATAGCAGCAGGGACGGTAATAGGAGGAGTCCCTGTACGTCCCGCTTCACGCGACTCGAAGCGCTCGTCTCCCGCACCCCTCGGAACAGGCCTCTCAAGTCCCTGTGGGAAGGGTTTTATTCTCCAGGGTAAATACTTCCCGGTGAACGCACGAGCGCGCTCGCGGATTCCCGCACCTGATCGGGGGTTGTCATCCGTCACAAACGCTTCAGAATTTGTTTAGTAGTGCGCTGAACAGGATTAGATACCCTGCTGTCT
ASV_BACT_MISEQ_220	0	0	0	0	0	0	0	0	0	0	0	0	51	0	0	0	0	0	0	0	0	0	0	0	219	141	90	0	501	Bacteria	Proteobacteria	Gammaproteobacteria	Pseudomonadales	Halomonadaceae	Cobetia	100	100	100	100	100	100	TGGGGAATATTGGACAATGGGCGAAAGCCTGATCCAGCCATGCCGCGTGTGTGAAGAAGGCCTTCGGGTTGTAAAGCACTTTCAGCGAGGAAGAACGCCTTGGGATTAATACTCTTGAGGAAAGACATCACTCGCAGAAGAAGCACCGGCTAACTCCGTGCCAGCAGCCGCGGTAATACGGAGGGTGCAAGCGTTAATCGGAATTACTGGGCGTAAAGCGCGCGTAGGTGGCTAAGTCAGCCAGGTGTGAAAGCCCCGGGCTCAACCTGGGAACGGCATCTGGAACTGCTTGGCTAGAGTGCAGGAGAGGAAGGTAGAATTCCCGGTGTAGCGGTGAAATGCGTAGAGATCGGGAGGAATACCAGTGGCGAAGGCGGCCTTCTGGACTGACACTGACAC…
ASV_BACT_MISEQ_221	0	86	0	67	0	13	0	31	0	0	0	0	0	0	0	0	3	0	24	63	10	135	0	62	0	0	0	0	494	Bacteria	Proteobacteria	Gammaproteobacteria	Chromatiales	Chromatiaceae	Candidatus Thiobios	100	100	100	100	100	100	TGGGGAATATTGGACAATGGGCGAAAGCCTGATCCAGCAATGCCGCGTGTGTGAAGAAGGCCTGCGGGTTGTAAAGCACTTTCAGTTGGGAAGATGATGACGTTACCAACAGAAGAAGCACCGGCTAACTCCGTGCCAGCAGCCGCGGTAATACGGAGGGTGCAAGCGTTAATCGGAATTACTGGGCGTAAAGCGCGCGTAGGCGGCTAGGTCAGTCAGATGTGAAAGCCCCGGGCTTAACCTGGGAACTGCATTTGATACTGCCTGGCTAGAGTATGGTAGAGGGAAGTGGAATTCCAGGTGTAGCGGTGAAATGCGTAGATATCTGGAGGAACACCAGTGGCGAAGGCGACTTCCTGGACCAATACTGACGCTGAGGTGCGAAAGCGTGGGTAGCA
ASV_BACT_MISEQ_222	0	0	0	0	0	0	93	0	33	19	202	0	0	0	0	0	68	0	0	0	0	0	78	0	0	0	0	0	493	Bacteria	Proteobacteria	Alphaproteobacteria	Rhodobacterales	Rhodobacteraceae	Sulfitobacter	100	100	100	100	100	91	TGGGGAATCTTAGACAATGGGCGCAAGCCTGATCTAGCCATGCCGCGTGTGTGATGAAGGCCTTAGGGTCGTAAAGCACTTTCGCCAGAGATGATAATGACAGTATCTGGTAAAGAAACCCCGGCTAACTCCGTGCCAGCAGCCGCGGTAATACGGAGGGGGTTAGCGTTGTTCGGAATTACTGGGCGTAAAGCGTACGTAGGCGGATCAGAAAGTAGGGGGTGAAATCCCGGGGCTCAACCCCGGAACTGCCTCCTAAACTCCTGGTCTTGAGTTCGAGAGAGGTGAGTGGAATTCCAAGTGTAGAGGTGAAATTCGTAGATATTTGGAGGAACACCAGTGGCGAAGGCGGCTCACTGGCTCGATACTGACGCTGAGGTACGAAAGTGTGGGGAGCA
ASV_BACT_MISEQ_223	0	0	0	64	10	0	0	0	69	51	0	0	20	0	13	0	0	49	0	19	0	76	31	10	0	0	72	0	484	Bacteria	Proteobacteria	Alphaproteobacteria	Rickettsiales	Mitochondria	NA	77	54	49	47	44	44	TGAGGACGGCTCTTTGCAGCGGAAGACGGGTCAGGTAAATGCGAGTTACACTTCGTTTTACATCTGATTTTGAAGAAATGTCTGTCGACGAGCGCGAAATCAGAAAAATCATCACTGAAGTAGAAGCGACGAGTTGGCGTCTACGCGAAACGATTCGAATCGGGGAGCCTACCGCAACGCATCGACAAGGGCAAATACGCCGTTTGTGAACGCTCGAGGAGCAGAAGGCCTGGAAGCGAGAGGCCGGCTTCGACTATATTGATACAGCAACCGGATTAGATAC
ASV_BACT_MISEQ_224	0	90	0	70	45	31	0	35	0	0	0	0	6	0	0	0	0	16	17	117	0	51	0	0	0	0	0	0	478	Bacteria	Proteobacteria	Alphaproteobacteria	Rhodobacterales	Rhodobacteraceae	Boseongicola	100	100	100	100	100	56	TGGGGAATCTTAGACAATGGGGGAAACCCTGATCTAGCCATGCCGCGTGAGTGACGAAGGCCCTAGGGTCGTAAAGCTCTTTCGCCAGGGAAGATAATGACGGTACCTGGTAAAGAAGTCCCGGCTAACTCCGTGCCAGCAGCCGCGGTAATACGGAGGGGACTAGCGTTGTTCGGAATTACTGGGCGTAAAGCGCACGTAGGCGGACTTTTAAGTTAGAGGTGAAATCCCAGGGCTCAACCCTGGAACTGCCTTTAATACTGGGAGTCTTGAGTTCGAGAGAGGTGAGTGGAATTCCGAGTGTAGAGGTGAAATTCGTAGATATTCGGAGGAACACCAGTGGCGAAGGCGGCTCACTGGCTCGATACTGACGCTGAGGTGCGAAAGCGTGGGGAGCA
ASV_BACT_MISEQ_225	31	0	0	62	74	0	59	47	0	44	0	88	0	0	0	0	0	0	0	0	0	72	0	0	0	0	0	0	477	Bacteria	Proteobacteria	Alphaproteobacteria	NA	NA	NA	100	100	100	80	80	80	TGGGGAATCTTGGACAATGGGGGCAACCCTGATCCAGCGACGCCGCGTGGATGAAGAAGGCCTTAGGGTTGTAAAGTCCTTTCACCGGGGAGGATGATGACGTTACCCGGAGAAGAAGCACCGGCTAACTCCGTGCCAGCAGCCGCGGTAAGACGGAGGGTGCTAGCGTTGTTCGGAATCACTGGGCGTAAAGGGCGCGTAGGCGGCCTAGATAGTCAGATGTGAAAGCCCAGGGCCCAACCCTGGAACTGCATTTGATACTCCTAGGCTAGAGGTCGAAAGAGGAGAGTGGAATACCCAGTGTAGAGGTGAAATTCGTAGATATTCGGAGGAACACCAGTGGCGAAGGCGGCTCACTGGCTCGATACTGACGCTGAGGTGCGAAAGCGTGGGGAGCA
ASV_BACT_MISEQ_226	11	0	0	0	0	0	0	42	0	45	21	0	92	57	45	0	23	0	19	0	115	0	0	0	0	0	0	0	470	Bacteria	Proteobacteria	Alphaproteobacteria	Rickettsiales	Mitochondria	NA	84	60	60	60	60	60	GGGCAGGGCGTAGTACAGTCCTTGCATGATGGACAAGCCCCCCCCTGGGAAAACCTTTACAGTGGTTAACCACGCATGACCCCGCACAAGGCCGTTGTCATACATCGGACCACTGTAGCACAAATTGGAGTTTTTTCACGTTCCCCAGCGCATTTCCAATGCATAATCATTTCCGGTTGATCTCACGCCTTGCATATAATCACCTAAAACATATTATTCAACCTATCGCGTGTAATATCTCAAGACATAAACCCTAACAAGGTGACATCGAATCACGGGTCTCGGCATTTTCTCTTCTCACACACCAAGCTACTTCCCGCATCCACAAGACTTTTCCTCGCGTCTCACAGGGCTATTCCCCCTGAACCCTTG
ASV_BACT_MISEQ_227	0	70	0	57	46	126	0	59	0	0	0	0	18	0	0	0	0	0	0	61	0	0	0	33	0	0	0	0	470	Bacteria	Proteobacteria	Alphaproteobacteria	Rhodobacterales	Rhodobacteraceae	NA	100	100	100	97	97	80	TGGGGAATCTTAGACAATGGGGGAAACCCTGATCTAGCCATGCCGCGTGATCGATGAAGGCCTTAGGGTTGTAAAGATCTTTCGCCGGGGACGATAATGACGGTACCCGGAGAAGAAGTCCCGGCTAACTTCGTGCCAGCAGCCGCGGTAATACGAAGGGGACTAGCGTTGCTCGGAATTACTGGGCGTAAAGCGCGTGTAGGCGGATTAATTAGTCAGGGGTGAAATCCCGGGGCTCAACCCCGGAACTGCCTTTGATACTGTTAGTCTAGAGACCGGTAGAGGTGAGTGGAATTCCGAGTGTAGAGGTGAAATTCGTAGATATTCGGAGGAACACCAGTGGCGAAGGCGGCTCACTGGACCGGTACTGACGCTGAGACGCGAAAGTGTGGGGAGCA
ASV_BACT_MISEQ_228	39	42	27	29	50	66	0	27	27	0	0	0	0	0	48	0	0	0	27	21	24	0	0	40	0	0	0	0	467	Bacteria	Proteobacteria	Gammaproteobacteria	Granulosicoccales	Granulosicoccaceae	Granulosicoccus	100	100	100	100	100	100	TGGGGAATATTGGACAATGGGGGCAACCCTGATCCAGCAATACCGCGTGTGTGAAGAAGGCCTGCGGGTTGTAAAGCACTTTCAGTAGGGAAGAAACGCTGGTGGTTAATAGCTGCCGGAATTGACGTTACCTACAGAAGAAGCACCGGCTAACTCCGTGCCAGCAGCCGCGGTAATACGGAGGGTGCAAGCGTTAATCGGAATTACTGGGCGTAAAGCGCGCGTAGGCGGCTTGGTCAGTCAGATGTGAAATCCCAGGGCTCAACCTTGGAACTGCATTTGATACTGCCAGGCTAGAGTATGTTAGAGGAAAGCGGAATTCCGGGTGTAGCGGTGAAATGCGTAGATATCCGGAGGAACATCAGTGGCGAAGGCGGCTTTCTGGAACAATACTGACGC…
ASV_BACT_MISEQ_229	118	0	16	19	0	24	0	0	0	0	35	0	0	0	33	0	0	39	0	142	36	0	0	0	0	0	0	0	462	Bacteria	Bacteroidota	Bacteroidia	Flavobacteriales	Flavobacteriaceae	Pseudozobellia	100	100	100	100	100	74	TGAGGAATATTGGACAATGGAGGGGACTCTGATCCAGCCATGCCGCGTGCGGGAAGAAGGCCCTACGGGTCGTAAACCGCTTTTACATGGGAAGAAACCCGCCTACGTGTAGGTGGCTGACGGTACCATGAGAATAAGGACCGGCTAACTCCGTGCCAGCAGCCGCGGTAATACGGAGGGTCCGAGCGTTATCCGGAATTATTGGGTTTAAAGGGTCCGTAGGCGGGCCGTTAAGTCAGGGGTGAAAGTCTGCGGCTCAACCGTAGAAATGCCCTTGATACTGGCGGTCTTGAGTTATGGTGAAGTGGGCGGAATATGTAGTGTAGCGGTGAAATGCATAGATATTACATAGAACACCGATTGCGAAGGCAGCTCACTAACCATCGACTGACGCTGATG…
ASV_BACT_MISEQ_230	0	38	0	0	0	0	0	62	202	0	0	0	78	0	80	0	0	0	0	0	0	0	0	0	0	0	0	0	460	Bacteria	NA	NA	NA	NA	NA	92	12	6	6	6	6	AGGCGGAAGTAGGGGCAGCAGCAGACATAGCAGCAGGGACGGTAATAGGAGGAGTCCCTGTACGTCCCGCTTCACGCGACTCGAAGCGCTCGTCTCCCGCACCCTTCGGAACAGGCCTCTCAAGTCCCTGTGGGAAGGGTTTTATTCTCCAGGGTAAATACTTCCCGGTGAACGCACGAGCGCGCTCGCGGATTCCCGCACCTGATCGGGGGTTGTCATACGTCACAAACGCTTCAGAATTTGTTTAATAGTGCGCTGAACAGGATTAGATACCCGGCTGTCT
ASV_BACT_MISEQ_231	0	0	0	0	115	6	9	0	123	9	13	12	72	28	34	14	0	0	20	0	0	0	0	0	0	0	0	0	455	Bacteria	Bacteroidota	Bacteroidia	Flavobacteriales	Flavobacteriaceae	Pseudozobellia	100	100	100	100	100	73	TGAGGAATATTGGACAATGGAGGAGACTCTGATCCAGCCATGCCGCGTGCGGGAAGAAGGCCCTACGGGTCGTAAACCGCTTTTATACGGGAAGAAACCCACCTACGTGTAGGTGGCTGACGGTACCGTAAGAATAAGGACCGGCTAACTCCGTGCCAGCAGCCGCGGTAATACGGAGGGTCCGAGCGTTATCCGGAATTATTGGGTTTAAAGGGTCCGTAGGCGGGCCGTTAAGTCAGGGGTGAAAGTCTGCGGCTCAACCGTAGAAATGCCCTTGATACTGGCGGTCTTGAGTTATGGTGAAGTGGGCGGAATATGTAGTGTAGCGGTGAAATGCATAGATATTACATAGAACACCGATTGCGAAGGCAGCTCACTAACCATATACTGACGCTGATG…
ASV_BACT_MISEQ_232	0	0	12	0	0	10	9	6	0	10	0	5	0	0	6	6	0	9	0	0	0	7	0	0	0	0	122	248	450	Bacteria	Proteobacteria	Gammaproteobacteria	Enterobacterales	Aeromonadaceae	Aeromonas	100	100	100	100	100	100	TGGGGAATATTGCACAATGGGGGAAACCCTGATGCAGCCATGCCGCGTGTGTGAAGAAGGCCTTCGGGTTGTAAAGCACTTTCAGCGAGGAGGAAAGGTCAGTAGCTAATATCTGCTGGCTGTGACGTTACTCGCAGAAGAAGCACCGGCTAACTCCGTGCCAGCAGCCGCGGTAATACGGAGGGTGCAAGCGTTAATCGGAATTACTGGGCGTAAAGCGCACGCAGGCGGTTGGATAAGTTAGATGTGAAAGCCCCGGGCTCAACCTGGGAATTGCATTTAAAACTGTCCAGCTAGAGTCTTGTAGAGGGGGGTAGAATTCCAGGTGTAGCGGTGAAATGCGTAGAGATCTGGAGGAATACCGGTGGCGAAGGCGGCCCCCTGGACAAAGACTGACGC…
ASV_BACT_MISEQ_233	42	0	12	29	126	36	0	26	29	0	0	0	41	0	0	0	0	0	0	58	0	23	0	26	0	0	0	0	448	Bacteria	Proteobacteria	Alphaproteobacteria	Caulobacterales	Hyphomonadaceae	Robiginitomaculum	100	100	100	100	100	100	TGGGGAATATTGGACAATGGGCGCAAGCCTGATCCAGCCATGCCGCGTGAATGATGAAGGCCTTAGGGTTGTAAAATTCTTTCGCTAGGGAAGATAATGACGGTACCTAGTAAAGAAGCCCCGGCTAACTCCGTGCCAGCAGCCGCGGTAATACGGAGGGGGCTAGCGTTGTTCGGAATTACTGGGCGTAAAGCGTACGTAGGCGGACTATTAAGTAAGATGTGAAATCCCCGGGCTCAACCCGGGAACTGCATTTTAAACTGGTAGTCTAGAGTTATGGAGAGGTAAGTGGAATTCCTAGTGTAGAGGTGAAATTCGTAGATATTAGGAGGAACACCAGAGGCGAAGGCGGCTTACTGGACATATACTGACGCTGAGGTACGAAAGTGTGGGGAGCA
ASV_BACT_MISEQ_234	0	0	0	0	37	0	0	11	0	23	0	0	23	264	47	9	10	0	0	0	0	22	0	0	0	0	0	0	446	Bacteria	Proteobacteria	Gammaproteobacteria	Pseudomonadales	Cellvibrionaceae	NA	100	100	100	100	100	98	TGGGGAATATTGGACAATGGGCGCAAGCCTGATCCAGCCATGCCGCGTGTGTGAAGAAGGCTCTAGGGTTGTAAAGCACTTTCAGTGGGGAGGAAAGGGTTATGTTTAATAGACATGATCTGTGACGTTACCCACAGAAGAAGCACCGGCTAACTCCGTGCCAGCAGCCGCGGTAATACGGAGGGTGCAAGCGTTAATCGGAATTACTGGGCGTAAAGCGCGCGTAGGTGGTTGTATAAGCTAGATGTGAAAGCCCCGGGCTTAACCTGGGAACTGCATTTAGAACTGTATAGCTAGAGTACAGCAGAGGATAGTGGAATTTCAGGTGTAGCGGTGAAATGCGTAGAGATCTGAAGGAACATCAGTGGCGAAGGCGACTGTCTGGGCTGATACTGACAC…
ASV_BACT_MISEQ_235	0	0	0	0	0	0	69	0	0	248	0	57	0	67	0	0	0	0	0	0	0	0	0	0	0	0	0	0	441	Bacteria	Bacteroidota	Bacteroidia	Flavobacteriales	Flavobacteriaceae	Dokdonia	100	100	100	100	100	100	TGAGGAATATTGGACAATGGAGGCAACTCTGATCCAGCCATGCCGCGTGTAGGAAGACTGCCCTATGGGTTGTAAACTACTTTTATATGGGAAGAATAAGGTCTATGTATAGGCTGATGACGGTACCATAAGAATAAGCACCGGCTAACTCCGTGCCAGCAGCCGCGGTAATACGGAGGGTGCAAGCGTTATCCGGAATCATTGGGTTTAAAGGGTCCGTAGGCGGATTTGTAAGTCAGTGGTGAAAGTCTGTGGCTCAACCATAGAATTGCCATTGATACTGCAGGTCTTGAATTATTGTGAAGTGGTTAGAATATGTAGTGTAGCGGTGAAATGCTTAGAGATTACATAGAATACCGATTGCGAAGGCAGATCACTAACAATATATTGACGCTGATG…
ASV_BACT_MISEQ_236	0	25	49	0	0	0	0	47	0	0	0	36	96	0	67	38	0	0	0	0	78	0	0	0	0	0	0	0	436	Bacteria	NA	NA	NA	NA	NA	81	49	42	36	34	34	ACACGGGGGACTTTACCGTCATGAGGTGCCCCGGTATCCTACTATATCGAACTCAAAGGAAGACAAGCGAGAGCAAATACATTAGGTAGCACCAGTACGATTAGGTAGTACCGTCGCAGCCTTCTGTCTACACGCGGCTCGCTTGCCATTCTTAACATGGTGTCTGATTGAATCGAACTCGGTCCCTATCAGGGTGACCCAGTTCCCAAACAATTGTTATCATCGTTAATTTCCGCATTAGATACCCTGCTGTCTCTTATACACATCTCCGAGCCCACGAGAC
ASV_BACT_MISEQ_237	0	9	0	0	18	15	0	37	14	0	12	0	0	0	31	16	10	45	0	26	135	34	11	23	0	0	0	0	436	Bacteria	NA	NA	NA	NA	NA	91	9	8	8	6	6	GAACAGAGCGTAAAGTCCCTGCATGACGGACAATTTTCTCTCAAGGAGTTTTCCCCTGAAACCTTACCCGAGGCCAACCCTTACAGTGGTTACGCCACGCATGATCCCACACAAGGCCGTTGTCATACATCGGACCACTGTAGCCTACATCGCAGTCTATTCTGATTCCCCAGCAAATCACCTTGCATTGAATCACCTAACACATATTATCCGACAGATGATCAACCTATCGCGGATAATATCTCAAGCACATCAGCCCTAAAGAGGTCGCCTCGATTCACCGGTCTCGGTATGTTCTCTTCTCACTAACCAGGCTGCCGTCCGCAGCCACAAGACTCTTCCTCGCATCT
ASV_BACT_MISEQ_238	17	0	0	0	0	35	0	28	0	0	0	0	25	13	0	0	0	79	0	78	33	30	10	78	0	0	8	0	434	Bacteria	Bacteroidota	Bacteroidia	Chitinophagales	Saprospiraceae	Portibacter	100	100	100	100	100	100	TAAGGAATATTGGACAATGGGCGAGAGCCTGATCCAGCCATCCCGCGTGAAGGATGACTGCCCTCTGGGTTGTAAACTTCTTTTGGAAGGGAAGAATAGGAAGTATTAATGCTTCTGTGACGGTACCTTCAGAATAAGCACCGGCTAACTCCGTGCCAGCAGCCGCGGTAATACGGAGGGTGCAAGCGTTATCCGGAATCACTGGGTTTAAAGGGTGCGTAGGTGGTTTAATAAGTCAGAAGTGAAAGCTGGTCGCTTAACGATCAAATTGCTTTTGATACTGTTAGACTTGAATCAGGTTGAGGTTAGCGGAATGTGACATGTAGCGGTGAAATGCATAGATATGTCATAGAACACCAATTGCGAAGGCAGCTGGCTAGACCTGTATTGACACTGAGG…
ASV_BACT_MISEQ_239	0	0	0	12	0	0	10	0	10	0	0	0	0	0	0	11	26	0	0	0	0	0	0	0	0	0	79	286	434	Bacteria	Proteobacteria	Gammaproteobacteria	Enterobacterales	Enterobacteriaceae	Citrobacter	100	100	100	100	100	99	TGGGGAATATTGCACAATGGGCGCAAGCCTGATGCAGCCATGCCGCGTGTATGAAGAAGGCCTTCGGGTTGTAAAGTACTTTCAGCGAGGAGGAAGGGGATGTGGTTAATAACCGCATTCATTGACGTTACTCGCAGAAGAAGCACCGGCTAACTCCGTGCCAGCAGCCGCGGTAATACGGAGGGTGCAAGCGTTAATCGGAATTACTGGGCGTAAAGCGCACGCAGGCGGTCTGTCAAGTCGGATGTGAAATCCCCGGGCTCAACCTGGGAACTGCATCCGAAACTGGCAGGCTAGAGTCTTGTAGAGGGGGGTAGAATTCCAGGTGTAGCGGTGAAATGCGTAGAGATCTGGAGGAATACCGGTGGCGAAGGCGGCCCCCTGGACAAAGACTGACGC…
ASV_BACT_MISEQ_240	0	0	0	0	0	0	9	0	10	0	415	0	0	0	0	0	0	0	0	0	0	0	0	0	0	0	0	0	434	Bacteria	Proteobacteria	Gammaproteobacteria	Enterobacterales	Alteromonadaceae	Aliiglaciecola	100	100	100	100	100	69	TGGGGAATATTGCACAATGGGGGAAACCCTGATGCAGCCATGCCGCGTGTGTGAAGAAGGCCTTCGGGTTGTAAAGCACTTTCAGTTGTGAGGAAAGATTAGTAGTTAATACCTGCTAGTTGTGACGTTAGCAACAGAAGAAGCACCGGCTAACTCCGTGCCAGCAGCCGCGGTAATACGGAGGGTGCGAGCGTTAATCGGAATTACTGGGCGTAAAGCGCACGCAGGCGGTTTGTTAAGCTAGATGTGAAAGCCCCGGGCTCAACCTGGGAATAGCATTTAGAACTGGCAGGCTAGAGTCTTGGAGAGGGGAGTGGAATTCCAGGTGTAGCGGTGAAATGCGTAGATATCTGGAGGAACATCAGTGGCGAAGGCGACTCCCTGGCCAAAGACTGACGC…
ASV_BACT_MISEQ_241	50	49	7	19	13	0	13	157	0	0	0	0	0	0	0	0	0	0	11	0	0	55	0	57	0	0	0	0	431	Bacteria	Proteobacteria	Gammaproteobacteria	Pseudomonadales	Spongiibacteraceae	NA	100	100	100	100	98	79	TGGGGAATATTGCGCAATGGGCGAAAGCCTGACGCAGCCATGCCGCGTGTGTGAAGAAGGCTTTAGGGTTGTAAAGCACTTTCAGTGGGGAGGAAGGCCTGTAGATTAATACTCTGCAGGATTGACGTTACCCACAGAAGAAGCACCGGCTAACTCCGTGCCAGCAGCCGCGGTAATACGGAGGGTGCAAGCGTTAATCGGAATTACTGGGCGTAAAGCGCGCGTAGGTGGTTTGGTCAGTTGGATGTGAAAGCCCCGGGCTCAACCTGGGAACTGCATTCAATACTGCCAGACTAGAGTATGAGAGAGGGGGGTAGAATTCCTAGTGTAGCGGTGAAATGCGTAGATATTAGGAGGAATACCAGTGGCGAAGGCGGCCCCCTGGCTTAATACTGACGC…
ASV_BACT_MISEQ_242	0	26	0	26	0	7	0	0	25	0	9	0	43	24	30	0	0	8	0	20	0	0	8	4	0	0	33	165	428	Bacteria	Firmicutes	Bacilli	Staphylococcales	Staphylococcaceae	Staphylococcus	100	100	100	100	100	100	TAGGGAATCTTCCGCAATGGGCGAAAGCCTGACGGAGCAACGCCGCGTGAGTGATGAAGGTCTTCGGATCGTAAAACTCTGTTATTAGGGAAGAACAAATGTGTAAGTAACTATGCACGTCTTGACGGTACCTAATCAGAAAGCCACGGCTAACTACGTGCCAGCAGCCGCGGTAATACGTAGGTGGCAAGCGTTATCCGGAATTATTGGGCGTAAAGCGCGCGTAGGCGGTTTTTTAAGTCTGATGTGAAAGCCCACGGCTCAACCGTGGAGGGTCATTGGAAACTGGAAAACTTGAGTGCAGAAGAGGAAAGTGGAATTCCATGTGTAGCGGTGAAATGCGCAGAGATATGGAGGAACACCAGTGGCGAAGGCGACTTTCTGGTCTGTAACTGACGC…
ASV_BACT_MISEQ_243	25	0	0	0	21	0	44	0	68	8	20	0	80	0	35	0	0	0	0	42	46	34	0	0	0	0	0	0	423	Bacteria	Proteobacteria	NA	NA	NA	NA	96	67	51	51	51	51	AGAAAGCCATGGCAGTCACAAAGCCTCTTGAGAAGGCCTCACGAAACCTCGACACTATTGGCACTTGTCATTTACGCAATTTTTGATGGCCACTTGACTTGGCTGTGTGATGGGAGATTGTGATGAGCACAAGCCGTAAACCAAGACTCTCTCGTCTGAAACTGCAACCGGTACAGTACAGTACAGTACAGTACTGGTACGCAGCTCTCTTGCATATTTCCCCTATATATTAAGTAGTACAGGATTAGATACCCTGCTGTCTCTTATACACATCTCCGAGCCC
ASV_BACT_MISEQ_244	0	0	0	0	0	159	0	0	0	0	0	0	0	0	0	50	0	70	0	0	0	0	49	95	0	0	0	0	423	Bacteria	NA	NA	NA	NA	NA	92	9	6	6	6	6	AGGCGGAAGTAGGGGCAGCAGCAGACATAGCAGCAGGGACGGTAATAGGAGGAGTCCCTGTACGTCCTGCTTCACGCGACTCGAAGCGCTCGTCTCCCGCACCCCTCGGAACAGGCCTCTCAAGTCCCTGTGGGAAGGGTTTTATTCTCCAGGGTAAATACTTCCCGGTGAACGCACGAGCGCGCTCGCGGATTCCCGCGCCTGATCGGGGGTTGTCATACGTCACAAACGCTTCAGAATTTGTTTAATAGTGCGCTGAACAGGATTAGATACCCGGCTGTCT
ASV_BACT_MISEQ_245	0	33	66	26	15	0	0	0	0	0	0	0	0	0	0	0	17	0	109	70	0	39	21	14	0	0	11	0	421	Bacteria	Proteobacteria	Gammaproteobacteria	Granulosicoccales	Granulosicoccaceae	Granulosicoccus	100	100	100	100	100	100	TCGGGAATATTGGACAATGGGCGCAAGCCTGATCCAGCAATACCGCGTGTGTGAAGAAGGCCTGCGGGTTGTAAAGCACTTTCAATTGGGAAGAAATGTTGGCGGTTAATAACCGTTGATCTTGACGTTACCAATACAAGAAGCACCGGCTAACTCCGTGCCAGCAGCCGCGGTAATACGGAGGGTGCAAGCGTTAATCGGAATTACTGGGCGTAAAGCGCGCGTAGGCGGCTTGTTAAGTCAGATGTGAAATCCCAGGGCTCAACCTTGGAACTGCATTTGATACTGCCAAGCTAGAGTATGTTAGAGGAATGCGGAATTCCAGGTGTAGCGGTGAAATGCGTAGATATCTGGAGGAACATCAGTGGCGAAGGCGGCATTCTGGAACAATACTGACGC…
ASV_BACT_MISEQ_246	0	0	13	0	14	0	0	0	0	0	0	0	0	74	27	23	0	67	0	17	185	0	0	0	0	0	0	0	420	Bacteria	Bacteroidota	Bacteroidia	Flavobacteriales	Flavobacteriaceae	Maribacter	100	100	100	100	100	66	TGAGGAATATTGGACAATGGGCGGGAGCCTGATCCAGCCATGCCGCGTGTAGGAAGAATGCCCTATGGGTAGTAAACTACTTTTGTACGGGAAGAAACCCACCTACGTGTAGGTGGCTGACGGTACCGTAAGAATAAGGACCGGCTAACTCCGTGCCAGCAGCCGCGGTAATACGGAGGGTCCGAGCGTTATCCGGAATTATTGGGTTTAAAGGGTCCGTAGGCGGGCCGGTAAGTCAGAGGTGAAAGTCTGCCGCTCAACGGTAGAATTGCCTTTGATACTGTCGGTCTTGAGTCATGGTGAAGTGGGCGGAATATGTAGTGTAGCGGTGAAATGCATAGATATTACATAGAACACCGATTGCGAAGGCAGCTCACTAACCATGTACTGACGCTGATG…
ASV_BACT_MISEQ_247	0	0	0	0	0	0	45	0	0	0	375	0	0	0	0	0	0	0	0	0	0	0	0	0	0	0	0	0	420	Bacteria	Proteobacteria	Gammaproteobacteria	Enterobacterales	Alteromonadaceae	Aliiglaciecola	100	100	100	100	100	54	TGGGGAATATTGCACAATGGGGGAAACCCTGATGCAGCCATGCCGCGTGTGTGAAGAAGGCCTTCGGGTTGTAAAGCACTTTCAGTTGTGAGGAAAGATTAGTAGTTAATACCTGCTAGTTGTGACGTTAGCAACAGAAGAAGCACCGGCTAACTCCGTGCCAGCAGCCGCGGTAATACGGAGGGTGCGAGCGTTAATCGGAATTACTGGGCGTAAAGCGCACGCAGGCGGTTTGTTAAGCTAGATGTGAAAGCCCCGGGCTCAACCTGGGAATAGCATTTAGAACTGGCAGACTAGAGTCTTGGAGAGGGGAGTGGAATTCCAGGTGTAGCGGTGAAATGCGTAGATATCTGGAGGAACATCAGTGGCGAAGGCGACTCCCTGGCCAAAGACTGACGC…
ASV_BACT_MISEQ_248	0	0	0	0	0	0	0	0	0	133	0	0	0	61	0	130	0	89	0	0	0	0	0	0	0	0	0	0	413	Bacteria	Proteobacteria	Gammaproteobacteria	Granulosicoccales	Granulosicoccaceae	Granulosicoccus	100	100	100	96	96	96	TGGGGAATATTGGACAATGGGCGAAAGCCTGATCCAGCAATACCGCGTGTGTGAAGAAGGCCTGCGGGTTGTAAAGCACTTTCAGCAAGGAAGAAAAGCTCAGGTTTAATACTCCTGAGTCTTGACGTTACTTGCAGAAGAAGCACCGGCTAACTCCGTGCCAGCAGCCGCGGTAATACGGAGGGTGCAAGCGTTAATCGGAATTACTGGGCGTAAAGCGCGCGTAGGCGGCTCGGTCAGTCAGATGTGAAATCCCAGGGCTCAACCTTGGAACTGCATTTGATACTGCCAGGCTAGAGTATGTTAGAGGAAAGCGGAATTCCGGGTGTAGCGGTGAAATGCGTAGATATCCGGAGGAACATCAGTGGCGAAGGCGGCTTTCTGGAACAATACTGACGC…
ASV_BACT_MISEQ_249	0	0	0	0	0	0	97	0	66	34	26	83	78	10	0	0	0	0	0	0	0	0	14	0	0	0	0	0	408	Bacteria	Proteobacteria	Alphaproteobacteria	Rhodobacterales	Rhodobacteraceae	Sulfitobacter	100	100	100	100	100	91	TGGGGAATCTTAGACAATGGGCGCAAGCCTGATCTAGCCATGCCGCGTGTGTGATGAAGGCCTTAGGGTCGTAAAGCACTTTCGCTAGGGATGATAATGACAGTACCTAGTAAAGAAACCCCGGCTAACTCCGTGCCAGCAGCCGCGGTAATACGGAGGGGGTTAGCGTTGTTCGGAATTACTGGGCGTAAAGCGTACGTAGGCGGATCAGAAAGTATGGGGTGAAATCCCAGGGCTCAACCCTGGAACTGCCTCATAAACTCCTGGTCTTGAGTTCGAGAGAGGTGAGTGGAATTCCAAGTGTAGAGGTGAAATTCGTAGATATTTGGAGGAACACCAGTGGCGAAGGCGGCTCACTGGCTCGATACTGACGCTGAGGTACGAAAGTGTGGGGAGCA
ASV_BACT_MISEQ_250	0	46	0	0	0	0	0	107	105	0	0	0	108	0	40	0	0	0	0	0	0	0	0	0	0	0	0	0	406	Bacteria	NA	NA	NA	NA	NA	91	18	12	12	12	12	AGGCGGGAGTAGGGGCAGCAGCAGACATAGCAGCAGGGACGGTAATAGGAGGAGTCCCTGTACGTCCCGCTTCACGCGACTCGAAGCGCTCGTCTCCCGCACCCCTCGGAACAGGCCTCTCAAGTCCCTGTGGGAAGGGTTTTATTCTCCAGGGTAAATACTTCCCGGTGAACGCACGAGCGCGCTCGCGGATTCCCGCACCTGATCGGGGGTTGTCATCCGTCACAAACGCTTCAGAATTTGTTTAGTAGTGCGCTGAACAGGATTAGATACCCGGCTGTCT
ASV_BACT_MISEQ_251	0	0	0	0	0	0	0	0	0	0	0	0	0	0	0	0	0	0	0	0	0	0	0	0	262	141	0	0	403	Bacteria	Firmicutes	Bacilli	Bacillales	Bacillaceae	Bacillus	100	100	100	100	100	100	TAGGGAATCTTCTGCAATGGACGAAAGTCTGACGGAGCAACGCCGCGTGAGTGATGAAGGTTTTCGGATCGTAAAGCTCTGTTGTTAGGGAAGAACAAGTGCGAGAGTAACTGCTCGCACCTTGACGGTACCTAACCAGAAAGCCACGGCTAACTACGTGCCAGCAGCCGCGGTAATACGTAGGTGGCAAGCGTTGTCCGGAATTATTGGGCGTAAAGGGCTCGCAGGCGGTTTCTTAAGTCTGATGTGAAAGCCCCCGGCTCAACCGGGGAGGGTCATTGGAAACTGGGAAACTTGAGTGCAGAAGAGGAGAGTGGAATTCCACGTGTAGCGGTGAAATGCGTAGAGATGTGGAGGAACACCAGTGGCGAAGGCGACTCTCTGGTCTGTAACTGACGC…
ASV_BACT_MISEQ_252	0	0	0	45	0	0	34	0	0	0	0	0	43	0	0	0	0	0	0	0	160	113	0	0	0	0	0	0	395	Bacteria	NA	NA	NA	NA	NA	85	28	15	8	8	8	AGGCGGAGGTAGGGGCAGCAGCAGACATAGCAGCAGGGACGGTAATAGGAGGAGTCCCTGTACGTCCCGCTTCACGCGACTCGAAGCGCTCGTCTCCCGCACCCCTCAGAACAGGCCTCTCAAGTCCCTGCGGGAAGGGTTTTATTCTCCAGGGTAAATACTCCCGGTGAACGCACGAGCGCGCTCGCGGATTCCCGCGCCTGATCGGGGGTTGTCATCCGTCACAAACGCTTCAGAATTTGTTTAGTAGTGCGCTGAACAGGATTAGATACCCTGCTGTCTC
ASV_BACT_MISEQ_253	0	0	11	0	0	60	0	0	0	0	0	0	83	0	35	0	0	50	25	34	51	0	45	0	0	0	0	0	394	Bacteria	NA	NA	NA	NA	NA	91	57	47	47	47	47	AGAAAGCCATGGCAGTCACAAAGCCTCTTGAGAAGGCCTCACGAAACCTCGACACTATTGGCACTTGTCATTTACGCAATTTTTGATGGCCACTTGACTTGGCTGTGTGATGGGAGATTGTGATGAGCACAAGCCGTAAACCAAGACTCTCTCGTCTGAAACTGCAACCGGTACAGTACAGTACAGTACAGTACTGGTACGCAGCTCTCTTGCATATTTCCCCTATATATTAAGTAGTACAGGATTAGATACCCGGCTGTCTCTTATACACATCTCCGAGCCC
ASV_BACT_MISEQ_254	4	0	0	0	0	0	7	20	0	0	9	0	13	25	0	0	49	14	0	5	32	13	16	0	0	0	90	95	392	Bacteria	Proteobacteria	Gammaproteobacteria	Enterobacterales	Yersiniaceae	Yersinia	100	100	100	100	100	58	TGGGGAATATTGCACAATGGGCGCAAGCCTGATGCAGCCATGCCGCGTGTGTGAAGAAGGCCTTCGGGTTGTAAAGCACTTTCAGCGAGGAGGAAGGGTTCAGTGTTAATAGCACTGTTCATTGACGTTACTCGCAGAAGAAGCACCGGCTAACTCCGTGCCAGCAGCCGCGGTAATACGGAGGGTGCAAGCGTTAATCGGAATTACTGGGCGTAAAGCGCACGCAGGCGGTTTGTTAAGTCAGATGTGAAATCCCCGCGCTTAACGTGGGAACTGCATTTGAAACTGGCAAGCTAGAGTCTTGTAGAGGGGGGTAGAATTCCAGGTGTAGCGGTGAAATGCGTAGAGATCTGGAGGAATACCGGTGGCGAAGGCGGCCCCCTGGACAAAGACTGACGC…
ASV_BACT_MISEQ_255	0	0	0	50	61	0	0	0	0	0	0	0	0	13	0	0	0	0	38	80	28	51	0	70	0	0	0	0	391	Bacteria	Bacteroidota	Bacteroidia	Flavobacteriales	Flavobacteriaceae	Winogradskyella	100	100	100	100	100	98	TGAGGAATATTGGACAATGGGCGAGAGCCTGATCCAGCCATGCCGCGTGCAGGAAGACTGCCCTATGGGTTGTAAACTGCTTTTATATGGGAAGAAACCACAGAACGTGTTCTGTGCTGACGGTACCATAAGAATAAGGATCGGCTAACTCCGTGCCAGCAGCCGCGGTAATACGGAGGATCCAAGCGTTATCCGGAATCATTGGGTTTAAAGGGTCCGTAGGTGGATAATTAAGTCAGAGGTGAAATCCTGCAGCTCAACTGTAGAATTGCCTTTGATACTGGTTATCTTGAATTATTGTGAAGTGGTTAGAATATGTAGTGTAGCGGTGAAATGCATAGATATTACATAGAATACCAATTGCGAAGGCAGATCACTAACAATATATTGACACTGATG…
ASV_BACT_MISEQ_256	7	6	0	0	82	0	7	14	14	0	0	0	84	0	0	0	10	0	26	9	0	131	0	0	0	0	0	0	390	Bacteria	Bacteroidota	Bacteroidia	Flavobacteriales	Flavobacteriaceae	Aquimarina	100	100	100	100	100	100	TGAGGAATATTGGACAATGGAGGCAACTCTGATCCAGCCATGCCGCGTGTAGGAAGACTGCCCTATGGGTTGTAAACTACTTTTATAGAGGAAGAAACGGCACTACGTGTAGTGTTTTGACGGTACTCTACGAATAAGGATCGGCTAACTCCGTGCCAGCAGCCGCGGTAATACGGAGGATCCAAGCGTTATCCGGAATCATTGGGTTTAAAGGGTCCGTAGGCGGGTCTGTAAGTCAGTGGTGAAAGTTTACGGCTCAACCGTGAAATTGCCATTGATACTGCAGGTCTTGAATCATTATGAAGTGGTTAGAATAAGTAGTGTAGCGGTGAAATGCATAGATATTACTTAGAATACCGATTGCGAAGGCAGATCACTAATAATGTATTGACGCTAAGG…
ASV_BACT_MISEQ_257	0	40	0	65	42	0	0	0	0	0	0	0	0	0	0	0	18	0	0	81	0	32	78	0	0	0	34	0	390	Bacteria	Bacteroidota	Bacteroidia	Flavobacteriales	Flavobacteriaceae	Winogradskyella	100	100	100	100	100	99	TGAGGAATATTGGACAATGGGCGCGAGCCTGATCCAGCCATGCCGCGTGCAGGAAGACTGCCCTATGGGTTGTAAACTGCTTTTATATGGGAAGAAACCACAGAACGTGTTCTGTGCTGACGGTACCATAAGAATAAGGATCGGCTAACTCCGTGCCAGCAGCCGCGGTAATACGGAGGATCCAAGCGTTATCCGGAATCATTGGGTTTAAAGGGTCCGTAGGTGGATAATTAAGTCAGAGGTGAAATCCTGCAGCTCAACTGTAGAATTGCCTTTGATACTGGTTATCTTGAATTATTGTGAAGTGGTTAGAATATGTAGTGTAGCGGTGAAATGCATAGATATTACATAGAATACCAATTGCGAAGGCAGATCACTAACAATATATTGACACTGATG…
ASV_BACT_MISEQ_258	0	0	0	0	0	0	0	0	0	0	0	0	0	0	0	0	0	0	0	0	0	0	0	0	240	149	0	0	389	Bacteria	Firmicutes	Bacilli	Bacillales	Bacillaceae	Bacillus	100	100	100	100	100	100	TAGGGAATCTTCCGCAATGGACGAAAGTCTGACGGAGCAACGCCGCGTGAGTGACGAAGGTTTTCGGATCGTAAAGCTCTGTTGTTAGGGAAGAACAAGTGCGAGAGTAACTGCTCGCACCTTGACGGTACCTAACCAGAAAGCCACGGCTAACTACGTGCCAGCAGCCGCGGTAATACGTAGGTGGCAAGCGTTGTCCGGAATTATTGGGCGTAAAGGGCTCGCAGGCGGTTTCTTAAGTCTGATGTGAAAGCCCCCGGCTCAACCGGGGAGGGTCATTGGAAACTGGGAAACTTGAGTGCAGAAGAGGAGAGTGGAATTCCACGTGTAGCGGTGAAATGCGTAGAGATGTGGAGGAACACCAGTGGCGAAGGCGACTCTCTGGTCTGTAACTGACGC…
ASV_BACT_MISEQ_259	3	21	0	46	13	38	0	19	32	0	0	0	12	0	0	0	13	0	23	47	0	46	4	62	0	0	9	0	388	Bacteria	Proteobacteria	Gammaproteobacteria	Pseudomonadales	KI89A clade	NA	100	100	100	100	100	100	TAGGGAATCTTGGGCAATGGGCGCAAGCCTGACCCAGCGATGCCGCGTGTGTGAAGAAGGCCTTAGGGTTGTAAAGCACTTTCAGTCGTGAAGAAATGCTTAAAGCTAATACCTTTGAGCCTTGACGTTAACGACAGAAGAAGCACCGGCTAACTCCGTGCCAGCAGCCGCGGTAATACGGAGGGTGCGAACGTTAATCGGAATTACTGGGCGTAAAGCGCGCGTAGGCGGTTTGTTAAGTGGGATGTGAAAGCCCTGGGCTCAACCTGGGAACTGCATTCCAAACTGGCAGGCTAGAGTATGGTAGAGGGAGGTAGAATTTCCTGTGTAGCGGTGAAATGCGTAGATATAGGAAGGAATACCGGTGGCGAAGGCGGCCTCCTGGACCAATACTGACGC…
ASV_BACT_MISEQ_260	0	0	0	0	0	0	193	0	29	21	22	0	31	31	0	0	25	0	0	0	16	0	0	19	0	0	0	0	387	Bacteria	Proteobacteria	Alphaproteobacteria	Rhodobacterales	Rhodobacteraceae	Roseobacter	100	100	100	100	100	56	TGGGGAATCTTAGACAATGGGCGCAAGCCTGATCTAGCCATGCCGCGTGAGTGATGAAGGTCTTAGGATCGTAAAGCTCTTTCGCCAGGGATGATAATGACAGTACCTGGTAAAGAAACCCCGGCTAACTCCGTGCCAGCAGCCGCGGTAATACGGAGGGGGTTAGCGTTGTTCGGAATTACTGGGCGTAAAGCGCACGTAGGCGGATCAGAAAGTATAGGGTGAAATCCCAGGGCTCAACCCTGGAACTGCCTTATAAACTCCTGGTCTTGAGTTCGAGAGAGGTGAGTGGAATTCCAAGTGTAGAGGTGAAATTCGTAGATATTTGGAGGAACACCAGTGGCGAAGGCGGCTCACTGGCTCGATACTGACGCTGAGGTGCGAAAGTGTGGGGAGCA
ASV_BACT_MISEQ_261	0	0	0	0	0	0	0	0	0	52	0	0	0	254	0	0	0	0	0	0	32	0	42	0	0	0	0	0	380	Bacteria	Proteobacteria	Gammaproteobacteria	Enterobacterales	Alteromonadaceae	NA	100	100	100	100	100	40	TGGGGAATATTGCACAATGGGGGAAACCCTGATGCAGCCATGCCGCGTGTGTGAAGAAGGCCTTCGGGTTGTAAAGCACTTTCAGTTGTGAGGAAAGTTTGGTGGTTAATACCCATCAGATGTGACGTTAGCAACAGAAGAAGCACCGGCTAACTCCGTGCCAGCAGCCGCGGTAATACGGAGGGTGCGAGCGTTAATCGGAATTACTGGGCGTAAAGCGCACGCAGGCGGTTATATAAGCTAGATGTGAAAGCCCCGGGCTCAACCTGGGATAGTCATTTAGAACTGTATAACTAGAGTCTTGGAGAGGGGAGTGGAATTCCATGTGTAGCGGTGAAATGCGTAGATATGTGGAGGAACATCAGTGGCGAAGGCGACTCCCTGGCCAAAGACTGACGC…
ASV_BACT_MISEQ_262	0	0	0	3	0	0	0	0	98	0	0	81	5	14	11	12	0	117	0	14	0	0	0	22	0	0	0	0	377	Bacteria	Bacteroidota	Bacteroidia	Flavobacteriales	Flavobacteriaceae	Hoppeia	100	100	100	100	100	69	TGAGGAATATTGGACAATGGGCGGGAGCCTGATCCAGCCATGCCGCGTGCAGGAAGACGGCCCTATGGGTTGTAAACTGCTTTTGTACGGGAAGAACCCCCCGCTCGTGAGCGGGGCTGACGGTACCGTAAGAATAAGGACCGGCTAACTCCGTGCCAGCAGCCGCGGTAATACGGAGGGTCCGAGCGTTATCCGGAATCATTGGGTTTAAAGGGTCCGTAGGTGGATTATTAAGTCAGGGGTGAAAGTCTGCGGCTCAACCGTAGAATTGCCCTTGATACTGGTAATCTTGAGTCATTGTGAAGTAGTTAGAATATGTGGTGTAGCGGTGAAATGCATAGATATCACATAGAATACCGATTGCGAAGGCAGATTACTAACAATGTACTGACACTGATG…
ASV_BACT_MISEQ_263	0	0	0	0	0	0	81	0	0	72	0	0	0	17	0	0	38	78	0	0	0	0	0	90	0	0	0	0	376	NA	NA	NA	NA	NA	NA	36	29	27	27	25	17	ACACGGGGGACTTTACCGTCATGAGGTGCCCCGGTATCCTACTATATCGAACTCAAAGGAAGACAAGCGAGAGCAAATACATTAGGTAGCACCAGTACGATTAGGTAGTACCGTCGCAGCCTTCTGTCTACACGCGGCTCGCTTGCCATTCTTAACATGGTGTCTGATTGAATCGAACTCGGTCCCTATCAGGGTGACCCAGTTCCCAAACAATTGTTATCATCGTTAATTTCCGCATTAGATACCCGGCTGTCTCTTATACACATCTCCGAGCCCACGAGAC
ASV_BACT_MISEQ_264	0	0	0	0	18	0	7	0	13	46	19	74	18	70	4	35	0	0	0	0	0	11	53	0	0	0	7	0	375	Bacteria	Bacteroidota	Bacteroidia	Flavobacteriales	Flavobacteriaceae	Algibacter	100	100	100	100	100	83	TGAGGAATATTGGACAATGGAGGCAACTCTGATCCAGCCATGCCGCGTGCAGGAAGACTGCCCTATGGGTTGTAAACTGCTTTTATACGGGAAGAAACACCTCTTCGTGAAGAGGCTTGACGGTACCGTAAGAATAAGGATCGGCTAACTCCGTGCCAGCAGCCGCGGTAATACGGAGGATCCAAGCGTTATCCGGAATCATTGGGTTTAAAGGGTCCGTAGGTGGATAGTTAAGTCAGAGGTGAAAGTTTGCGGCTCAACCGTAAAATTGCCTTTGATACTGATTATCTTGAATCATTATGAAGTGGTTAGAATATGTAGTGTAGCGGTGAAATGCATAGATATTACATAGAATACCAATTGCGAAGGCAGATCACTAATAATGTATTGACACTGATG…
ASV_BACT_MISEQ_265	16	0	0	41	103	6	0	14	14	0	0	13	0	23	19	0	0	20	0	50	0	35	0	20	0	0	0	0	374	Bacteria	Bacteroidota	Bacteroidia	Flavobacteriales	Flavobacteriaceae	Dokdonia	100	100	100	100	100	100	TGAGGAATATTGGACAATGGGCGCAAGCCTGATCCAGCCATGCCGCGTGTAGGAAGACTGCCCTATGGGTTGTAAACTACTTTTATATGGGAAGAATAAGGGCTATGTATAGCTTGATGACGGTACCATAAGAATAAGCACCGGCTAACTCCGTGCCAGCAGCCGCGGTAATACGGAGGGTGCAAGCGTTATCCGGAATCATTGGGTTTAAAGGGTCCGTAGGCGGGCGCATAAGTCAGTGGTGAAATTCTGTGGCTCAACCATAGAACTGCCATTGATACTGTGCGTCTTGAATTATTGTGAAGTGGTTAGAATATGTAGTGTAGCGGTGAAATGCTTAGAGATTACATAGAATACCGATTGCGAAGGCAGATCACTAACAATATATTGACGCTGATG…
ASV_BACT_MISEQ_266	0	0	0	0	0	0	0	0	0	0	0	0	0	0	0	0	37	0	0	0	0	0	0	0	0	0	136	199	372	Bacteria	Proteobacteria	Gammaproteobacteria	Pseudomonadales	Pseudomonadaceae	Pseudomonas	100	100	100	100	100	100	TGGGGAATATTGGACAATGGGCGAAAGCCTGATCCAGCCATGCCGCGTGTGTGAAGAAGGTCTTCGGATTGTAAAGCACTTTAAGTTGGGAGGAAGGACAGTAAATTAATACTTTGCTGTTTTGACGTTACCGACAGAATAAGCACCGGCTAACTCTGTGCCAGCAGCCGCGGTAATACAGAGGGTGCAAGCGTTAATCGGAATTACTGGGCGTAAAGCGCGCGTAGGTGGTTTGTTAAGTTGAATGTGAAATCCCCGGGCTCAACCTGGGAACTGCATCCAAAACTGGCAAGCTAGAGTATGGTAGAGGGTAGTGGAATTTCCTGTGTAGCGGTGAAATGCGTAGATATAGGAAGGAACACCAGTGGCGAAGGCGACTACCTGGACTGATACTGACAC…
ASV_BACT_MISEQ_267	72	0	35	0	54	0	0	16	0	0	0	0	0	0	97	0	14	0	0	0	35	0	47	0	0	0	0	0	370	Bacteria	Bacteroidota	Bacteroidia	Flavobacteriales	Flavobacteriaceae	Maribacter	100	100	100	100	100	68	TGAGGAATATTGGACAATGGGCGGGAGCCTGATCCAGCCATGCCGCGTGCAGGAAGAATGCCCTATGGGTAGTAAACTGCTTTTGTACGGGAAGAAACCCATCTACGTGTAGATGGCTGACGGTACCGTAAGAATAAGGACCGGCTAACTCCGTGCCAGCAGCCGCGGTAATACGGAGGGTCCGAGCGTTATCCGGAATTATTGGGTTTAAAGGGTCCGTAGGCGGGCCGGTAAGTCAGAGGTGAAAGTCTGCCGCTCAACGGTAGAATTGCCTTTGATACTGTCGGTCTTGAGTCATGGTGAAGTGGGCGGAATATGTAGTGTAGCGGTGAAATGCATAGATATTACATAGAACACCGATTGCGAAGGCAGCTCACTAACCATGTACTGACGCTGATG…
ASV_BACT_MISEQ_268	0	0	0	0	0	0	0	0	4	0	0	0	0	0	0	0	0	0	0	0	0	28	0	334	0	0	0	0	366	Bacteria	NB1-j	NA	NA	NA	NA	100	99	99	99	99	99	TCGGGAATTTTGGGCAATGGGGGAAACCCTGACCCAGCAACGCCGCGTGAGGGATGAAGGCCTTCGGGTCGTAAACCTCTGTCGGGAGGGAAGAACGGTCGGTGTTCTAATACAGCATCGATTTGACGGTACCTCCAAAGGAAGGACCGGCTAACTCCGTGCCAGCAGCCGCGGTAATACGGAGGGTCCAAGCGTTGTTCGGAATCATTGGGCGTAAAGCGGGTGTAGGTGGCTTGGTAAGTCGGATGTGAAAGCCCAGGGCCCAACCCTGGAATTGCATTCGAAACTATCAGGCTAGAGTCCCGGAGGGGATGGCGGAATTCCCGGTGTAGAGGTGAAATTCGTAGATATCGGGAGGAACACCAGTGGCGAAGGCGGCCATCTGGACGGTGACTGACA…
ASV_BACT_MISEQ_269	0	0	0	0	0	0	34	0	0	88	31	0	0	207	0	0	0	0	0	0	0	0	0	0	0	0	0	0	360	Bacteria	Proteobacteria	Gammaproteobacteria	Enterobacterales	Alteromonadaceae	NA	100	100	100	100	100	47	TGGGGAATATTGCACAATGGGGGAAACCCTGATGCAGCCATGCCGCGTGTGTGAAGAAGGCCTTCGGGTTGTAAAGCACTTTCAGTTGTGAGGAAAGTTTGGTGGTTAATACCCATCAGATGTGACGTTAGCAACAGAAGAAGCACCGGCTAACTCCGTGCCAGCAGCCGCGGTAATACGGAGGGTGCGAGCGTTAATCGGAATTACTGGGCGTAAAGCGCACGCAGGCGGTTATATAAGCTAGATGTGAAAGCCCCGGGCTCAACCTGGGACAGTCATTTAGAACTGTATAACTAGAGTCTTGGAGAGGGGAGTGGAATTCCATGTGTAGCGGTGAAATGCGTAGATATGTGGAGGAACATCAGTGGCGAAGGCGACTCCCTGGCCAAAGACTGACGC…
ASV_BACT_MISEQ_270	0	0	29	0	0	0	62	0	0	56	0	14	15	87	25	0	0	0	19	0	7	0	41	0	0	0	0	0	355	Bacteria	Proteobacteria	Gammaproteobacteria	Enterobacterales	Alteromonadaceae	Aliiglaciecola	100	100	100	100	100	58	TGGGGAATATTGCACAATGGGGGAAACCCTGATGCAGCCATGCCGCGTGTGTGAAGAAGGCCTTCGGGTTGTAAAGCACTTTCAGTTGTGAGGAAAGGTGTGTGGTTAATACCCATATGCTGTGACGTTAGCAACAGAAGAAGCACCGGCTAACTCCGTGCCAGCAGCCGCGGTAATACGGAGGGTGCGAGCGTTAATCGGAATTACTGGGCGTAAAGCGCACGCAGGCGGTTATATAAGCTAGATGTGAAAGCCCCGGGCTCAACCTGGGATAGTCATTTAGAACTGTATAACTAGAGTCTTGGAGAGGGGAGTGGAATTCCATGTGTAGCGGTGAAATGCGTAGATATGTGGAGGAACATCAGTGGCGAAGGCGACTCCCTGGCCAAAGACTGACGC…
ASV_BACT_MISEQ_271	0	27	0	0	54	35	0	50	33	0	0	34	0	34	0	0	0	86	0	0	0	0	0	0	0	0	0	0	353	Bacteria	Bacteroidota	Bacteroidia	Flavobacteriales	Flavobacteriaceae	Winogradskyella	100	100	100	100	100	100	TGAGGAATATTGGACAATGGGCGCGAGCCTGATCCAGCCATGCCGCGTGCAGGAAGACTGCCCTATGGGTTGTAAACTGCTTTTATACGGGAAGAAACCCACCTACGTGTAGGTGGCTGACGGTACCGTAAGAATAAGGATCGGCTAACTCCGTGCCAGCAGCCGCGGTAATACGGAGGATCCAAGCGTTATCCGGAATCATTGGGTTTAAAGGGTCCGTAGGTGGATAATTAAGTCAGAGGTGAAAGTTTGCGGCTCAACCGTAAAATTGCCTTTGATACTGGTTATCTTGAATTATTGTGAAGTGGTTAGAATATGTAGTGTAGCGGTGAAATGCATAGATATTACATAGAATACCAATTGCGAAGGCAGATCACTAACAATATATTGACACTGATG…
ASV_BACT_MISEQ_272	0	62	18	29	0	41	16	27	0	0	0	0	0	0	0	0	0	35	0	50	24	26	0	23	0	0	0	0	351	Bacteria	Proteobacteria	Alphaproteobacteria	Sphingomonadales	Sphingomonadaceae	Parasphingopyxis	100	100	100	100	100	93	TGGGGAATATTGGACAATGGGGGAAACCCTGATCCAGCCATGCCGCGTGAGTGATGAAGGCCTTAGGGTTGTAAAGCTCTTTTACCAGGGATGATAATGACAGTACCTGGGGAATAAGCTCCGGCTAACTCCGTGCCAGCAGCCGCGGTAACACGGAGGGAGCTAGCGTTGTTCGGAATTACTGGGCGTAAAGCGCGCGTAGGCGGCTACTCAAGTCAGAGGTGAAAGCCCGGGGCTCAACCCCGGAACTGCCTTTGAAACTAGGTAGCTAGAAGATGGGAGAGGTGAGTGGAATTCCGAGTGTAGAGGTGAAATTCGTAGATATTCGGAAGAACACCAGTGGCGAAGGCGACTCACTGGACCATTATTGACGCTGAGGTGCGAAAGCGTGGGGAGCA
ASV_BACT_MISEQ_273	0	0	0	0	45	0	21	0	0	116	0	0	0	65	34	0	0	0	0	0	0	0	49	0	0	0	20	0	350	Bacteria	Proteobacteria	Alphaproteobacteria	Rhodobacterales	Rhodobacteraceae	Yoonia-Loktanella	100	100	100	100	100	98	TGGGGAATCTTAGACAATGGGCGCAAGCCTGATCTAGCGATGCCGCGTGAGTGACGAAGGCCTTAGGGTCGTAAAGCTCTTTCGCCAGGGATGATAATGACAGTACCTGGTAAAGAAACCCCGGCTAACTCCGTGCCAGCAGCCGCGGTAATACGGAGGGGGTTAGCGTTGTTCGGAATTACTGGGCGTAAAGCGTACGTAGGCGGATTGGAAAGTAGGGGGTGAAATCCCAGGGCTCAACCCTGGAACTGCCTCCTAAACTATCAGTCTAGAGTTCGAGAGAGGTGAGTGGAATTCCAAGTGTAGAGGTGAAATTCGTAGATATTTGGAGGAACACCAGTGGCGAAGGCGGCTCACTGGCTCGATACTGACGCTGAGGTACGAAAGTGTGGGGAGCA
ASV_BACT_MISEQ_274	14	0	49	0	16	0	45	0	0	0	42	0	0	0	8	3	48	0	45	0	27	0	45	0	0	0	0	0	342	Bacteria	Proteobacteria	Gammaproteobacteria	Enterobacterales	Colwelliaceae	Thalassotalea	100	100	100	100	100	100	TGGGGAATATTGCACAATGGGCGAAAGCCTGATGCAGCCATGCCGCGTGTGTGAAGAAGGCCTTCGGGTTGTAAAGCACTTTCAGTTGTGAGGAAAGGAGTGTAGTTAATAGCTGCATTCTGTGACGTTAGCAACAGAAGAAGCACCGGCTAACTCCGTGCCAGCAGCCGCGGTAATACGGAGGGTGCGAGCGTTAATCGGAATTACTGGGCGTAAAGCGTGCGTAGGCGGATAGTTAAGCGAGATGTGAAATCCCGGGGCTCAACCTCGGAACTGCATTTCGAACTGGCTATCTAGAGTATTGTAGAGGGTGGTGGAATTTCCAGTGTAGCGGTGAAATGCGTAGAGATTGGAAGGAACATCAGTGGCGAAGGCGGCCACCTGGACACATACTGACGC…
ASV_BACT_MISEQ_275	0	0	0	68	0	0	62	0	0	46	0	0	0	32	0	0	0	0	0	53	0	0	79	0	0	0	0	0	340	Bacteria	NA	NA	NA	NA	NA	98	9	2	2	2	2	AGGCGGAAGTAGGGGCAGCAGCAGACATAGCAGCAGGGACGGTAATAGGAGGAGTCCCTGTACGTCCCGCTTCACGCGACTCGAAGCGCTCGTCTCCCGCACCCCTCGGAACAGGCCTCTCAAGTCCCTGTGGGAAGGGTTTTATTCTCCAGGGTAAATACTTCCCGGTGAACGCACGAGCGCGCTCGCGGATTCCCGCGCCTGATCGGGGGTTGTCATACGTCACAAACGCTTCAGAATTTGTTTAATAGTGCGCTGAACAGGATTAGATACCCGGCTGTCT
ASV_BACT_MISEQ_276	0	0	0	0	0	0	28	10	0	116	38	72	0	33	0	0	0	40	0	0	0	0	0	0	0	0	0	0	337	Bacteria	Bacteroidota	Bacteroidia	Flavobacteriales	Flavobacteriaceae	Zobellia	100	100	100	100	100	99	TGAGGAATATTGGACAATGGGCGGGAGCCTGATCCAGCCATGCCGCGTGCAGGAAGAATGCCCTATGGGTAGTAAACTGCTTTTATACGGGAAGAAAAAGGGGCACGTGTGCCCCACTGACGGTACCGTAAGAATAAGGACCGGCTAACTCCGTGCCAGCAGCCGCGGTAATACGGAGGGTCCGAGCGTTATCCGGAATTATTGGGTTTAAAGGGTCCGTAGGCGGGCAGCTAAGTCAGTGGTGAAAGTTTGCAGCTCAACTGTAAAATTGCCTTTGATACTGGTTGTCTTGAGTTATGGTGAAGTTGCCGGAATATGTAGTGTAGCGGTGAAATGCATAGATATTACATAGAACACCGATTGCGAAGGCAGGTGACTAACCATATACTGACGCTGATG…
ASV_BACT_MISEQ_277	39	36	6	34	27	35	0	33	0	0	0	0	39	0	0	0	0	0	0	65	0	21	0	0	0	0	0	0	335	Bacteria	NB1-j	NA	NA	NA	NA	100	100	100	100	100	100	TCGGGAATATTGGGCAATGGGCGAAAGCCTGACCCAGCAACGCCGCGTGAAGGATGAAGGCCTTCGGGTCGTAAACTTCTGTCGAGAGGGAAGAATGTGTGCGGGTGAATAATCCGTACATTTGACGGTACCTCCAAAGGAAGCACCGGCTAACTCCGTGCCAGCAGCCGCGGTAATACGGAGGGTGCAAGCGTTGTTCGGATTTATTGGGCGTAAAGCGAGTGTAGGCGGTTTGAAAAGTCGGGTGTGAAATCCCAGGGCCCAACCCTGGAACTGCACCCGATACTGTCAGGCTAGAGTTCCGGAGAGGGTGGCGGAATTCCCGGTGTAGGGGTGAAATCCGTAGATATCGGGAGGAACACCAGTGGCGAAGGCGGCCACCTGGACGGTGACTGACGC…
ASV_BACT_MISEQ_278	0	0	0	0	0	0	20	0	0	0	0	152	0	0	160	0	0	0	0	0	0	0	0	0	0	0	0	0	332	Bacteria	Bacteroidota	Bacteroidia	Flavobacteriales	Flavobacteriaceae	Dokdonia	100	100	100	100	100	100	TGAGGAATATTGGACAATGGAGGCAACTCTGATCCAGCCATGCCGCGTGTAGGAAGACTGCCCTATGGGTTGTAAACTACTTTTATATGGGAAGAATAAGGTATATGTATATACTGATGACGGTACCATAAGAATAAGCACCGGCTAACTCCGTGCCAGCAGCCGCGGTAATACGGAGGGTGCAAGCGTTATCCGGAATCATTGGGTTTAAAGGGTCCGTAGGCGGGCATATCAGTCAGTGGTGAAAGTCTGTGGCTCAACCATAGAATTGCCATTGATACTGTATGTCTTGAATTATTGTGAAGTGGTTAGAATATGTAGTGTAGCGGTGAAATGCTTAGAGATTACATAGAATACCGATTGCGAAGGCAGATCACTAACAATATATTGACGCTGATG…
ASV_BACT_MISEQ_279	13	51	0	61	14	29	0	22	0	5	0	0	0	0	0	0	7	0	0	28	0	47	0	54	0	0	0	0	331	Bacteria	NB1-j	NA	NA	NA	NA	100	100	100	100	100	100	TCGGGAATATTGGGCAATGGAGGAAACTCTGACCCAGCAACGCCGCGTGAAGGATGAAGGCCTTCGGGTCGTAAACTTCTGTCGAGAGGGAAGAATGGCGTGCATTCGAATAGGGTGTGCGTTTGACGGTACCTCCAAAGGAAGCACCGGCTAACTCCGTGCCAGCAGCCGCGGTAATACGGAGGGTGCAAGCGTTGTTCGGATTTATTGGGCGTAAAGCGAGTGTAGGCGGTTTGAACAGTCGGGTGTGAAATCCCAGGGCCCAACCCTGGAACTGCATCCGATACTATCAGGCTAGAGTCCCGGAGAGGATGGCGGAATTCCCGGTGTAGGGGTGAAATCCGTAGATATCGGGAGGAACACCAGTGGCGAAGGCGGCCATCTGGACGGTGACTGACG…
ASV_BACT_MISEQ_280	0	44	0	17	0	14	0	28	0	0	0	0	0	0	0	0	0	0	0	123	0	31	0	68	0	0	0	0	325	Bacteria	Proteobacteria	Gammaproteobacteria	Arenicellales	Arenicellaceae	Arenicella	100	100	100	100	100	100	TGGGGAATATTGGACAATGGGCGCAAGCCTGATCCAGCAATACCTCGTGTGTGAAGAAGGCCTTAGGGTTGTAAAGCACTTTCAATTGGGAAGAAAAGATTAAGATTAATACTCTTAGTCCTTGACGGTACCTTTAGAAGAAGCACCGGCTAACTCCGTGCCAGCAGCCGCGGTAATACGGAGGGTGCAAGCGTTAATCGGAATTACTGGGCGTAAAGCGCGCGTAGGTGGTTTGGTAAGTCAGATGTGAAAGCCCCGGGCTTAACCTGGGAACTGCATTTGAAACTGCCTAACTAGAGTATGGTAGAGGGAAGTGGAATTCCACATGTAGCGGTGAAATGCGTAGAGATGTGGAGGAACACCAGTGGCGAAGGCGACTTCCTGGACCAATACTGACAC…
ASV_BACT_MISEQ_282	0	0	0	6	0	0	0	44	0	0	0	0	42	58	0	0	0	18	0	57	0	81	0	16	0	0	0	0	322	Bacteria	Proteobacteria	Gammaproteobacteria	Pseudomonadales	Cellvibrionaceae	NA	100	100	100	99	99	89	TGGGGAATATTGCACAATGGGGGGAACCCTGATGCAGCCATGCCGCGTGTGTGAAGAAGGCTCTAGGGTTGTAAAGCACTTTCAATAGGGAGGAAAAGTTAGTATTTAATAGATGCTAGCCGTGACGTTACCTATAGAAGAAGCACCGGCTAACTCCGTGCCAGCAGCCGCGGTAATACGGAGGGTGCGAGCGTTAATCGGAATTACTGGGCGTAAAGCGCGCGTAGGCGGTTATCTAAGCTAGATGTGAAAGCCCAGGGCTCAACCTTGGAACTGCATTTAGAACTGGGTAGCTAGAGTACAGCAGAGGATAGTGGAATTTCAGGTGTAGCGGTGAAATGCGTAGAGATCTGAAGGAACATCAGTGGCGAAGGCGACTGTCTGGGCTGATACTGACGC…
ASV_BACT_MISEQ_281	25	54	0	0	0	30	21	0	0	0	0	0	18	0	0	0	0	12	0	36	0	86	0	40	0	0	0	0	322	Bacteria	Proteobacteria	Alphaproteobacteria	Rhizobiales	NA	NA	100	100	100	96	17	17	TGGGGAATATTGGACAATGGGCGAAAGCCTGATCCAGCCATGCCGCGTGTGTGATGAAGGCCTTAGGGTTGTAAAACACTTTCACCGGTGAAGATAATGACGGTAACCGGAGAAGAAGCCCCGGCTAACTTCGTGCCAGCAGCCGCGGTAATACGAAGGGGGCTAGCGTTGTTCAGAATTACTGGGCGTAAAGCGCACGTAGGCGGATTGATCAGTCAGTGGTGAAATCCCGGGGCTCAACCCCGGAACTGCCTTTGATACTGTCAGTCTTGAGTTTGGGAGAGGTGAGTGGAATTCCGAGTGTAGAGGTGAAATTCGTAGATATTCGGAAGAACACCAGTGGCGAAGGCGACTCACTGGCCCAATACTGACGCTGAGGTGCGAAAGCGTGGGGAGCA
ASV_BACT_MISEQ_283	0	0	0	0	0	0	0	0	0	0	0	0	0	0	0	0	0	0	0	0	0	0	0	322	0	0	0	0	322	Bacteria	Actinobacteriota	Acidimicrobiia	Microtrichales	Ilumatobacteraceae	Ilumatobacter	100	100	100	100	100	100	TGGGGAATCTTGCACAATGGGCGCAAGCCTGATGCAGCAACGCCGCGTGCGGGAAGAAGGCCCTAGGGTTGTAAACCGCTTTCAGTAGGGAAGAAAATGACGGTACCTACAGAAGAAGGTGCGGCCAACTACGTGCCAGCAGCCGCGGTAACACGTAGGCACCAAGCGTTATCCGGATTTATTGGGCGTAAAGAGCTCGTAGGCGGTTCAGTCAGTCGGGTGTGAAAACTTGAGGCTTAACCTCAAGAGGTCACTCGATACTACTGTGACTAGAGTGCGGTAGGGGAGCGGGGAATTCCTGGTGTAGCGGTGAAATGCGCAGATATCAGGAGGAACACCAGTGGCGAAGGCGCCGCTCTGGGCCGTAACTGACGCTGAGGAGCGAAAGCATGGGTAGCA
ASV_BACT_MISEQ_284	0	0	0	0	115	45	0	99	0	0	0	0	22	0	34	0	0	0	0	0	0	0	0	0	0	0	0	0	315	Bacteria	Proteobacteria	Gammaproteobacteria	Arenicellales	Arenicellaceae	Arenicella	100	100	100	100	100	98	TGGGGAATATTGGACAATGGGCGCAAGCCTGATCCAGCAATACCTCGTGTGTGAAGAAGGCCTTAGGGTTGTAAAGCACTTTCAATTGGGACGAAGAATGTAAGTTTAATAAACTTATATTTTGACGGTACCTTTAGAAGAAGCACCGGCTAACTCCGTGCCAGCAGCCGCGGTAATACGGAGGGTGCAAGCGTTAATCGGAATTACTGGGCGTAAAGCGCGCGTAGGTGGTTTGGTAAGTTAGATGTGAAAGCCCTGGGCTTAACCTGGGAACTGCATTTAAAACTGCCTAACTAGAGTATGGTAGAGGGAAGTGGAATTCCACATGTAGCGGTGAAATGCGTAGAGATGTGGAGGAACACCAGTGGCGAAGGCGACTTCCTGGACCAATACTGACAC…
ASV_BACT_MISEQ_286	0	52	7	12	0	33	0	0	0	0	0	0	9	0	0	0	0	0	0	15	29	112	3	22	0	0	20	0	314	Bacteria	Proteobacteria	Gammaproteobacteria	SZB50	NA	NA	100	100	100	80	80	80	TGGGGAATATTGGACAATGGGCGAAAGCCTGATCCAGCAATTCCGCGTGTGTGAAGAAGGCCTGCGGGTTGTAAAGCACTTTCAGTAGCGAAGAAAAGCGTTGGGTTAATAACCCGGCGTCTTGACGTAACCTACAGAAGAAGCACCGGCTAACTCCGTGCCAGCAGCCGCGGTAATACGGAGGGTGCGAGCGTTAATCGGAATTACTGGGCGTAAAGCGTACGTAGGCGGTTACGTAAGTTGGATGTGAAAGCCCCGGGCTTAACCTGGGAATTGCATCCAAAACTGTGTGACTAGAGTATGTGAGAGGGAAGGGGAATTCCGGGTGTAGCGGTGAAATGCGTAGATATCCGGAGGAACACCAGTGGCGAAGGCGCCTTCCTGGCACAATACTGACGC…
ASV_BACT_MISEQ_285	13	65	0	29	68	15	0	12	0	0	0	0	0	0	0	0	0	16	0	38	0	15	0	43	0	0	0	0	314	Bacteria	Proteobacteria	Alphaproteobacteria	Rhizobiales	Rhizobiaceae	Pseudahrensia	100	100	100	100	100	100	TGGGGAATATTGGACAATGGGCGCAAGCCTGATCCAGCCATGCCGCGTGTGTGATGAAGGCCCTAGGGTTGTAAAGCACTTTCAACGGTGAAGATAATGACGGTAACCGTAGAAGAAGCCCCGGCTAACTTCGTGCCAGCAGCCGCGGTAATACGAAGGGGGCTAGCGTTGTTCGGAATAACTGGGCGTAAAGCGCACGTAGGCGGATTGGAAAGTTAGAGGTGAAATCCCTGGGCTCAACCCAGGAACTGCCTTTAAAACTATCAATCTAGAGGTCGAGAGAGGTGAGTGGAATTCCGAGTGTAGAGGTGAAATTCGTAGATATTCGGAGGAACACCAGTGGCGAAGGCGGCTCACTGGCTCGATACTGACGCTGAGGTGCGAAAGCATGGGGAGCA
ASV_BACT_MISEQ_287	0	0	0	0	0	0	0	0	0	0	0	0	0	0	0	0	0	0	0	0	0	0	0	0	205	108	0	0	313	Bacteria	Firmicutes	Bacilli	Bacillales	Bacillaceae	Bacillus	100	100	100	100	100	100	TAGGGAATCTTCCGCAATGGACGAAAGTCTGACGGAGCAACGCCGCGTGAGTGATGAAGGTTTTCGGATCGTAAAGCTCTGTTGTTAGGGAAGAACAAGTGCGAGAGTAACTGCTCGCACCTTGACGGTACCTAACCTGAAAGCCACGGCTAACTACGTGCCAGCAGCCGCGGTAATACGTAGGTGGCAAGCGTTGTCCGGAATTATTGGGCGTAAAGGGCTCGCAGGCGGTTTCTTAAGTCTGATGTGAAAGCCCCCGGCTCAACCGGGGAGGGTCATTGGAAACTGGGAAACTTGAGTGCAGAAGAGGAGAGTGGAATTCCACGTGTAGCGGTGAAATGCGTAGAGATGTGGAGGAACACCAGTGGCGAAGGCGACTCTCTGGTCTGTAACTGACGC…
ASV_BACT_MISEQ_288	0	0	0	44	0	0	0	0	0	0	0	0	0	0	0	0	0	0	0	81	113	73	0	0	0	0	0	0	311	NA	NA	NA	NA	NA	NA	23	18	18	18	18	18	AGGCGGAGGTAGGGGCAGCAGCAGACATAGCAGCAGGGACGGTAATAGGAGGAGTCCCTGTACGTCCCGCTTCACGCGACTCGAAGCGCTCGTCTCCCGCACCCCTCAGAACAGGCCTCTCAAGTCCCTGCGGGAAGGGTTTTATTCTCCAGGGTAAATACTCCCGGTGAACGCACGAGCGCGCTCGCGGATTCCCGCGCCTGATCGGGGGTTGTCATCCGTCACAAACGCTTCAGAATTTGTTTAGTAGTGCGCTGAACAGGATTAGATACCCGGCTGTCTC
ASV_BACT_MISEQ_289	0	0	0	0	0	0	0	0	0	0	0	0	25	0	134	0	37	48	0	0	0	0	43	0	0	0	23	0	310	Bacteria	Proteobacteria	Alphaproteobacteria	Sphingomonadales	Sphingomonadaceae	Erythrobacter	100	100	100	100	100	90	TGGGGAATATTGGACAATGGGCGAAAGCCTGATCCAGCAATGCCGCGTGAGTGATGAAGGCCTTAGGGTTGTAAAGCTCTTTTACTAGGGATGATAATGACAGTACCTAGAGAATAAGCTCCGGCTAACTCCGTGCCAGCAGCCGCGGTAATACGGAGGGAGCTAGCGTTGTTCGGAATTACTGGGCGTAAAGAGAACGTAGGCGGTATAGTAAGTCAGGGGTGAAATCCCGGAGCTCAACTCCGGAACTGCCCTTGAAACTACTAAACTAGAATCCTGGAGAGGTTAGTGGAATTCCGAGTGTAGAGGTGAAATTCGTAGATATTCGGAAGAACACCAGTGGCGAAGGCGACTGACTGGACAGGTATTGACGCTGAGGTTCGAAAGCGTGGGGAGCA
ASV_BACT_MISEQ_290	0	0	0	0	0	0	0	0	0	0	0	74	0	117	0	22	0	95	0	0	0	0	0	0	0	0	0	0	308	Bacteria	Proteobacteria	Alphaproteobacteria	Sphingomonadales	Sphingomonadaceae	Altererythrobacter	100	100	100	100	100	60	TGGGGAATATTGGACAATGGGCGAAAGCCTGATCCAGCAATGCCGCGTGAGTGATGAAGGCCTTAGGGTTGTAAAGCTCTTTTACTAGGGATGATAATGACAGTACCTAGAGAATAAGCTCCGGCTAACTCCGTGCCAGCAGCCGCGGTAATACGGAGGGAGCTAGCGTTGTTCGGAATTACTGGGCGTAAAGCGCGCGTAGGCGGCTTTTTAAGTCAGAGGTGAAATCCCGGGGCTCAACCCCGGAACTGCCTTTGAAACTGGAGAGCTAGAATATTGGAGAGGTCAGTGGAATTCCGAGTGTAGAGGTGAAATTCGTAGATATTCGGAAGAACACCAGTGGCGAAGGCGACTGACTGGACAATTATTGACGCTGAGGTGCGAAAGCGTGGGGAGCA
ASV_BACT_MISEQ_291	0	0	0	0	0	0	0	0	0	0	0	0	0	0	0	5	0	0	0	0	0	0	0	0	0	0	50	252	307	Bacteria	Proteobacteria	Alphaproteobacteria	Caulobacterales	Caulobacteraceae	Brevundimonas	100	100	100	100	100	100	TGGGGAATCTTGCGCAATGGGCGAAAGCCTGACGCAGCCATGCCGCGTGAATGATGAAGGTCTTAGGATTGTAAAATTCTTTCACCGGGGACGATAATGACGGTACCCGGAGAAGAAGCCCCGGCTAACTTCGTGCCAGCAGCCGCGGTAATACGAAGGGGGCTAGCGTTGCTCGGAATTACTGGGCGTAAAGGGCGCGTAGGCGGACATTTAAGTCAGGGGTGAAATCCCAGAGCTCAACTCTGGAACTGCCTTTGATACTGGGTGTCTTGAGTGTGAGAGAGGTATGTGGAACTCCGAGTGTAGAGGTGAAATTCGTAGATATTCGGAAGAACACCAGTGGCGAAGGCGACATACTGGCTCATTACTGACGCTGAGGCGCGAAAGCGTGGGGAGCA
ASV_BACT_MISEQ_292	6	0	10	19	0	11	5	12	20	17	0	0	22	26	0	11	9	0	0	9	0	0	0	0	0	0	50	79	306	Bacteria	Proteobacteria	Gammaproteobacteria	Burkholderiales	Burkholderiaceae	Pandoraea	100	100	100	100	100	100	TGGGGAATTTTGGACAATGGGCGAAAGCCTGATCCAGCAATGCCGCGTGTGTGAAGAAGGCCTTCGGGTTGTAAAGCACTTTTGTCCGGAAAGAAATCCTCTGGGTTAATACCTCGGGGGGATGACGGTACCGGAAGAATAAGCACCGGCTAACTACGTGCCAGCAGCCGCGGTAATACGTAGGGTGCAAGCGTTAATCGGAATTACTGGGCGTAAAGCGTGCGCAGGCGGTTTTGTAAGACGGATGTGAAATCCCCGGGCTTAACCTGGGAACTGCATTCGTGACTGCAAGGCTAGAGTATGGCAGAGGGGGGTAGAATTCCACGTGTAGCAGTGAAATGCGTAGAGATGTGGAGGAATACCGATGGCGAAGGCAGCCCCCTGGGCCAATACTGACGC…
ASV_BACT_MISEQ_293	0	0	0	0	8	13	0	0	60	23	0	0	0	38	11	17	9	18	8	8	16	21	21	34	0	0	0	0	305	Bacteria	NA	NA	NA	NA	NA	92	36	20	16	16	16	GAGCAGAGCGTAAAATCCCTGCACGACGGACAGTTTTCTCTCACGGAGTTTTTCCCCCTGAAACCTTACCCGATGCAACCCTTACAGTGGTTACGCCACGCATGATCCCGCACAAGACCGTTGTCATACATCGGACCACTGTAGCCTACATCGCAGTTTGTTCCGGTTCCCCAGCGAATTTCTAATGCACAATCATTTCCGGGTGATATCACCTTGCACTGAATCACCAACACATATTATCCGACAAATGTTCGACCTATCGCGTATAATATCTCAAGCGCATCAGCCCTAAAGAAGTCACCTCGATTCACCAGTCTCGGTAAGTTCTCTTCTCACTAACGAGGCTGCCTTCCGCAGCTACAAGACTCTTACTCGCGTCT
ASV_BACT_MISEQ_294	68	44	60	44	27	39	0	0	0	0	0	0	0	0	0	0	0	0	0	19	0	0	0	0	0	0	0	0	301	Bacteria	Proteobacteria	Gammaproteobacteria	Granulosicoccales	Granulosicoccaceae	Granulosicoccus	100	100	100	100	100	100	TCGGGAATATTGGACAATGGGCGCAAGCCTGATCCAGCAATACCGCGTGTGTGAAGAAGGCCTGCGGGTTGTAAAGCACTTTCAATTGGGAAGAAATATTGACGGTTAATAACCGTTGGTCTTGACGTTACCAATACAAGAAGCACCGGCTAACTCCGTGCCAGCAGCCGCGGTAATACGGAGGGTGCAAGCGTTAATCGGAATTACTGGGCGTAAAGCGCGCGTAGGCGGCTTGTTAAGTCAGATGTGAAATCCCAGGGCTCAACCTTGGAACTGCATTTGATACTGCCAAGCTAGAGTATGTTAGAGGAATGCGGAATTCCAGGTGTAGCGGTGAAATGCGTAGATATCTGGAGGAACATCAGTGGCGAAGGCGGCATTCTGGAACAATACTGACGC…
ASV_BACT_MISEQ_295	0	0	27	0	45	0	180	0	0	11	35	0	0	0	0	0	0	0	0	0	0	0	0	0	0	0	0	0	298	Bacteria	Bacteroidota	Bacteroidia	Flavobacteriales	Flavobacteriaceae	Maribacter	100	100	100	100	100	82	TGAGGAATATTGGACAATGGGCGAGGGCCTGATCCAGCCATGCCGCGTGCAGGAAGAATGCCCTATGGGTAGTAAACTGCTTTTATACGGGAAGAAAAAGGGGCACGTGTGCCCCACTGACGGTACCGTAAGAATAAGGACCGGCTAACTCCGTGCCAGCAGCCGCGGTAATACGGAGGGTCCGAGCGTTATCCGGAATTATTGGGTTTAAAGGGTCCGTAGGCGGGCCGATAAGTCAGGGGTGAAAGTCTGCCGCTCAACGGTAGAATTGCCTTTGATACTGTCGGTCTTGAGTTATGGTGAAGTTGCCGGAATATGTAGTGTAGCGGTGAAATGCATAGATATTACATAGAACACCGATTGCGAAGGCAGGTGACTAACCATATACTGACGCTGATG…
ASV_BACT_MISEQ_296	38	24	0	0	0	14	0	0	0	40	22	14	0	0	54	25	0	15	21	0	0	0	0	30	0	0	0	0	297	Bacteria	Planctomycetota	Planctomycetes	Pirellulales	Pirellulaceae	Blastopirellula	100	100	100	100	100	100	TCGAGAATCTTCCGCAATGGACGAAAGTCTGACGGAGCGACGCCGCGTGATGGACGAAGGCCCTCGGGTTGTAAACATCTGTCGTAGGGGAGGAAATTTTGACCGATCCTAGGAGGAAGCACAGGCTAAGTTCGTGCCAGCAGCCGCGGTAATACGAACTGTGCGAACGTTATTCGGAATCACTGGGCTTAAAGGGTGCGTAGGCGGGTTGGTAGGTCAGATGTGAAATCCCACGGCTCAACCGTGGAACTGCGTTTGAAACCCCCAGCCTTGAGGGGATCAGAGGAGAGCGGAACTGATGGTGGAGCGGTGAAATGCGTTGATATCATCAGGAACACCGGTGGCGAAAGCGGCTCTCTGGGATCCTTCTGACGCTGAGGCACGAAAGCTAGGGGAGCG
ASV_BACT_MISEQ_297	0	11	10	0	7	6	27	0	0	65	21	19	17	24	12	23	7	19	0	0	0	0	21	0	0	0	7	0	296	Bacteria	Bacteroidota	Bacteroidia	Flavobacteriales	Flavobacteriaceae	NA	100	100	100	100	100	36	TGAGGAATATTGGACAATGGGCGGAAGCCTGATCCAGCCATGCCGCGTGCAGGAAGACGGCCCTACGGGTTGTAAACTGCTTTTGTACGGGAAGAATAAGGTCTACGTGTAGGCCGATGACGGTACCGTAAGAATAAGCACCGGCTAACTCCGTGCCAGCAGCCGCGGTAATACGGAGGGTGCAAGCGTTATCCGGAATCATTGGGTTTAAAGGGTCCGTAGGCGGTATTATAAGTCAGTGGTGAAAGTCTGTGGCTCAACCATAGAATTGCCATTGATACTGTAGTACTTGAATTGTTGTGAAGTGGTTGGAATATGTAGTGTAGCGGTGAAATGCTTAGAGATTACATAGAACACCGATTGCGAAGGCAGATCACTAACAGCATATTGACGCTGATG…
ASV_BACT_MISEQ_298	0	0	0	0	0	0	36	0	29	89	0	0	0	16	0	26	43	0	0	0	0	0	57	0	0	0	0	0	296	Bacteria	Proteobacteria	Alphaproteobacteria	Rhodobacterales	Rhodobacteraceae	Octadecabacter	100	100	100	100	100	100	TGGGGAATCTTAGACAATGGGGGAAACCCTGATCTAGCGATGCCGCGTGTGTGACGAAGGCCTTAGGGTCGTAAAGCACTTTCGCCAAGGATGATAATGACAGTACTTGGTAAAGAAACCCCGGCTAACTCCGTGCCAGCAGCCGCGGTAATACGGAGGGGGTTAGCGTTGTTCGGAATTACTGGGCGTAAAGCGCACGTAGGCGGACTATTAAGTTAGAGGTGAAATCCCAGGGCTCAACCCTGGAACTGCCTTTAATACTGGTAGTCTTGAGTTCGAGAGAGGTAAGTGGAATTCCAAGTGTAGAGGTGAAATTCGTAGATATTTGGAGGAACACCAGTGGCGAAGGCGGCTTACTGGCTCGATACTGACGCTGAGGTGCGAAAGCGTGGGGAGCA
ASV_BACT_MISEQ_301	0	0	0	0	0	0	0	0	0	0	0	0	0	0	0	0	0	0	0	0	0	0	0	0	190	104	0	0	294	Bacteria	Firmicutes	Bacilli	Bacillales	Bacillaceae	Bacillus	100	100	100	100	100	99	TAGGGAATCTTCCGCAATGGACGAAAGTCTGACGGAGCAACGCCGCGTGAGTGATGAAGGTTTTCGGATCGTAAAGCTCTGTTGTTAGGGCAGAACAAGTGCGAGAGTAACTGCTCGCACCTTGACGGTACCTAACCAGAAAGCCACGGCTAACTACGTGCCAGCAGCCGCGGTAATACGTAGGTGGCAAGCGTTGTCCGGAATTATTGGGCGTAAAGGGCTCGCAGGCGGTTTCTTAAGTCTGATGTGAAAGCCCCCGGCTCAACCGGGGAGGGTCATTGGAAACTGGGAAACTTGAGTGCAGAAGAGGAGAGTGGAATTCCACGTGTAGCGGTGAAATGCGTAGAGATGTGGAGGAACACCAGTGGCGAAGGCGACTCTCTGGTCTGTAACTGACGC…
ASV_BACT_MISEQ_300	0	0	65	0	0	0	0	0	0	0	0	0	0	0	0	0	158	0	0	0	36	0	35	0	0	0	0	0	294	Bacteria	Proteobacteria	Gammaproteobacteria	Enterobacterales	Colwelliaceae	Thalassotalea	100	100	100	100	100	99	TGGGGAATATTGCACAATGGGCGAAAGCCTGATGCAGCCATGCCGCGTGTGTGAAGAAGGCCTTCGGGTTGTAAAGCACTTTCAGTTGTGAGGAAAGGGGTAACGTTAATAGCGTTATTCTGTGACGTTAGCAACAGAAGAAGCACCGGCTAACTCCGTGCCAGCAGCCGCGGTAATACGGAGGGTGCGAGCGTTAATCGGAATTACTGGGCGTAAAGCGTGCGTAGGCGGATAGTTAAGCGAGATGTGAAATCCCGGGGCTCAACCTCGGAACTGCATTTCGAACTGGCTATCTAGAGTATTGTAGAGGGTGGTGGAATTTCCAGTGTAGCGGTGAAATGCGTAGAGATTGGAAGGAACATCAGTGGCGAAGGCGGCCACCTGGACACATACTGACGC…
ASV_BACT_MISEQ_299	0	21	0	19	20	60	0	36	0	11	24	9	34	0	14	0	0	22	0	18	6	0	0	0	0	0	0	0	294	Bacteria	Proteobacteria	Alphaproteobacteria	Sphingomonadales	Sphingomonadaceae	Sphingorhabdus	100	100	100	100	100	100	TGGGGAATATTGGACAATGGGCGAAAGCCTGATCCAGCAATGCCGCGTGAGTGATGAAGGCCTTAGGGTCGTAAAGCTCTTTTACTAGGGATGATAATGACAGTACCTAGAGAATAAGCTCCGGCTAACTCCGTGCCAGCAGCCGCGGTAATACGGAGGGAGCTAGCGTTGTTCGGAATTACTGGGCGTAAAGCGCGCGTAGGCGGTTCGATAAGTCAGAGGTGAAATCCCGGAGCTCAACTCCGGAACTGCCTTTGAAACTGACGAACTAGAATCTTGGAGAGGCGAGTGGAATTCCGAGTGTAGAGGTGAAATTCGTAGATATTCGGAAGAACACCAGTGGCGAAGGCGACTCGCTGGACAAGTATTGACGCTGAGGTGCGAAAGCGTGGGGAGCA
ASV_BACT_MISEQ_302	0	0	0	0	0	0	177	0	0	0	114	0	0	0	0	0	0	0	0	0	0	0	0	0	0	0	0	0	291	Bacteria	Proteobacteria	Alphaproteobacteria	Rhodobacterales	Rhodobacteraceae	NA	100	100	100	100	100	38	TGGGGAATCTTAGACAATGGGCGCAAGCCTGATCTAGCCATGCCGCGTGAGTGATGAAGGCCTTAGGGTCGTAAAGCTCTTTCGCCAGAGATGATAATGACAGTATCTGGTAAAGAAACCCCGGCTAACTCCGTGCCAGCAGCCGCGGTAATACGGAGGGGGTTAGCGTTGTTCGGAATTACTGGGCGTAAAGCGTACGTAGGCGGATTGGAAAGTTAGAGGTGAAATCCCAGGGCTCAACCCTGGAACTGCCTTTAAAACTCCCAGTCTAGAGTTCGAGAGAGGTGAGTGGAATTCCGAGTGTAGAGGTGAAATTCGTAGATATTCGGAGGAACACCAGTGGCGAAGGCGGCTCACTGGCTCGATACTGACGCTGAGGTACGAAAGTGTGGGGAGCA
ASV_BACT_MISEQ_304	0	0	0	0	0	0	0	0	0	0	0	0	0	0	0	0	0	0	288	0	0	0	0	0	0	0	0	0	288	Bacteria	Proteobacteria	Alphaproteobacteria	Rhodobacterales	Rhodobacteraceae	NA	100	100	100	100	100	48	TGGGGAATCTTAGACAATGGGCGCAAGCCTGATCTAGCCATGCCGCGTGTGTGACGAAGGCCCTAGGGTCGTAAAGCACTTTCGCCAGGGATGATAATGACAGTACCTGGTAAAGAAACCCCGGCTAACTCCGTGCCAGCAGCCGCGGTAATACGGAGGGGGTTAGCGTTGTTCGGAATTACTGGGCGTAAAGCGTACGTAGGCGGATCAGAAAGTATGGGGTGAAATCCCAGGGCTCAACCCTGGAACTGCCTCATAAACTCCTGGTCTTGAGTTCGAGAGAGGTGAGTGGAATTCCGAGTGTAGAGGTGAAATTCGTAGATATTCGGAGGAACACCAGTGGCGAAGGCGGCTCACTGGCTCGATACTGACGCTGAGGTACGAAAGTGTGGGGAGCA
ASV_BACT_MISEQ_303	0	0	0	0	91	0	0	0	0	0	0	0	56	0	0	0	0	0	14	0	0	96	0	31	0	0	0	0	288	Bacteria	Proteobacteria	Alphaproteobacteria	Rhodobacterales	Rhodobacteraceae	NA	100	100	100	100	100	33	TGGGGAATCTTGGACAATGGGGGCAACCCTGATCCAGCCATGCCGCGTGAGTGAAGAAGGCCCTAGGGTCGTAAAGCTCTTTCGCCAGGGAAGATAATGACGGTACCTGGTAAAGAAACCCCGGCTAACTCCGTGCCAGCAGCCGCGGTAATACGGAGGGGGTTAGCGTTGTTCGGAATTACTGGGCGTAAAGCGCACGTAGGCGGACCATTAAGTTGGGGGTGAAATCCCAGGGCTCAACCCTGGAACTGCCTCCAAAACTGCTGGTCTTGAGATCGAGAGAGGTGAGTGGAATTCCGAGTGTAGAGGTGAAATTCGTAGATATTCGGAGGAACACCAGTGGCGAAGGCGGCTCACTGGCTCGATACTGACGCTGAGGTGCGAAAGCGTGGGGAGCA
ASV_BACT_MISEQ_305	0	0	0	0	0	0	0	77	103	0	0	0	0	0	0	106	0	0	0	0	0	0	0	0	0	0	0	0	286	Bacteria	NA	NA	NA	NA	NA	92	12	9	9	9	9	AGGCGGAAGTAGGGGCAGCAGCAGACATAGCAGCAGGGACGGTAATAGGAGGAGTCCCTGTACGTCCCGCTTCACGCGACTCGAAGCGCTCGTCTCCCGCACCCCTCGGAACAGGCCTCTCAAGTCCCTGTGGGAAGGGTTTTATTCTCCAGGGTAAATACTTCCCGGTGAACGCACGAGCGCGCTCGCGGATTCCCGCGCCTGATCGGGGGTTGTCATACGTCACAAATGCTTCAGAATTTGTTTAATAGTGCGCTGAACAGGATTAGATACCCGGCTGTCT
ASV_BACT_MISEQ_306	0	0	0	0	0	0	0	0	0	0	0	0	0	0	0	0	0	0	0	0	14	0	0	0	0	0	85	185	284	Bacteria	Proteobacteria	Alphaproteobacteria	Caulobacterales	Caulobacteraceae	Brevundimonas	100	100	100	100	100	100	TGGGGAATCTTGCGCAATGGGCGAAAGCCTGACGCAGCCATGCCGCGTGAATGATGAAGGTCTTAGGATTGTAAAATTCTTTCACCGGGGACGATAATGACGGTACCCGGAGAAGAAGCCCCGGCTAACTTCGTGCCAGCAGCCGCGGTAATACGAAGGGGGCTAGCGTTGCTCGGAATTACTGGGCGTAAAGGGAGCGTAGGCGGACATTTAAGTCAGGGGTGAAATCCCGGGGCTCAACCTCGGAATTGCCTTTGATACTGGGTGTCTTGAGTATGAGAGAGGTGTGTGGAACTCCGAGTGTAGAGGTGAAATTCGTAGATATTCGGAAGAACACCAGTGGCGAAGGCGACACACTGGCTCATTACTGACGCTGAGGCTCGAAAGCGTGGGGAGCA
ASV_BACT_MISEQ_307	17	9	8	0	5	25	14	0	32	13	0	9	23	25	12	17	4	13	0	9	33	0	0	15	0	0	0	0	283	Bacteria	NA	NA	NA	NA	NA	93	31	27	8	8	8	AAACCGACGACGAATAATGCACAACGACAAGAAAGAGAATCGACGGTTGAGCAGGGGCGCTTGCATTTTGCTCGCCGCCAGTTTGACGCGACCTCTCCCGCTCCTGAAAACAAGGATTATACATATAGATGTATATAATTTACGTTGTACCGCTGCCAACAGCCAGCCATCAACGTGCCTGCTCAAGGATAAAGTCCGCCTTCTCCTTCTTGCTCAGGGCGCCGTAGGTCTCGGCGTGCACCTCCTGAAGCACCTCCGCCGCTCCCGCGATGTCTCCGTCTTTCTCCTTCACCTG
ASV_BACT_MISEQ_308	0	0	0	0	112	0	0	0	0	0	0	0	0	0	0	0	0	0	0	0	0	164	0	0	0	0	0	0	276	Bacteria	NA	NA	NA	NA	NA	99	20	20	9	9	7	AGGCGGAAGTAGGGGCAGCAGCAGACATAGCAGCAGGGACGGTAATAGGAGGAGTCCCTGTACGTCCCGCTTCACGCGACTCGAAGCGCTCGTCTCCCGCACCCCTCGGAACAGGCCTCTCAAGTCCCTGTGGGAAGGGTTTTATTCTCCAGGCAAATACTTCCCGGTGAACGCACGAGCGCGCTCGCGGATTCCCGCGCCTGATCGGGGGTTGTCATACGTCACAAACGCTTCAGAATTTGTTTAATAGTGCGCTGAACAGGATTAGATACCCTGCTGTCTC
ASV_BACT_MISEQ_309	36	9	0	0	11	26	0	14	0	0	0	0	0	0	0	0	0	0	0	82	0	25	0	72	0	0	0	0	275	Bacteria	Bacteroidota	Bacteroidia	Chitinophagales	Saprospiraceae	Rubidimonas	100	100	100	100	100	100	TAAGGAATATTGGACAATGGGCGAAAGCCTGATCCAGCCATCCCGCGTGCAGGAAGACGGCCCTCTGGGTTGTAAACTGCTTTTGTATGGGACGAAACGCCCTCATTTATGAGGGTCTGACGGTACCATAAGAATAAGCATCGGCTAACTCCGTGCCAGCAGCCGCGGTAATACGGAGGATGCGAGCGTTATCCGGAATCACTGGGTTTAAAGGGTGCGTAGGCGGAAGAATAAGTCAGAGGTGAAATCTGGTCGCTTAACGATCAAATTGCCTTTGAAACTGTTTTTCTTGAAATATGATGAGGTTGGCAGAATGTGACATGTAGCGGTGAAATGCATAGATATGTCATAGAATACCAATTGCGAAGGCAGCTGACTGGTCATTATTTGACGCTGAGG…
ASV_BACT_MISEQ_310	84	14	0	42	0	20	0	0	0	0	0	0	0	0	0	0	0	0	0	58	54	0	0	0	0	0	0	0	272	Bacteria	Proteobacteria	Gammaproteobacteria	NA	NA	NA	100	100	100	22	22	20	TCGGGAATATTGGACAATGGGCGCAAGCCTGATCCAGCAATGCCGCGTGTGTGAAGAAGGCCTGCGGGTTGTAAAGCACTTTCAAAAGTGAAGAAAAGTTGGTTGTTAATAGCAGCTAGCCTTGACGTTAACTTTAGAAGAAGCACCGGCTAATTTAGTGCCAGCAGCCGCGGTAATACTAAAGGTGCGAGCGTTAATCGGAATTACTGGGCGTAAAGCGCGTGCAGGCGGTTCGTTAAGTCAAATGTGAAATCCCAGGGCTCAACCCTGGAACTGCATTCGATACTGGCGAACTAGAGTGTAAGAGAGGGTTGTGGAATTCCGGGTGTAGCGGTGAAATGCGTAGATATCCGGAGGAACATCAGTGGCGAAGGCGACAACCTGGCTTAACACTGACGC…
ASV_BACT_MISEQ_311	18	0	0	0	0	0	0	0	0	0	0	0	52	17	53	0	0	0	0	0	93	0	38	0	0	0	0	0	271	Bacteria	Actinobacteriota	Actinobacteria	Micrococcales	Micrococcaceae	Micrococcus	100	100	100	100	100	99	TGGGGAATATTGCACAATGGGCGCAAGCCTGATGCAGCGACGCCGCGTGAGGGATGACGGCCTTCGGGTTGTAAACCTCTTTCAGTAGGGAAGAAGCGAAAGTGACGGTACCTGCAGAAGAAGCACCGGCTAACTACGTGCCAGCAGCCGCGGTAATACGTAGGGTGCGAGCGTTATCCGGAATTATTGGGCGTAAAGAGCTCGTAGGCGGTTTGTCGCGTCTGTCGTGAAAGTCCGGGGCTTAACCCCGGATCTGCGGTGGGTACGGGCAGACTAGAGTGCAGTAGGGGAGACTGGAATTCCTGGTGTAGCGGTGGAATGCGCAGATATCAGGAGGAACACCGATGGCGAAGGCAGGTCTCTGGGCTGTAACTGACGCTGAGGAGCGAAAGCATGGGG…
ASV_BACT_MISEQ_312	0	30	0	14	28	40	0	42	0	0	0	0	0	0	0	0	0	0	0	36	0	0	0	79	0	0	0	0	269	Bacteria	Bacteroidota	Bacteroidia	Flavobacteriales	Schleiferiaceae	Schleiferia	100	100	100	100	89	89	TGAGGAATATTGGTCAATGGACGAAAGTCTGAACCAGCCATACCGCGTGCAGGAAGACGGCCCTATGGGTTGTAAACTGCTTTTGTTTGCCAAGAAACCCATCTACGTGTAGATGGCTGACGGTAGCATTCGAATAAGGACCGGCTAACTCCGTGCCAGCAGCCGCGGTAATACGGAGGGTCCAAGCGTTATCCGGATTTATTGGGTTTAAAGGGTCCGTAGGCGGAAAAATAAGTCAGTGGTGAAAGCCTGTCGCTCAACGATAGAATTGCCATTGATACTGTTTTTCTTGAATGCAAATGAAGTGGGCGGAATGTGTCATGTAGCGGTGAAATGCTTAGATATGACACAGAACACCGATTGCGAAGGCAGCTCACTAAATTGTGATTGACGCTGAGG…
ASV_BACT_MISEQ_313	0	0	0	0	0	0	0	0	0	0	0	0	0	0	0	0	0	0	0	0	0	0	0	269	0	0	0	0	269	Bacteria	Proteobacteria	Gammaproteobacteria	Pseudomonadales	Halieaceae	Halioglobus	100	100	100	100	100	99	TGGGGAATATTGCGCAATGGGGGCAACCCTGACGCAGCCATGCCGCGTGTGTGAAGAAGGCCTTAGGGTTGTAAAGCACTTTCAATTGGGAAGAAAGGTTGTGCGTTAATAGCGTACCGCTATGACATTACCATTAGAAGAAGCACCGGCTAACTCCGTGCCAGCAGCCGCGGTAATACGGAGGGTGCGAGCGTTAATCGGAATTACTGGGCGTAAAGCGCGCGTAGGCGGTTTGTTAAGTCAGCTGTGAAATCCCCGGGCTCAACCTGGGAATTGCCGTTGATACTGACCGACTAGAGTACGAGAGAGGGAGGTAGAATTCCACGTGTAGCGGTGAAATGCGTAGATATGTGGAGGAATACCGGTGGCGAAGGCGGCCTCCTGGCTCGATACTGACGC…
ASV_BACT_MISEQ_314	67	80	51	0	24	0	0	0	0	0	0	0	0	0	0	0	0	0	0	0	46	0	0	0	0	0	0	0	268	Bacteria	Bacteroidota	Bacteroidia	Flavobacteriales	Flavobacteriaceae	NA	100	100	100	100	100	43	TGAGGAATATTGGACAATGGAGGAGACTCTGATCCAGCCATGCCGCGTGTAGGAAGAATGCCCTATGGGTAGTAAACTACTTTTGTACGGGAAGAAACCCATCTACGTGTAGATGGCTGACGGTACCGTAAGAATAAGGACCGGCTAACTCCGTGCCAGCAGCCGCGGTAATACGGAGGGTCCGAGCGTTATCCGGAATTATTGGGTTTAAAGGGTCCGTAGGCGGGCCGGTAAGTCAGAGGTGAAATGCTGTAGCTCAACTATAGCACTGCCTTTGATACTGTCGGTCTTGAGTCATAGTGAAGTGGGCGGAATATGTAGTGTAGCGGTGAAATGCATAGATATTACATAGAACACCGATTGCGAAGGCAGCTCACTAACTGTGTACTGACGCTGATG…
ASV_BACT_MISEQ_315	19	30	0	0	0	21	0	21	0	0	0	0	28	0	0	0	0	0	0	88	0	60	0	0	0	0	0	0	267	Bacteria	Proteobacteria	Gammaproteobacteria	Pseudomonadales	KI89A clade	NA	100	100	100	100	100	100	TAGGGAATCTTGGGCAATGGGCGCAAGCCTGACCCAGCCATGCCGCGTGTGTGAAGAAGGCCTTAGGGTTGTAAAGCACTTTCAGTCGTGAAGAAATGTTTATAGTTAATAGCTATGAATCTTGACGTTAACGACAGAAGAAGATCCGGCTAACTCCGTGCCAGCAGCCGCGGTAATACGGGGGGATCAAACGTTAATCGGAATTACTGGGCGTAAAGCGCGCGTAGGCGGTTTGTTAAGTGGGATGTGAAAGCCCCGGGCTCAACCTGGGAACTGCATTTCAAACTGGCAAGCTAGAGTATGGTAGAGGCTGGTAGAATTTCCTGTGTAGCGGTGAAATGCGTAGATATAGGAAGGAATACCGATGGCGAAGGCAGCCAGCTGGACCAATACTGACGC…
ASV_BACT_MISEQ_316	0	9	0	0	111	0	0	0	0	0	0	0	20	0	19	0	0	11	0	34	0	47	11	0	0	0	0	0	262	Bacteria	Proteobacteria	Alphaproteobacteria	Rhodobacterales	Rhodobacteraceae	Silicimonas	100	100	100	100	100	65	TGGGGAATCTTAGACAATGGGGGAAACCCTGATCTAGCCATGCCGCGTGAGTGACGAAGGCCTTAGGGTCGTAAAGCTCTTTCAACTGTGAAGATAATGACGGTAGCAGTAGAAGAAACCCCGGCTAACTCCGTGCCAGCAGCCGCGGTAATACGGAGGGGGTTAGCGTTGTTCGGAATTACTGGGCGTAAAGCGCACGTAGGCGGACTTTTAAGTTAGAGGTGAAATCCCAGGGCTCAACCCTGGAACTGCCTTTAATACTGGGAGTCTTGAGTTCGAGAGAGGTGAGTGGAATTCCGAGTGTAGAGGTGAAATTCGTAGATATTCGGAGGAACACCAGTGGCGAAGGCGGCTCACTGGCTCGATACTGACGCTGAGGTGCGAAAGCGTGGGGAGCA
ASV_BACT_MISEQ_317	0	26	0	0	0	11	0	0	0	14	0	0	0	0	0	0	0	0	0	0	0	0	0	0	0	0	63	146	260	Bacteria	Proteobacteria	Gammaproteobacteria	Enterobacterales	Morganellaceae	Proteus	100	100	100	100	100	100	TGGGGAATATTGCACAATGGGCGCAAGCCTGATGCAGCCATGCCGCGTGTATGAAGAAGGCCTTAGGGTTGTAAAGTACTTTCAGCGGGGAGGAAGGTGATAAAGTTAATACCTTTATCAATTGACGTTACCCGCAGAAGAAGCACCGGCTAACTCCGTGCCAGCAGCCGCGGTAATACGGAGGGTGCAAGCGTTAATCGGAATTACTGGGCGTAAAGCGCACGCAGGCGGTCAATTAAGTCAGATGTGAAAGCCCCGAGCTTAACTTGGGAATTGCATCTGAAACTGGTTGGCTAGAGTCTTGTAGAGGGGGGTAGAATTCCATGTGTAGCGGTGAAATGCGTAGAGATGTGGAGGAATACCGGTGGCGAAGGCGGCCCCCTGGACAAAGACTGACGC…
ASV_BACT_MISEQ_319	0	0	24	45	0	0	17	0	58	0	0	0	0	21	0	0	14	0	0	0	52	0	0	22	0	0	0	0	253	Bacteria	Proteobacteria	Alphaproteobacteria	Rickettsiales	Mitochondria	NA	100	69	69	67	60	60	TGAGGGTGAAGGGCCTTGTAGGACTCCCTCTAAACGCTTTCTGTCGATGGATCCAGGGAACGAATCGACAGGTCTAAGATCCCGTGCAGATATCGCTGTTGCAGTTTTAGAGAGCGGCGAACATGGCGCGGGAAGGGGCGGCAAGAATTCAAAGAGCGAGCGCGCGTGTTGCCGTGCGTGTGAATTTTCCGCCAGTTGCTGTACGAAGCTCTCGGGTGCGGCGGTGACCCACTCTGCTTCTTCGTTGCCATGTACCCCTATAAAGTCATATACACCCCCTATACAGCCATTTATACCCCTATCATATACAGTCATACATACCCCCTATACAGTAATATATACCCCCTATACAGTAATATATACCCCCTA
ASV_BACT_MISEQ_318	5	21	0	20	0	36	0	86	4	0	0	0	0	0	0	0	0	17	0	42	0	0	0	22	0	0	0	0	253	Bacteria	Myxococcota	Polyangia	Haliangiales	Haliangiaceae	Haliangium	100	97	97	94	94	94	TGGGGAATATTGGACAATGGGCGAAAGCCTGATCCAGCCATCCCGCGTGAGTGATGAAGGCCCTCGGGTCGTAAAGCTCTGTGGAGGGGGACGAACAAGCACTTCGAGTGCCCTGACGGTACCCCTTTAGCAAGCACCGGCTAACTCCGTGCCAGCAGCCGCGGTAATACGGAGGGTGCAAACGTTGCTCGGAATTATTGGGCGTAAAGCGCACGTAGGCGGTTTGATAAGTCGGATGTGAAAGCCCTAGGCTTAACCAAGGAAGTGCATTCGAAACTGTCAAACTTGAGTATGGGAGAGGATTGCGGAATGCTCGGTGAAGAGGTGAAATTCGTTGATATCGGGTGGAACACCAGTGGCGAAGGCGGCAATCTGGACCAATACTGACGCTGAGGTGCG…
ASV_BACT_MISEQ_320	0	0	0	0	0	0	168	0	0	0	84	0	0	0	0	0	0	0	0	0	0	0	0	0	0	0	0	0	252	Bacteria	Proteobacteria	Gammaproteobacteria	Pseudomonadales	Marinomonadaceae	Marinomonas	100	100	100	100	100	100	TGGGGAATATTGGACAATGGGCGCAAGCCTGATCCAGCCATGCCGCGTGTGTGAAGAAGGCCTTAGGGTTGTAAAGCACTTTCAGGGGTGAGGAAGGGTGCGCTGTTAATACCAGCGTACTTTGACGTTAGCCCCAGAAGAAGCACCGGCTAACTCTGTGCCAGCAGCCGCGGTAATACAGAGGGTGCAAGCGTTAATCGGAATTACTGGGCGTAAAGCGCGCGTAGGTGGTTTGTTAAGTCTGATGTGAAATCCCAGGGCTCAACCTTGGAATGGCACCAGATACTGGCAGGCTAGAGTATGGTAGAGGGGTGTGGAATTTCCTGTGTAGCGGTGAAATGCGTAGATATAGGAAGGAACATCAGTGGCGAAGGCGACACCCTGGACTAATACTGACAC…
ASV_BACT_MISEQ_322	0	0	44	0	0	0	0	0	0	0	0	0	0	0	0	0	0	45	0	0	102	0	0	59	0	0	0	0	250	Bacteria	Proteobacteria	Alphaproteobacteria	Rickettsiales	Mitochondria	NA	94	61	57	57	57	57	GGGCAGGGCGTAGTACAGTCCTTGCATGATGGACAAGCCCCCCCCTGGGAAAACCTTTACAGTGGTTAACCACGCATGACCCCGCACAAGGCCGTTGTCATACATCGGACCACTGTAGCACAAATTGGAGTTTTTTCACGTTCCCCAGCGCATTTCCAATGCATAATCATTTACGGTTGATCTCACGCCTTGCATATAATCACCTAAAACATATTATTCAACCTATCGCGTGTAATATCTCAAGACATAAACCCTAACAAGGTGACATCGAATCACGGGTCTCGGCATTTTCTCTTCTCACACACCAAGCTACTTCCCGCATCCACAAGACTTTTCCTCGCGTCTCACAGGGCTATTCCCCCTGAACCCTTG
ASV_BACT_MISEQ_321	40	85	0	0	0	0	0	57	0	0	0	0	0	0	0	0	0	23	0	45	0	0	0	0	0	0	0	0	250	Bacteria	Proteobacteria	Alphaproteobacteria	Caulobacterales	Hyphomonadaceae	Robiginitomaculum	100	100	100	100	100	92	TGGGGAATATTGGACAATGGGCGCAAGCCTGATCCAGCCATGCCGCGTGAATGATGAAGGCCTTAGGGTTGTAAAATTCTTTCGCTAGGGAAGATAATGACGGTACCTAGTAAAGAAGCCCCGGCTAACTCCGTGCCAGCAGCCGCGGTAATACGGAGGGGGCTAGCGTTGTTCGGAATTACTGGGCGTAAAGCGTACGTAGGCGGACTATTAAGTTAGATGTGAAATCCCCGGGCTCAACCCGGGAACTGCATTTAAAACTGGCAGTCTAGAGTTATGGAGAGGTAAGTGGAATTCCTAGTGTAGAGGTGAAATTCGTAGATATTAGGAGGAACACCAGAGGCGAAGGCGGCTTACTGGACATATACTGACGCTGAGGTACGAAAGTGTGGGGAGCA
ASV_BACT_MISEQ_323	44	24	0	17	0	23	0	13	0	0	0	0	0	0	10	0	0	0	0	29	49	19	0	21	0	0	0	0	249	Bacteria	Proteobacteria	Alphaproteobacteria	Caulobacterales	Hyphomonadaceae	Litorimonas	100	100	100	100	100	100	TGGGGAATATTGGACAATGGGCGCAAGCCTGATCCAGCAACGCCGCGTGAATGATGAAGGCCTTAGGGTTGTAAAATTCTTTCGCTAGGGAAGATAATGACTGTACCTAGTAAAGAAGCCCCGGCTAACTCCGTGCCAGCAGCCGCGGTAATACGGAGGGGGCTAGCGTTGTTCGGAATTACTGGGCGTAAAGCGTGCGTAGGCGGACTATTAAGTAAGGGGTGAAATCCCGAGGCTCAACCTCGGAACTGCCTCTTAAACTGGTAGTCTTGAGTTCTGGAGAGGTGAGTGGAATTGCTAGTGTAGAGGTGAAATTCGTAGATATTAGCAGGAACACCAGAGGCGAAGGCGGCTCACTGGACAGATACTGACGCTGAGGCACGAAAGTGTGGGGAGCA
ASV_BACT_MISEQ_324	0	44	0	40	9	0	0	0	0	0	0	0	0	0	0	0	0	0	11	43	9	74	0	19	0	0	0	0	249	Bacteria	Proteobacteria	Alphaproteobacteria	Parvibaculales	PS1 clade	NA	100	100	100	75	75	75	TGGGGAATATTGGACAATGGGCGCAAGCCTGATCCAGCCATGCCGCGTGAGTGACGAAGGCCTTAGGGTTGTAAAACTCTTTCGCTAGGGAAGATAATGACGGTACCTAGTAAAGAAGCCCCGGCTAACTCCGTGCCAGCAGCCGCGGTAATACGGAGGGGGCTAGCGTTGTTCGGAATCACTGGGCGTAAAGCGCGCGTAGGCGGGCTGGTCAGTTGAGGGTGAAATCCCGGGGCTTAACCTCGGAACTGCCTTCAATACTGCCAGTCTTGAGTTCGAGAGAGGTGAGTGGAATTCCTAGTGTAGAGGTGAAATTCGTAGATATTAGGAAGAACACCAGTGGCGAAGGCGGCTCACTGGCTCGATACTGACGCTGAGGTGCGAAAGCGTGGGGAGCA
ASV_BACT_MISEQ_325	0	52	13	23	0	21	0	0	42	0	0	13	0	0	0	0	0	0	0	39	0	0	0	45	0	0	0	0	248	Bacteria	Proteobacteria	Gammaproteobacteria	Granulosicoccales	Granulosicoccaceae	Granulosicoccus	100	100	100	100	100	100	TCGGGAATATTGGACAATGGGCGCAAGCCTGATCCAGCAATACCGCGTGTGTGAAGAAGGCCTGCGGGTTGTAAAGCACTTTCAATTGGGAAGAAATGTTGACGGTTAATAGCCGTTGATCTTGACGTTACCAATACAAGAAGCACCGGCTAACTCCGTGCCAGCAGCCGCGGTAATACGGAGGGTGCAAGCGTTAATCGGAATTACTGGGCGTAAAGCGCGCGTAGGCGGCTTGTTAAGTCAGATGTGAAATCCCAGGGCTCAACCTTGGAACTGCATTTGATACTGCCAAGCTAGAGTATGTTAGAGGAATGCGGAATTCCAGGTGTAGCGGTGAAATGCGTAGATATCTGGAGGAACATCAGTGGCGAAGGCGGCATTCTGGAACAATACTGACGC…
ASV_BACT_MISEQ_326	0	0	0	0	0	0	0	94	0	0	0	0	0	26	29	0	0	60	0	39	0	0	0	0	0	0	0	0	248	Bacteria	Proteobacteria	Alphaproteobacteria	NA	NA	NA	100	100	100	83	83	83	TGGGGAATCTTGGACAATGGGGGCAACCCTGATCCAGCGACGCCGCGTGGATGAAGAAGGCCTTAGGGTTGTAAAGTCCTTTCACCGGGGAGAATGATGATGTTACCCGGAGAAGAAGCACCGGCTAACTCCGTGCCAGCAGCCGCGGTAAGACGGAGGGTGCTAGCGTTGTTCGGAATCACTGGGCGTAAAGGGCGCGTAGGCGGCCTAGATAGTCAGATGTGAAAGCCCAGGGCCCAACCCTGGAACTGCATTTGATACTCCTAGGCTAGAGGTCGAAAGAGGAGAGTGGAATACCCAGTGTAGAGGTGAAATTCGTAGATATTGGGTGGAACACCAGTGGCGAAAGCGGCTCTCTGGTTCGATACTGACGCTGAGGCGCGAAAGCGTGGGGAGCA
ASV_BACT_MISEQ_328	0	0	0	0	0	35	0	11	31	33	0	0	26	0	15	0	0	0	0	0	0	56	16	24	0	0	0	0	247	Bacteria	NA	NA	NA	NA	NA	93	13	13	1	1	1	GAGCAGAGCGTAAAGTCCCTGCATGACGGACAATTTTCTCTCAAGGAGTTTTCCCCTGAAACCTTACCCGAAGCAATCCTTACAGTGGTTACGCCACGCATGATCCCACACAAGGCCGTTGTCATACATCGGACCACTGTAGCCTACATCGCAGTTTATTCCGGTTCCCCCGTGAATTTTTAATGCACAATCACTTCCGGGTGGTATCACCTTGCATTGAATCACCTAACACATATTATCCGACAAATGTTCAACCTATCGCGGATAATATCTCAAGCACATCAGCCCTAAAGAGGTCACCTCGATTCACCGGTCTCGGTATGTTCTCTTCTCTTTAACCAGGCTGCCGTCCGCAGCCACAAGACTCTTCCCCGCGTCT
ASV_BACT_MISEQ_327	0	33	34	12	20	51	0	16	0	0	0	0	0	0	0	0	0	15	0	0	0	53	0	13	0	0	0	0	247	Bacteria	Bacteroidota	Bacteroidia	Flavobacteriales	Flavobacteriaceae	Dokdonia	100	100	100	100	100	100	TGAGGAATATTGGACAATGGAGGCAACTCTGATCCAGCCATGCCGCGTGTAGGAAGACTGCCCTATGGGTTGTAAACTACTTTTATATGGGAAGAATAAGGTCTACGTGTAGACTGATGACGGTACCATAAGAATAAGCACCGGCTAACTCCGTGCCAGCAGCCGCGGTAATACGGAGGGTGCAAGCGTTATCCGGAATCATTGGGTTTAAAGGGTCCGTAGGCGGGCTTGTAAGTCAGTGGTGAAAGTCTGTGGCTTAACCATAGAATTGCCATTGATACTGCAGGTCTTGAATTATTGTGAAGTGGTTAGAATATGTAGTGTAGCGGTGAAATGCTTAGAGATTACATAGAATACCGATTGCGAAGGCAGATCACTAACAATATATTGACGCTGATG…
ASV_BACT_MISEQ_329	0	44	0	43	4	3	0	0	0	0	0	0	9	0	0	0	6	0	10	64	0	24	0	39	0	0	0	0	246	Bacteria	Proteobacteria	Alphaproteobacteria	Caulobacterales	Parvularculaceae	Marinicaulis	100	100	100	100	100	42	TGGGGAATATTGGACAATGGGCGAAAGCCTGATCCAGCCATGCCGCGTGGATGAAGAAGGCCTTAGGGTTGTAAAATCCTTTCGCTAGGGAAGATAATGACGGTACCTAGTAAAGAAGCCCCGGCTAATTTCGTGCCAGCAGCCGCGGTAATACGAAAGGGGCTAGCGTTGTTCGGAATTACTGGGCGTAAAGCGCACGTAGGCGGCATTGTAAGTTAGAGGTGAAATCCCGGAGCTCAACTCCGGAACTGCCTTTAAAACTACAAAGCTAGAGAATGTGAGAGGTTGGCGGAATTCCGAGTGTAGAGGTGAAATTCGTAGATATTCGGAAGAACACCAGTGGCGAAGGCGGCCAACTGGCACATTTCTGACGCTGAGGTGCGAAAGCGTGGGGAGCA
ASV_BACT_MISEQ_330	0	0	0	0	0	0	0	59	18	50	0	31	0	52	0	0	0	0	0	0	0	0	0	34	0	0	0	0	244	Bacteria	Bacteroidota	Bacteroidia	Chitinophagales	Saprospiraceae	NA	100	100	100	100	100	94	TAAGGAATATTGGACAATGGGCGCAAGCCTGATCCAGCCATTCCGCGTGCAGGATGACGGCCCTCTGGGTTGTAAACTGCTTTTGTATGGGAAGAAACCCTAGGACTTGTCCTGGGCTGACGGTACCATAAGAATAAGCACCGGCTAACTCCGTGCCAGCAGCCGCGGTAATACGGAGGGTGCAAGCGTTATCCGGAATTACTGGGTTTAAAGGGTGCGTAGGCGGGCTATTAAGTCAGGGGTGAAAGCTATAAGCTTAACTTATAAATTGCCTTTGATACTGATAGTCTTGAATTAGGTTGAGGTTAGCGGAATGTGACATGTAGCGGTGAAATGCATAGATATGTCATAGAACACCAATTGCGAAGGCAGCTGGCTAGGCCTTAATTGACGCTGAGG…
ASV_BACT_MISEQ_331	0	0	0	0	0	0	0	0	0	0	0	0	0	0	0	0	0	0	3	75	0	74	0	88	0	0	0	0	240	Bacteria	Proteobacteria	Gammaproteobacteria	NA	NA	NA	100	100	100	12	12	9	TGGGGAATATTGGACAATGGGCGCAAGCCTGATCCAGCAATGCCGCGTGTGTGAAGAAGGCCTGCGGGTTGTAAAGCACTTTCAATAGTGAAGAAAAAGCTGAGGTTAATAGCCTCGGAAATTGACATTAGCTATAGAAGAAGCACCGGCTAACTCCGTGCCAGCAGCCGCGGTAATACGGAGGGTGCAAGCGTTAATCGGAATTACTGGGCGTAAAGGGTACGTAGGCGGACAGCTAAGTCGAATGTGAAAGCCCCGGGCTTAACCTGGGAATTGCATGCGATACTGGCTGACTAGAGTTTGTCAGAGGTTGGCGGAATTTCCGGTGTAGCGGTGAAATGCGTAGAGATCGGAAGGAACATCAGTGGCGAAGGCGGCCAACTGGGATAAAACTGACGC…
ASV_BACT_MISEQ_332	13	16	0	0	11	0	85	0	25	13	76	0	0	0	0	0	0	0	0	0	0	0	0	0	0	0	0	0	239	Bacteria	Bacteroidota	Bacteroidia	Flavobacteriales	Flavobacteriaceae	Zobellia	100	100	100	100	100	65	TGAGGAATATTGGACAATGGGCGGGAGCCTGATCCAGCCATGCCGCGTGCAGGAAGAATGCCCTATGGGTAGTAAACTGCTTTTATACGGGAAGAAAAAGGGGCACGTGTGCCCCACTGACGGTACCGTAAGAATAAGGACCGGCTAACTCCGTGCCAGCAGCCGCGGTAATACGGAGGGTCCGAGCGTTATCCGGAATTATTGGGTTTAAAGGGTCCGTAGGCGGGCCGATAAGTCAGGGGTGAAAGTCTGCCGCTCAACGGTAGAATTGCCTTTGATACTGTCGGTCTTGAGTTATAGTGAAGTTGCCGGAATATGTAGTGTAGCGGTGAAATGCATAGATATTACATAGAACACCGATTGCGAAGGCAGGTGACTAACTATCGACTGACGCTGATG…
ASV_BACT_MISEQ_333	0	0	0	0	0	0	6	0	0	0	0	0	0	0	25	0	0	0	0	0	0	0	28	0	0	0	14	163	236	Bacteria	Actinobacteriota	Actinobacteria	Corynebacteriales	Corynebacteriaceae	Corynebacterium	100	100	100	100	100	99	TGGGGAATATTGCACAATGGGCGCAAGCCTGATGCAGCGACGCCGCGTGGGGGATGACGGCCTTCGGGTTGTAAACTCCTTTCGTCAGGGACGAAGCGAAAGTGACGGTACCTGGATAAGAAGCACCGGCTAACTACGTGCCAGCAGCCGCGGTAATACGTAGGGTGCGAGCGTTGTCCGGAATTACTGGGCGTAAAGAGCTCGTAGGTGGTTTGTCGCGTCGTTTGTGTAAGTCCACGGCTTAACTGTGGGATGGCAGGCGATACGGGCATAACTTGAGTGCTGTAGGGGAGACTGGAATTCCTGGTGTAGCGGTGAAATGCGCAGATATCAGGAGGAACACCGATGGCGAAGGCAGGTCTCTGGGCAGTAACTGACGCTGAGGAGCGAAAGCATGGG…
ASV_BACT_MISEQ_335	0	0	0	0	0	0	69	0	0	115	51	0	0	0	0	0	0	0	0	0	0	0	0	0	0	0	0	0	235	Bacteria	Bacteroidota	Bacteroidia	Flavobacteriales	Flavobacteriaceae	Maribacter	100	100	100	100	100	52	TGAGGAATATTGGACAATGGAGGGGACTCTGATCCAGCCATGCCGCGTGCAGGAAGAATGCCCTATGGGTAGTAAACTGCTTTTATACGGGAAGAAAAATAGCTACGTGTAGCTTACTGACGGTACCGTAAGAATAAGGACCGGCTAACTCCGTGCCAGCAGCCGCGGTAATACGGAGGGTCCGAGCGTTATCCGGAATTATTGGGTTTAAAGGGTCCGTAGGCGGACCGATAAGTCAGGGGTGAAAGTTTGCAGCTCAACTGTAAAATTGCCTTTGATACTGTCGGTCTTGAGTTATGGTGAAGTTGCCGGAATATGTAGTGTAGCGGTGAAATGCATAGATATTACATAGAACACCGATTGCGAAGGCAGGTGACTAACCATATACTGACGCTGATG…
ASV_BACT_MISEQ_334	0	0	0	0	0	0	235	0	0	0	0	0	0	0	0	0	0	0	0	0	0	0	0	0	0	0	0	0	235	Bacteria	Proteobacteria	Gammaproteobacteria	Pseudomonadales	Cellvibrionaceae	NA	100	100	100	100	100	97	TGGGGAATATTGCACAATGGGCGCAAGCCTGATGCAGCCATGCCGCGTGTGTGAAGAAGGCTCTAGGGTTGTAAAGCACTTTCAGTGGGGAGGAAAGGTTATATGTTAATAGCATATAGCTGTGACGTTACCCACAGAAGAAGCACCGGCTAACTCCGTGCCAGCAGCCGCGGTAATACGGAGGGTGCGAGCGTTAATCGGAATTACTGGGCGTAAAGCGCGCGTAGGTGGTTATATAAGCTAGATGTGAAAGCCCTGGGCTCAACCTGGGAACTGCATTTAGAACTGTATGGCTAGAGTACAGCAGAGGATAGTGGAATTTCAGGTGTAGCGGTGAAATGCGTAGAGATCTGAAGGAACATCAGTGGCGAAGGCGACTGTCTGGGCTGATACTGACAC…
ASV_BACT_MISEQ_336	31	43	0	0	0	52	0	0	7	0	0	0	8	0	0	0	0	0	5	25	0	63	0	0	0	0	0	0	234	Bacteria	Proteobacteria	Alphaproteobacteria	Caulobacterales	Hyphomonadaceae	Litorimonas	100	100	100	100	100	100	TGGGGAATATTGGACAATGGGCGCAAGCCTGATCCAGCAACGCCGCGTGAATGATGAAGGCCTTAGGGTTGTAAAATTCTTTCGCTAGGGAAGATAATGACTGTACCTAGTAAAGAAGCCCCGGCTAACTCCGTGCCAGCAGCCGCGGTAATACGGAGGGGGCTAGCGTTGTTCGGAATTACTGGGCGTAAAGCGTGCGTAGGCGGATCAATAAGTAGGGGGTGAAATCCCAGGGCTCAACCCTGGAACTGCCCTCTAAACTGTTGATCTTGAGTTCTGGAGAGGTGAGTGGAATTGCTAGTGTAGAGGTGAAATTCGTAGATATTAGCAGGAACACCAGAGGCGAAGGCGGCTCACTGGACAGATACTGACGCTGAGGCACGAAAGTGTGGGGAGCA
ASV_BACT_MISEQ_337	0	6	0	17	0	8	0	11	0	0	0	0	0	0	0	0	0	21	0	53	0	65	0	40	0	0	9	0	230	Bacteria	Proteobacteria	Alphaproteobacteria	Rhizobiales	Rhizobiaceae	NA	100	100	100	100	100	90	TGGGGAATATTGGACAATGGGCGCAAGCCTGATCCAGCCATGCCGCGTGTGTGATGAAGGCCCTAGGGTTGTAAAGCACTTTCAACGGTGAAGATAATGACGGTAACCGTAGAAGAAGCTCCGGCTAACTTCGTGCCAGCAGCCGCGGTAATACGAAGGGAGCTAGCGTTGTTCGGAATTACTGGGCGTAAAGCGCGCGTAGGCGGATTATTAAGTTAGGTGTGAAATCCCAGGGCTCAACCCTGGAACTGCACTTAATACTGGTAATCTAGAGATCGAGAGAGGTGAGTGGAATTCCGAGTGTAGAGGTGAAATTCGTAGATATTCGGAGGAACACCAGTGGCGAAGGCGGCTCACTGGCTCGATACTGACGCTGAGGCGCGAAAGCGTGGGGAGCA
ASV_BACT_MISEQ_338	0	0	10	0	0	0	0	0	0	0	0	0	0	0	0	0	0	76	0	0	0	0	0	142	0	0	0	0	228	Bacteria	NA	NA	NA	NA	NA	82	45	45	38	38	38	CACACGCTATTGATAGTACCTAGAACGTATGCTATGTCTGGGAGTAACACAAGAGACCGCGTTTCCTCCCCGGCCCTTTGCCCTTCTTTATGTTCGAACTCCGAACCAGCACCGCGATTCCCCAAACTTTTTCTTGGCGACCACAGATCATAAGTTTCACCACAGAGCAGCAGCTCTCTCCAACAGTAACAGGATTAGATACCCTGCTGTCTCTTATACACATCTCCGAGCCCACGAGACGGAGCTACATCTCGTATGCCGTCTTCTGCTTGAAAAAAAAAAA
ASV_BACT_MISEQ_339	0	0	0	0	0	0	0	0	0	0	0	0	0	0	0	0	0	0	0	0	0	0	94	0	0	0	134	0	228	Bacteria	Bacteroidota	Bacteroidia	Cytophagales	Cyclobacteriaceae	Tunicatimonas	100	100	100	100	100	94	TAGGGAATATTGGGCAATGGGTGAGAGCCTGACCCAGCCATGCCGCGTGCAGGAAGACGGCCCTCTGGGTTGTAAACTGCTTTTATATAGGAACAAAAGGGTCCTGCGGGACAGATTGTGTGTACTATATGAATAAGCACCGGCTAACTCCGTGCCAGCAGCCGCGGTAATACGGAGGGTGCAAGCGTTGTCCGGATTTATTGGGTTTAAAGGGTACGTAGGCGGAATGCTAAGTCCGAGGTGAAAGCCCACCGCTCAACGGTGGAACTGCCTTGGATACTGGTAATCTTGAGTGCTGTAGAGGTAGGCGGAATTCATGGTGTAGCGGTGAAATGCATAGATACCATGAGGAACACCGATAGGGAAGCCAGCTTACTAGACAGTCACTGACGCTGAGGT…
ASV_BACT_MISEQ_341	0	0	0	28	0	38	37	0	0	0	0	0	0	21	0	0	0	69	0	33	0	0	0	0	0	0	0	0	226	Bacteria	NA	NA	NA	NA	NA	88	20	20	20	20	20	CACCATCACTCGGCGTGGAAGGATCCACGGCGGCACACGATGACGCTCCCCCACCCACACCCACGTCATTGTTGGCACTACCAACAACATTGTCGCCACCTTCCATGACTGCCTGCCCTCGGGCGAGTTGTGTGTGTTTGGAGTGGTGCTTCCTTAGACTAGTAGTAGTGTTGTGTGTGTGTGTTATCTTCCCAATTTATTCTGGACGTCAAAATCGTTGGAAGTACCAGCCGGGGTCACACAGGATTAGATACCCTGCTGTCTCTTATACACATCTCCGAGC
ASV_BACT_MISEQ_340	49	0	0	23	0	0	0	28	0	0	0	0	0	0	52	0	0	0	20	54	0	0	0	0	0	0	0	0	226	Bacteria	Bacteroidota	Bacteroidia	Chitinophagales	Saprospiraceae	Portibacter	100	100	100	100	100	100	TAAGGAATATTGGACAATGGGCGAGAGCCTGATCCAGCCATCCCGCGTGAAGGATGACTGCCCTCTGGGTTGTAAACTTCTTTTGGAAGGGAAGAATAGGAAGTATTTATGCTTCTGTGACGGTACCTTCAGAATAAGCACCGGCTAACTCCGTGCCAGCAGCCGCGGTAATACGGAGGGTGCAAGCGTTATCCGGAATCACTGGGTTTAAAGGGTGCGTAGGTGGTTTAATAAGTCAGAAGTGAAAGCTGGTCGCTCAACGATCAAATTGCTTTTGATACTGTTAGACTTGAATCAGGTTGAGGTTAGCGGAATGTGACATGTAGCGGTGAAATGCATAGATATGTCATAGAACACCAATTGCGAAGGCAGCTGGCTAGACCTGTATTGACACTGAGG…
ASV_BACT_MISEQ_342	0	0	0	0	0	0	0	0	6	75	0	50	0	46	0	30	0	0	18	0	0	0	0	0	0	0	0	0	225	Bacteria	Proteobacteria	Alphaproteobacteria	Rhodobacterales	Rhodobacteraceae	Jannaschia	100	100	100	100	100	98	TGGGGAATCTTAGACAATGGGCGCAAGCCTGATCTAGCGATGCCGCGTGTGTGATGAAGGTCTTAGGATCGTAAAGCACTTTCGCCAGGGATGATAATGACAGTACCTGGTAAAGAAACCCCGGCTAACTCCGTGCCAGCAGCCGCGGTAATACGGAGGGGGTTAGCGTTGTTCGGAATTACTGGGCGTAAAGCGCGCGTAGGCGGATATTTAAGTCGGGGGTGAAATCCCGGGGCTCAACCCCGGAACTGCCTCCGATACTGGGTATCTAGAGTTCGAGAGAGGTGAGTGGAATTCCGAGTGTAGAGGTGAAATTCGTAGATATTCGGAGGAACACCAGTGGCGAAGGCGGCTCACTGGCTCGATACTGACGCTGAGGTGCGAAAGCGTGGGGAGCA
ASV_BACT_MISEQ_344	0	0	0	0	0	0	0	0	0	80	0	0	0	41	0	0	0	62	0	0	0	0	0	41	0	0	0	0	224	Bacteria	NA	NA	NA	NA	NA	98	23	23	7	7	6	AGGCGGAAGTAGAGGCAGCAGCAGACATAGCAGCAGGGACGGTAATAGGAGGAGTCCCTGTACGTCCTGCTTCACGCGACTCGAAGCGCTCGTCTCCCGCACCCCTCGGAACAGGCCTCTCAAGTCCCTGTGGGAAGGGTTTTATTCTCCAGGGTAAATACTTCCCGGTGAACGCACGAGCGCGCTCGCGGATTCCCGCGCCTGATCGGGGGTTGTCATACGTCACAAACGCTTCAGAATTTGTTTAATAGTGCGCTGAACAGGATTAGATACCCTGCTGTCT
ASV_BACT_MISEQ_343	0	0	0	0	0	0	224	0	0	0	0	0	0	0	0	0	0	0	0	0	0	0	0	0	0	0	0	0	224	Bacteria	Proteobacteria	Alphaproteobacteria	Micavibrionales	Micavibrionaceae	NA	100	100	100	100	100	100	TGAGGAATATTGCACAATGGAGGAAACTCTGATGCAGCCATGCCGCGTGAGTGATGAAGGCCTTAGGGTTGTAAAGCTCTTTCAATAGTGAAGATAATGACGGTAGCTATAGAAGAAGCCCCGGCTAAATTCGTGCCAGCAGCCGCGGTAATACGAATGGGGCAAGCGTTGTTCGGAATCACTGGGCTTAAAGCGTATGTAGGCGGACTATAAAGTCAGGAGTGAAATCCCAGGGCTCAACCCTGGAACTGCTCTTGAAACTCATAGTCTAGAATTCTGGAGAGGTTGGGGGAATTCCTAGTGTAGAGGTGAAATTCGCAGATATTAGGAGGAACACCAGTGGCGTAGGCGCCCAACTGGACAGATATTGACGCTCAGATACGAAAGCGTGGGGAGCA
ASV_BACT_MISEQ_345	13	41	0	45	0	4	0	6	0	0	0	0	0	0	0	0	0	0	10	16	0	77	0	8	0	0	0	0	220	Bacteria	NB1-j	NA	NA	NA	NA	100	92	92	92	92	92	TCGGGAATTTTGGGCAATGGGCGCAAGCCTGACCCAGCAACGCCGTGTGAGCGATGAAGGCCTTCGGGTCGTAAAGCTCTGTCGGGAGGGAAGAAAGGTCGCGAGTCGAATAGGCTCGGGGCTTGACGGTACCTCCAAAGGAAGGACCGGCTAACTCCGTGCCAGCAGCCGCGGTAATACGGAGGGTCCAAGCGTTGTTCGGAATTACTGGGCGTAAAGCGAGCGTAGGCGGCTAAGCAAGTCGGATGTGAAATCCCAGGGCCCAACCCTGGAACTGCACCCGAAACTGCTTAGCTGGAGTCCCGGAGAGGATGGCGGAATTTCTGGTGTAGAGGTGAAATTCGTAGATACCAGAAGGAACACCAGTGGCGAAGGCGGCCATCTGGACGGTGACTGACG…
ASV_BACT_MISEQ_346	0	0	0	0	46	0	0	0	0	0	0	0	84	0	50	0	39	0	0	0	0	0	0	0	0	0	0	0	219	NA	NA	NA	NA	NA	NA	21	14	14	14	14	14	CACACGCTATTGATAGTACCTAGAACGTATGCTATGTCTGGGAGTAACACAAGAGACCGCGTTTCCTCCCCGGCCCTTTGCCCTTCTTTATGTTCGAACTCCGAACCAGCACCGCGATTCCCCAAACTTTTTCTTGGCGACCACAGATCATAAGTTTCACCACAGAGCAGCAGCTCTCTCCAACAGTAACAGGATTAGATACCCGGCTGTCTCTTATACACATCTCCGAGCCCACGAGACGCGTAGTAATCTCGTATGCCGTCTTCTGCTTGAAAAAAAAAAA
ASV_BACT_MISEQ_347	0	0	0	0	0	0	0	0	19	0	0	0	0	33	0	0	0	32	0	0	0	0	0	0	0	0	132	0	216	Bacteria	Actinobacteriota	Actinobacteria	Corynebacteriales	Corynebacteriaceae	Corynebacterium	100	100	100	100	100	100	TGGGGAATATTGCACAATGGGCGCAAGCCTGATGCAGCGACGCCGCGTGGGGGATGACGGCCTTCGGGTTGTAAACCTCTTTCGACAGGGACGAAGCTTTGGTGACGGTACCTGTATAAGAAGCACCGGCTAACTACGTGCCAGCAGCCGCGGTAATACGTAGGGTGCGAGCGTTGTCCGGAATTACTGGGCGTAAAGAGCTCGTAGGTGGTTTGTCGCGTCGTCTGTGAAATTCCGGGGCTTAACTTCGGGCGTGCAGGCGATACGGGCATAACTTGAGTGCTGTAGGGGAGACTGGAATTCCTGGTGTAGCGGTGGAATGCGCAGATATCAGGAGGAACACCGATGGCGAAGGCAGGTCTCTGGGCAGTAACTGACGCTGAGGAGCGAAAGCATGGG…
ASV_BACT_MISEQ_348	11	10	0	11	0	6	0	0	0	0	0	0	0	0	0	0	10	0	5	35	0	69	5	47	0	0	5	0	214	Bacteria	Proteobacteria	Alphaproteobacteria	Rhizobiales	Rhizobiales Incertae Sedis	Anderseniella	100	100	100	100	100	100	TGGGGAATATTGGACAATGGGCGCAAGCCTGATCCAGCCATGCCGCGTGAGTGATGACGGCCCTAGGGTTGTAAAGCTCTTTCAGTGGTGAAGATAATGACGGTAACCACAGAAGAAGCCCCGGCTAACTCCGTGCCAGCAGCCGCGGTAATACGGAGGGGGCAAGCGTTGTTCGGAATTACTGGGCGTAAAGCGCGCGTAGGCGGGTCTTTAAGTCAGAGGTGAAATCCTGGAGCTCAACTCCAGAACTGCCTTTGATACTGGAGATCTTGAGTCCGGAAGAGGTTAGTGGAATTCCCAGTGTAGAGGTGAAATTCGTAGATATTGGGAAGAACACCAGTGGCGAAGGCGGCTAACTGGTCCGGTACTGACGCTGAGGTGCGAAAGCGTGGGGAGCA
ASV_BACT_MISEQ_349	0	0	0	2	26	0	0	24	0	0	0	0	88	3	14	0	0	33	0	0	15	0	0	0	0	0	8	0	213	Bacteria	NA	NA	NA	NA	NA	98	18	18	18	18	18	AACCTGTTTGCCTTGACGCGCCAGGTCTCCCTCGCCTAGAGACAGGCACAACAGGGACAGCCCAGACGAAGGAAATCATGCCAACGGAAATGGGAATGGTAACGACAACGACAGACACTACGACGATGACCAAGATAACCATAATGATCGCCGCCGTGATAGGGAGGAGGAGGATAGGGACCATGATGACGATGTTGACGATGATCATGCCGATTGTGAGTTTACTTGTAGAATCACCCGCATTGCGGAGGGATATGAAACGGTACATTGGAGTACAGGATTA
ASV_BACT_MISEQ_350	0	0	0	0	0	0	0	0	0	0	0	63	150	0	0	0	0	0	0	0	0	0	0	0	0	0	0	0	213	Bacteria	Proteobacteria	Alphaproteobacteria	Rhodobacterales	Rhodobacteraceae	Sulfitobacter	100	100	100	100	100	78	TGGGGAATCTTAGACAATGGGCGCAAGCCTGATCTAGCCATGCCGCGTGTGTGATGAAGGCCTTAGGGTCGTAAAGCACTTTCGCCAGGGATGATAATGACAGTACCTGGTAAAGAAACCCCGGCTAACTCCGTGCCAGCAGCCGCGGTAATACGGAGGGGGTTAGCGTTGTTCGGAATTACTGGGCGTAAAGCGTACGTAGGCGGATCAGAAAGTATGGGGTGAAATCCCAGGGCTCAACCCTGGAACTGCCTCATAAACTCCTGGTCTTGAGTTCGAGAGAGGTGAGTGGAATTCCAAGTGTAGAGGTGAAATTCGTAGATATTTGGAGGAACACCAGTGGCGAAGGCGGCTCACTGGCTCGATACTGACGCTGAGGTACGAAAGTGTGGGGAGCA
ASV_BACT_MISEQ_351	33	19	16	14	13	7	0	4	15	4	6	0	0	0	0	0	0	5	12	12	14	7	11	6	0	0	13	0	211	Bacteria	Proteobacteria	Gammaproteobacteria	Granulosicoccales	Granulosicoccaceae	Granulosicoccus	100	100	100	100	100	100	TGGGGAATATTGGACAATGGGCGCAAGCCTGATCCAGCAATACCGCGTGTATGAAGAAGGCCTGCGGGTTGTAAAGTACTTTCAGTAGGGAAGAAAAGCCAAAAGTTAATAGCTTTAGGTCTTGACGTTACCTACAGAAGAAGCACCGGCTAACTCCGTGCCAGCAGCCGCGGTAATACGGAGGGTGCAAGCGTTAATCGGAATTACTGGGCGTAAAGCGCGCGTAGGCGGCTTGATAAGTCAGATGTGAAATCCCAGGGCTCAACCTTGGAACTGCATTTGATACTGCCAGGCTAGAGTATGTTAGAGGAAAGCGGAATTCCGGGTGTAGCGGTGAAATGCGTAGATATCCGGAGGAACATCAGTGGCGAAGGCGGCTTTCTGGAACAATACTGACGC…
ASV_BACT_MISEQ_352	0	0	0	52	0	0	0	31	47	0	0	0	0	4	0	38	0	0	0	0	0	0	38	0	0	0	0	0	210	Bacteria	Proteobacteria	NA	NA	NA	NA	98	56	45	36	36	36	GGGAGAGGTATCACTTACTGTACGCGATTGTCAACCCCGTACGTGGTCTGCTAGTTAGGAAAAAGTCAGAGAGACAAAGGAAAGCAAGACAAAGGCGAGATAAAAGAAAAGAAACTAAACAAAGGCAAATACCAGAAAGGAAAGGTGGGACGCAGATGCGCGCAGGGAACCTAACCCACAAATAAAACGGATGCATGGCGCATACACCTACGCGCGCAGCTCCAAGCGGGGCACTCGCTAGATAGGATTAGATACCCTGCTGTCTCTTATACACATCTCCGAG
ASV_BACT_MISEQ_353	35	0	0	0	0	0	0	0	19	0	0	9	0	0	64	0	0	0	0	56	26	0	0	0	0	0	0	0	209	Bacteria	Proteobacteria	Alphaproteobacteria	Caulobacterales	Hyphomonadaceae	Fretibacter	100	100	100	100	100	51	TGGGGAATATTGGACAATGGGCGAAAGCCTGATCCAGCCATGCCGCGTGAATGATGAAGGCCTTAGGGTTGTAAAATTCTTTCGCTAGGGAAGATAATGACGGTACCTAGTAAAGAAGCCCCGGCTAACTCCGTGCCAGCAGCCGCGGTAATACGGAGGGGGCTAGCGTTGTTCGGAATTACTGGGCGTAAAGCGTGCGTAGGCGGATCAATAAGTTAGATGTGAAATCCCAGGGCTCAACCCTGGAACTGCATTTAAAACTGTTGGTCTTGAGTTCTGGAGAGGTAAGTGGAATTCCTAGTGTAGAGGTGAAATTCGTAGATATTAGGAGGAACACCAGAGGCGAAGGCGGCTTACTGGACAGATACTGACGCTGAGGCACGAAAGTGTGGGTAGCA
ASV_BACT_MISEQ_354	0	0	0	0	0	0	0	0	13	182	0	14	0	0	0	0	0	0	0	0	0	0	0	0	0	0	0	0	209	Bacteria	Proteobacteria	Gammaproteobacteria	Pseudomonadales	Marinomonadaceae	Marinomonas	100	100	100	100	100	100	TGGGGAATATTGGACAATGGGCGCAAGCCTGATCCAGCCATGCCGCGTGTGTGAAGAAGGCCTTAGGGTTGTAAAGCACTTTCAGGAGTGAGGAAGGGTAATTTGTTAATACCAAATTATTTTGACGTTAGCTCCAGAAGAAGCACCGGCTAACTCTGTGCCAGCAGCCGCGGTAATACAGAGGGTGCAAGCGTTAATCGGAATTACTGGGCGTAAAGCGCGCGTAGGTGGTTTGTTAAGTCTGATGTGAAATCCCAGGGCTCAACCTTGGAATGGCACCGGATACTGGCAGGCTAGAGTACGGTAGAGGGGTGTGGAATTTCCTGTGTAGCGGTGAAATGCGTAGATATAGGAAGGAACATCAGTGGCGAAGGCGACACCCTGGACTGATACTGACAC…
ASV_BACT_MISEQ_355	0	0	0	0	0	0	0	0	0	0	18	0	0	0	0	0	25	0	0	0	0	42	80	0	0	0	42	0	207	Bacteria	Proteobacteria	Gammaproteobacteria	Granulosicoccales	Granulosicoccaceae	Granulosicoccus	100	100	100	100	100	100	TGGGGAATATTGGACAATGGGGGCAACCCTGATCCAGCAATACCGCGTGTGTGAAGAAGGCCTGCGGGTTGTAAAGCACTTTCAGTAGGGAAGAAAAGCTAATGGTTAATAGCCGTTGGAATTGACGTTACCTACAGAAGAAGCACCGGCTAACTCCGTGCCAGCAGCCGCGGTAATACGGAGGGTGCAAGCGTTAATCGGAATTACTGGGCGTAAAGCGCGCGTAGGCGGCTTGGTCAGTCAGATGTGAAATCCCCGGGCTCAACCTGGGAACTGCATTTGATACTGCCAGGCTAGAGTATGTTAGAGGAAAGCGGAATTCCGGGTGTAGCGGTGAAATGCGTAGATATCCGGAGGAACATCAGTGGCGAAGGCGGCTTTCTGGAACAATACTGACGC…
ASV_BACT_MISEQ_356	13	0	16	0	0	0	41	0	10	0	0	0	0	15	19	0	0	0	18	18	0	0	40	0	0	0	13	0	203	Bacteria	Bacteroidota	Bacteroidia	Flavobacteriales	Flavobacteriaceae	Tenacibaculum	100	100	100	100	100	97	TGAGGAATATTGGACAATGGAGGCAACTCTGATCCAGCCATGCCGCGTGCAGGAAGACTGCCCTATGGGTTGTAAACTGCTTTTATACAGGAAGAAACCGTGGTACGTGTACCACCTTGACGGTACTGTAAGAATAAGGACCGGCTAACTCCGTGCCAGCAGCCGCGGTAATACGGAGGGTCCGAGCGTTATCCGGAATCATTGGGTTTAAAGGGTCCGCAGGCGGTCAATTAAGTCAGAGGTGAAATCTCGTCGCTCAACGACGAAACTGCCTTTGATACTGATTGACTTGAGTTATACGGAAGTAGATAGAATAAGTAGTGTAGCGGTGAAATGCATAGATATTACTTAGAATACCGATTGCGAAGGCAGTCTACTACGTATATACTGACGCTCATG…
ASV_BACT_MISEQ_357	0	0	0	0	0	0	94	0	0	0	0	0	0	70	0	0	0	0	0	0	0	39	0	0	0	0	0	0	203	Bacteria	Proteobacteria	Gammaproteobacteria	Enterobacterales	Alteromonadaceae	Aliiglaciecola	100	100	100	100	100	60	TGGGGAATATTGCACAATGGGGGAAACCCTGATGCAGCCATGCCGCGTGTGTGAAGAAGGCCTTCGGGTTGTAAAGCACTTTCAGTTGTGAGGAAAGGTGTATGGTTAATACCCATATGCTGTGACGTTAGCAACAGAAGAAGCACCGGCTAACTCCGTGCCAGCAGCCGCGGTAATACGGAGGGTGCGAGCGTTAATCGGAATTACTGGGCGTAAAGCGCACGCAGGCGGTTATATAAGCTAGATGTGAAAGCCCCGGGCTCAACCTGGGATAGTCATTTAGAACTGTATAACTAGAGTCTTGGAGAGGGGAGTGGAATTCCATGTGTAGCGGTGAAATGCGTAGATATGTGGAGGAACATCAGTGGCGAAGGCGACTCCCTGGCCAAAGACTGACGC…
ASV_BACT_MISEQ_358	0	30	0	13	35	8	5	0	8	0	45	7	0	36	0	0	0	9	0	0	0	0	5	0	0	0	0	0	201	Bacteria	Bdellovibrionota	Bdellovibrionia	Bdellovibrionales	Bdellovibrionaceae	Bdellovibrio	100	98	98	98	98	98	TAGGGAATATTGCACAATGGAGGAAACTCTGATGCAGCGACGCCGCGTGAGTGATGAAGGCCTTCGGGTTGTAAAGCTCTGTGATAGGGGAAGATAATGACGGTACCCTATCAGAAAGGACCGGCTAACTTCGTGCCAGCAGCCGCGGTAATACGAGGGGTCCAAGCGTTGTTCGGAATTACTGGGCGTAAAGCGAGTGTAGGCGGCTTGCCAAGTCGGATGTGAAAGCCCTGGGCTCAACCCAGGAAGTGCATCCGATACTGGCGAGCTTGAGTACTGAAGAGGGAAGTGGAATTCCAGGTGTAGTGGTGAAATACGTAGATATCTGGAGGAACATCGGTGGCGAAGGCGGCTTCCTGGTCATGTACTGACGCTCAGACTCGAAAGCGTGGGTAGCA
ASV_BACT_MISEQ_359	0	0	0	0	0	0	43	0	0	0	0	0	41	0	0	0	0	0	0	0	70	0	0	0	0	0	43	0	197	Bacteria	Planctomycetota	Planctomycetes	Pirellulales	Pirellulaceae	Blastopirellula	100	100	100	100	100	100	TCGAGAATCTTCCGCAATGGACGAAAGTCTGACGGAGCGACGCCGCGTGATGGACGAAGGCCTTCGGGTTGTAAACATCTGTCGTAGGGGAGGAAATTTTGACCGATCCTAGGAGGAAGCACAGGCTAAGTTCGTGCCAGCAGCCGCGGTAATACGAACTGTGCAAACGTTATTCGGAATCACTGGGCTTAAAGGGTGCGTAGGCGGATTGGTAGGTCAGATGTGAAATCCCACGGCTCAACCGTGGAACTGCGTTTGAAACCACTAGTCTTGAGGGGATCAGAGGAGAGCGGAACTGATGGTGGAGCGGTGAAATGCGTTGATATCATCAGGAACACCGGTGGCGAAAGCGGCTCTCTGGGATCTTTCTGACGCTGAGGCACGAAAGCTAGGGGAGCG
ASV_BACT_MISEQ_360	0	7	0	0	52	15	0	0	0	0	0	0	31	0	0	0	0	0	0	0	0	82	0	9	0	0	0	0	196	Bacteria	Bacteroidota	Bacteroidia	Flavobacteriales	Flavobacteriaceae	Maribacter	100	100	100	100	100	47	TGAGGAATATTGGACAATGGAGGAGACTCTGATCCAGCCATGCCGCGTGCAGGAAGAATGCCCTATGGGTAGTAAACTGCTTTTATACGGGAAGAAAAAGGGCTACGTGTAGCCTATTGACGGTACCGTAAGAATAAGGACCGGCTAACTCCGTGCCAGCAGCCGCGGTAATACGGAGGGTCCGAGCGTTATCCGGAATTATTGGGTTTAAAGGGTCCGTAGGCGGGCAGCTAAGTCAGTGGTGAAAGTTTGCAGCTCAACTGTAAAATTGCCTTTGATACTGGTTGTCTTGAGTTATGGTGAAGTTGCCGGAATATGTAGTGTAGCGGTGAAATGCATAGATATTACATAGAACGCCGATTGCGAAGGCAGGTGACTAACCATATACTGACGCTGATG…
ASV_BACT_MISEQ_361	0	0	0	0	0	0	0	0	0	0	0	0	0	0	0	0	9	0	0	0	11	0	0	0	0	0	39	136	195	Bacteria	Proteobacteria	Gammaproteobacteria	Pseudomonadales	Pseudomonadaceae	Pseudomonas	100	100	100	100	100	100	TGGGGAATATTGGACAATGGGCGAAAGCCTGATCCAGCCATGCCGCGTGTGTGAAGAAGGTCTTCGGATTGTAAAGCACTTTAAGTTGGGAGGAAGGGCAGTTACCTAATACGTGATTGTCTTGACGTTACCGACAGAATAAGCACCGGCTAACTCTGTGCCAGCAGCCGCGGTAATACAGAGGGTGCAAGCGTTAATCGGAATTACTGGGCGTAAAGCGCGCGTAGGTGGTTTGTTAAGTTGAATGTGAAATCCCCGGGCTCAACCTGGGAACTGCATCCAAAACTGGCAAGCTAGAGTATGGTAGAGGGTAGTGGAATTTCCTGTGTAGCGGTGAAATGCGTAGATATAGGAAGGAACACCAGTGGCGAAGGCGACTACCTGGACTGATACTGACAC…
ASV_BACT_MISEQ_362	0	0	0	19	0	14	0	12	36	15	0	0	28	26	0	29	0	15	0	0	0	0	0	0	0	0	0	0	194	Bacteria	NA	NA	NA	NA	NA	98	40	10	9	9	9	GAGCAGAGCGTAAAGTCCTGCATGACGGATAATTTTCTCTCAAGGAGTTTCCCCTGAAACCTTACCCGAGGCAACCCTTACAGTGGTTACGCCACGCATGATCCCACACAAGGCCGTTGGCATACATCGGACCACTGTAGCCTAAATGGCAGTTTATTCCGGTTCCCCAGCGAAATTCCAATGCACAATCATTTCCGGGTGGTATCACCTTGCATTGAATCACCTAACACATATTATCCGACAAATGTTCAACCTATCGCGTATAATATCTCAAGCACATCAGCCCTAAAGAGGTCTCACCTCGATTCACTGGTCTCGGTATGTTCTCTTCTCACTAACCAGGCTGCCGTCCGCAGCCACAAGACTTTTCCTCGCGTCT
ASV_BACT_MISEQ_363	0	0	0	0	13	0	0	0	0	0	0	0	5	0	0	0	0	0	0	53	0	86	0	37	0	0	0	0	194	Bacteria	Myxococcota	Polyangia	Polyangiales	BIrii41	NA	100	100	100	100	98	98	TAGGGAATCTTGCGCAATGGGCGAAAGCCTGACGCAGCGACGCCGCGTGAGTGATGAAGGCCTTCGGGTTGTAAAGCTCTGTGGGGAGAGAAGAATAAGCGTAACTTAATACGTTACGTGATGACGGTATCTCCTTAGCAAGCACCGGCTAACTCTGTGCCAGCAGCCGCGGTAATACAGAGGGTGCAAACGTTGTTCGGAATTACTGGGCGTAAAGCGCGTGTAGGCGGCATGGCAAGTCGGATGTGAAATCCCAGGGCTCAACCCTGGACGTGCATTCGAAACTGCTAAGCTAGAGTTCTGGAGAGGAAGGTGGAATGCTTGGTGTAGAGGTGAAATTCGTAGATATCAAGCGGAACACCGGTGGCGAAGGCGACCTTCTGGACAGTGACTGACGCT…
ASV_BACT_MISEQ_364	0	12	0	13	0	34	0	12	36	0	0	0	8	0	0	20	12	14	0	0	0	16	4	12	0	0	0	0	193	Bacteria	Bacteroidota	Bacteroidia	Flavobacteriales	Flavobacteriaceae	Croceitalea	100	100	100	100	100	100	TGAGGAATATTGGACAATGGAGGAGACTCTGATCCAGCCATGCCGCGTGCAGGATGACGGCCCTATGGGTTGTAAACTGCTTTTATACGGGAAGAAACCTATCTACGTGTAGATAGCTGACGGTACCGTAAGAATAAGGACCGGCTAACTCCGTGCCAGCAGCCGCGGTAATACGGAGGGTCCGAGCGTTATCCGGAATCATTGGGTTTAAAGGGTCCGTAGGCGGGCCTATAAGTCAGGGGTGAAAGTTTGCAGCTCAACTGTAAAATTGCCTTTGATACTGTAGGTCTTGAGTTATAGTGAAGTTGCCGGAACATGTGGTGTAGCGGTGAAATGCATAGATATCACATAGAACACCGATTGCGAAGGCAGGTGACTAACTATATACTGACGCTGATG…
ASV_BACT_MISEQ_367	0	25	0	0	0	46	0	0	0	0	0	0	0	0	0	0	0	0	0	0	0	87	0	34	0	0	0	0	192	Bacteria	Planctomycetota	Planctomycetes	Pirellulales	Pirellulaceae	Blastopirellula	100	100	100	100	100	100	TCGAGAATCTTCCGCAATGGGCGAAAGCCTGACGGAGCGACGCCGCGTGGTGGATGAAGGCCCTCGGGTTGTAAACACCTGTCGTAGGGGAGGAAATTTTGACCGATCCTAGGAGGAAGCACAGGCTAAGTTCGTGCCAGCAGCCGCGGTAATACGAACTGTGCAAACGTTATTCGGAATCACTGGGCTTAAAGGGTGCGTAGGCGGATTTGTAGGTCAGATGTGAAATCCCACGGCTCAACCGTGGAACTGCGTTTGAAACCACAAGTCTTGAGGGGATCAGAGGAGAGCGGAACTGATGGTGGAGCGGTGAAATGCGTTGATATCATCAGGAACACCGGTGGCGAAAGCGGCTCTCTGGGATCTTTCTGACGCTGAGGCACGAAAGCTAGGGGAGCG
ASV_BACT_MISEQ_366	13	10	9	5	14	3	0	12	8	0	7	0	0	0	5	15	0	23	0	0	0	10	28	12	0	0	18	0	192	Bacteria	Bacteroidota	Bacteroidia	Flavobacteriales	Flavobacteriaceae	Pseudozobellia	100	100	100	100	100	91	TGAGGAATATTGGACAATGGAGGGGACTCTGATCCAGCCATGCCGCGTGCGGGAAGAAGGCCCTACGGGTCGTAAACCGCTTTTACATGGGAAGAAACCCGCCTACGTGTAGGTGGCTGACGGTACCATGAGAATAAGGACCGGCTAACTCCGTGCCAGCAGCCGCGGTAATACGGAGGGTCCGAGCGTTATCCGGAATTATTGGGTTTAAAGGGTCCGTAGGCGGGCCGTTAAGTCAGGGGTGAAAGTCTGCGGCTCAACCGTAGAAATGCCCTTGATACTGGCGGTCTTGAGTTATGGTGAAGTGGGCGGAATATGTAGTGTAGCGGTGAAATGCATAGATATTACATAGAACACCGATTGCGAAGGCAGCTCACTAACCATATACTGACGCTGATG…
ASV_BACT_MISEQ_365	58	0	0	0	0	0	15	0	0	0	0	0	0	0	39	0	0	0	0	38	0	31	0	0	0	0	11	0	192	Bacteria	Proteobacteria	Alphaproteobacteria	Rhodobacterales	Rhodobacteraceae	NA	100	100	100	90	90	78	TGGGGAATCTTAGACAATGGGCGCAAGCCTGATCTAGCCATGCCGCGTGATCGATGACGGCCTTAGGGTTGTAAAGATCTTTCGCCGGGGACGATAATGACGGTACCCGGAGAAGAAGCTCCGGCTAACTTCGTGCCAGCAGCCGCGGTAATACGAAGGGAGCTAGCGTTGTTCGGAATTACTGGGCGTAAAGCGCGCGTAGGCGGACTGGAAAGTCGGGGGTGAAATCCCAGGGCTCAACCCTGGAACTGCCTCCGAAACTCCTGGTCTTGAGATCGAGAGAGGTGAGTGGAATTCCGAGTGTAGAGGTGAAATTCGTAGATATTCGGAGGAACACCAGTGGCGAAGGCGGCTCACTGGCTCGATACTGACGCTGAGGTGCGAAAGCGTGGGGAGCA
ASV_BACT_MISEQ_369	0	0	0	0	0	0	0	0	0	0	0	0	0	0	0	0	0	0	0	0	0	0	0	0	0	0	59	132	191	Bacteria	Proteobacteria	Gammaproteobacteria	Enterobacterales	Aeromonadaceae	Aeromonas	100	100	100	100	82	82	TGGGGAATATTGCACAATGGGGGAAACCCTGATGCAGCCATGCCGCGTGTGTGAAGAAGGCCTTCGGGTTGTAAAGCACTTTCAGCGAGGAGGAAAGGTCAGTAGCTAATATCTGCTGGCTGTGACGTTACTCGCAGAAGAAGCACCGGCTAACTCCGTGCCAGCAGCCGCGGTAATACGGAGGGTGCAAGCGTTAATCGGAATTACTGGGCGTAAAGCGCACGCAGGCGGTTGGATAAGTTAGATGTGAAAGCCCCGGGCTCAACCTGGGAATTGCATTTAAAACTGTCCAGCTAGAGTCTTGTAGAGGGGGGTGGAATTCCAGGTGTAGCGGTGAAATGCGTAGAGATCTGGAGGAATACCGGTGGCGAAGGCGGCCCCCTGGACAAAGACTGACGC…
ASV_BACT_MISEQ_368	0	0	0	0	0	0	0	0	28	0	0	0	0	0	0	0	21	0	0	83	13	46	0	0	0	0	0	0	191	Bacteria	Proteobacteria	Alphaproteobacteria	Rhodobacterales	Rhodobacteraceae	Silicimonas	100	100	100	100	100	83	TGGGGAATCTTAGACAATGGGGGAAACCCTGATCTAGCCATGCCGCGTGAGTGACGAAGGTCTTAGGATCGTAAAGCTCTTTCAGCTGTGAAGATAATGACGGTAGCAGCAGAAGAAACCCCGGCTAACTCCGTGCCAGCAGCCGCGGTAATACGGAGGGGGTTAGCGTTGTTCGGAATTACTGGGCGTAAAGCGTACGTAGGCGGATTGGTAAGTTAGAGGTGAAATCCCGGGGCTCAACCCCGGAACTGCCTTTAATACTGCCAGTCTTGAGTTCGAGAGAGGTGAGTGGAATTCCGAGTGTAGAGGTGAAATTCGTAGATATTCGGAGGAACACCAGTGGCGAAGGCGGCTCACTGGCTCGATACTGACGCTGAGGTACGAAAGTGTGGGGAGCA
ASV_BACT_MISEQ_370	0	0	41	0	12	0	72	0	0	22	33	9	0	0	0	0	0	0	0	0	0	0	0	0	0	0	0	0	189	Bacteria	Proteobacteria	Alphaproteobacteria	Rhodobacterales	Rhodobacteraceae	Octadecabacter	100	100	100	100	100	100	TGGGGAATCTTAGACAATGGGCGAAAGCCTGATCTAGCGATGCCGCGTGTGTGACGAAGGCCTTAGGGTCGTAAAGCACTTTCGCCAAGGATGATAATGACAGTACTTGGTAAAGAAACCCCGGCTAACTCCGTGCCAGCAGCCGCGGTAATACGGAGGGGGTTAGCGTTGTTCGGAATTACTGGGCGTAAAGCGCACGTAGGCGGATATTTAAGTTAGAGGTGAAATCCCAGGGCTCAACCCTGGAACTGCCTTTAATACTGGATGTCTTGAGTTCGAGAGAGGTGAGTGGAATTCCAAGTGTAGAGGTGAAATTCGTAGATATTTGGAGGAACACCAGTGGCGAAGGCGGCTCACTGGCTCGATACTGACGCTGAGGTGCGAAAGCGTGGGGAGCA
ASV_BACT_MISEQ_371	26	0	0	13	0	19	0	0	12	9	0	5	0	30	23	16	0	5	0	9	6	1	4	0	0	0	10	0	188	Bacteria	Bdellovibrionota	Bdellovibrionia	Bdellovibrionales	Bdellovibrionaceae	Bdellovibrio	100	100	100	100	100	100	TAGGGAATATTGCGCAATGGGGGAAACCCTGACGCAGCGACGCCGCGTGAGTGATGAAGGCCTTCGGGTTGTAAAGCTCTGTTCTTAGGGAATAAAAAAATGAAGGTACCTAAGAAGAAAGGACCGGCTAACTTCGTGCCAGCAGCCGCGGTAATACGAGGGGTCCTAGCGTTGTTCGGAATTATTGGGCGTAAAGCGGGTGCAGGTGGTTTTATAAGTCAGAAGTGAAAGCCCCGGGCTCAACCTGGGAAGTGCTTTTGATACTGTAAAACTTGAGTGTATGAGAGGATAGTAGAATTCCTGGTGTAGTGGTGAAATACGTAGATATCAGGAGGAATACCGGTGAGGAAGCTGGCTATCTGGCATAACACTGACACTCAGACCCGAAAGCGTGGGGAG…
ASV_BACT_MISEQ_372	0	0	0	14	0	0	0	0	30	13	0	8	0	0	9	14	0	0	0	0	0	0	0	0	0	0	0	100	188	Bacteria	Proteobacteria	Gammaproteobacteria	Enterobacterales	Yersiniaceae	Serratia	100	100	100	100	100	63	TGGGGAATATTGCACAATGGGCGCAAGCCTGATGCAGCCATGCCGCGTGTGTGAAGAAGGCCTTCGGGTTGTAAAGCACTTTCAGCGAGGAGGAAGGGTTCAGTGTTAATAGCACTGTGCATTGACGTTACTCGCAGAAGAAGCACCGGCTAACTCCGTGCCAGCAGCCGCGGTAATACGGAGGGTGCAAGCGTTAATCGGAATTACTGGGCGTAAAGCGCACGCAGGCGGTTTGTTAAGTCAGATGTGAAATCCCCGCGCTTAACGTGGGAACTGCATTTGAAACTGGCAAGCTAGAGTCTTGTAGAGGGGGGTAGAATTCCAGGTGTAGCGGTGAAATGCGTAGAGATCTGGAGGAATACCGGTGGCGAAGGCGGCCCCCTGGACAAAGACTGACGC…
ASV_BACT_MISEQ_373	0	21	0	34	0	4	0	0	0	0	0	0	0	0	0	0	0	0	0	117	0	10	0	0	0	0	0	0	186	Bacteria	Bacteroidota	Bacteroidia	Chitinophagales	Saprospiraceae	NA	100	100	100	100	100	99	TAAGGAATATTGGACAATGGGCGAAAGCCTGATCCAGCCATCCCGCGTGAAGGATGAAGGCCCTATGGGTCGTAAACTTCTTTTGCTTGGAAAGAAACGCCCGGATTTATCTGGGCCTGACGGTACCTTGCGAATAAGCACCGGCTAACTCCGTGCCAGCAGCCGCGGTAATACGGAGGGTGCAAGCGTTATCCGGAATCACTGGGTTTAAAGGGTGCGTAGGCGGCGTTATAAGTCAGAGGTGAAATCTTGCAGCTCAACTGTAAAATTGCCTTTGAAACTGTAGTGCTTGAATCACGTTGAGGTTAGCGGAATGTGACATGTAGCGGTGAAATGCTTAGATATGTCATAGAACACCAATTGCGTAGGCAGCTAACTAGGCGTGTATTGACGCTGAGG…
ASV_BACT_MISEQ_374	0	0	0	0	0	0	0	0	0	0	0	0	0	0	0	0	0	0	0	0	0	0	79	0	0	0	107	0	186	Bacteria	Proteobacteria	Alphaproteobacteria	Caulobacterales	Hyphomonadaceae	Litorimonas	100	100	100	100	100	100	TGGGGAATATTGGACAATGGGCGCAAGCCTGATCCAGCAACGCCGCGTGAATGATGAAGGCCTTAGGGTTGTAAAATTCTTTCGCTAGGGAAGATAATGACTGTACCTAGTAAAGAAGCCCCGGCTAACTCCGTGCCAGCAGCCGCGGTAATACGGAGGGGGCTAGCGTTGTTCGGAATTACTGGGCGTAAAGCGTGCGTAGGCGGATTAATAAGTAGAGGGTGAAATCCCAAGGCTCAACCTTGGAACTGCCTTCTAAACTGTTAGTCTTGAGTTCTGGAGAGGTGAGTGGAATTGCTAGTGTAGAGGTGAAATTCGTAGATATTAGCAGGAACACCAGAGGCGAAGGCGGCTCACTGGACAGATACTGACGCTGAGGCACGAAAGTGTGGGGAGCA
ASV_BACT_MISEQ_376	0	0	0	0	0	0	0	0	0	58	0	31	0	37	0	0	0	59	0	0	0	0	0	0	0	0	0	0	185	Bacteria	NA	NA	NA	NA	NA	92	12	10	10	10	10	AGGCGGAAGTAGAGGCAGCAGCAGACATAGCAGCAGGGACGGTAATAGGAGGAGTCCCTGTACGTCCTGCTTCACGCGACTCGAAGCGCTCGTCTCCCGCACCCCTCGGAACAGGCCTCTCAAGTCCCTGTGGGAAGGGTTTTATTCTCCAGGGTAAATACTTCCCGGTGAACGCACGAGCGCGCTCGCGGATTCCCGCGCCTGATCGGGGGTTGTCATACGTCACAAACGCTTCAGAATTTGTTTAATAGTGCGCTGAACAGGATTAGATACCCGGCTGTCT
ASV_BACT_MISEQ_375	0	15	0	0	10	35	24	0	57	0	0	20	0	0	0	0	0	0	0	0	0	24	0	0	0	0	0	0	185	Bacteria	Proteobacteria	Gammaproteobacteria	NA	NA	NA	100	100	100	62	62	62	TGGGGAATATTGGACAATGGGGGAAACCCTGATCCAGCAATGCCGCGTGGGTGAAGAAGGCCTTCGGGTTGTAAAGCCCTTTCAGCAGGGAAGAAAAGCTTGGGGTTAATACCTTTAAGCGCTGACGGTACCTGCAGAAGAAGCACCGGCTAACTCCGTGCCAGCAGCCGCGGTAATACGGAGGGTGCAAGCGTTAATCGGAATTACTGGGCGTAAAGGGTGCGTAGGCGGCTATTTAAGTCGGGTGTGAAAGCCCCGGGCTCAACCTGGGAATTGCATTCGATACTGGATGGCTGGAGTGTAGTAGAGGGAAGCGGAATTCCGGGTGTAGCGGTGAAATGCGTAGATATCCGGAGGAACATCAGTGGCGAAGGCGGCTTCCTGGACTAACACTGACGC…
ASV_BACT_MISEQ_377	0	0	0	0	0	0	49	0	0	0	129	0	4	0	0	0	0	0	0	0	0	0	0	0	0	0	0	0	182	Bacteria	Bacteroidota	Bacteroidia	Flavobacteriales	Flavobacteriaceae	Cellulophaga	100	100	100	100	100	100	TGAGGAATATTGGACAATGGAGGAGACTCTGATCCAGCCATGCCGCGTGCAGGAAGACGGCCCTATGGGTTGTAAACTGCTTTTATACAGGAAGAATAAGGACTACGTGTAGTCTGTTGACGGTACTGTAAGAATAAGGACCGGCTAACTCCGTGCCAGCAGCCGCGGTAATACGGAGGGTCCGAGCGTTATCCGGAATTATTGGGTTTAAAGGGTCCGTAGGCGGGCCATTAAGTCAGAGGTGAAAGTTTGCAGCTCAACTGTAGAATTGCCTTTGATACTGATGGTCTTGAATTATTGTGAAGTGGTTAGAATATGTAGTGTAGCGGTGAAATGCATAGATATTACATAGAATACCGATTGCGAAGGCAGGTCACTAACAATATATTGACGCTGATG…
ASV_BACT_MISEQ_378	34	0	49	0	0	0	0	0	0	0	0	0	0	0	0	0	0	0	12	0	38	48	0	0	0	0	0	0	181	Bacteria	Bacteroidota	Bacteroidia	Flavobacteriales	Flavobacteriaceae	Maribacter	100	100	100	100	100	64	TGAGGAATATTGGACAATGGAGGGGACTCTGATCCAGCCATGCCGCGTGCAGGAAGAATGCCCTATGGGTAGTAAACTGCTTTTATACGGGAAGAAAAAGGGGTACGTGTACCCCACTGACGGTACCGTAAGAATAAGGACCGGCTAACTCCGTGCCAGCAGCCGCGGTAATACGGAGGGTCCGAGCGTTATCCGGAATTATTGGGTTTAAAGGGTCCGTAGGCGGGCTATTAAGTCAGTGGTGAAAGTCTGCAGCTCAACTGTAGAATTGCCTTTGATACTGATGGTCTTGAGTTATAGTGAAGTTGCCGGAATATGTAGTGTAGCGGTGAAATGCATAGATATTACATAGAACACCGATTGCGAAGGCAGGTGACTAACTGTATACTGACGCTGATG…
ASV_BACT_MISEQ_379	0	7	0	11	0	0	0	0	0	0	0	0	0	0	0	0	0	0	7	34	0	116	0	6	0	0	0	0	181	Bacteria	Bacteroidota	Bacteroidia	Flavobacteriales	Flavobacteriaceae	Maritimimonas	100	100	100	100	100	62	TGAGGAATATTGGGCAATGGAGGCAACTCTGACCCAGCCATGCCGCGTGAAGGAAGAAGGCCCTATGGGTTGTAAACTTCTTTTATAGAGGAAGAAACCCTCCCACGTGTGGGAGGCTGACGGTACTCTACGAATAAGCACCGGCTAACTCCGTGCCAGCAGCCGCGGTAATACGGAGGGTGCAAGCGTTATCCGGAATCATTGGGTTTAAAGGGTCCGTAGGCGGGCAATTAAGTCAGAGGTGAAATCCCACAGCTCAACTGTGGAACTGCCTTTGATACTGGTTGTCTTGAGTTATATTGAAGTGAGTAGAATATGTAGTGTAGCGGTGAAATGCTTAGATATTACATAGAATACCGATTGCGAAGGCAGCTCACTAAGTATACACTGACGCTGATG…
ASV_BACT_MISEQ_380	0	0	0	36	79	29	0	20	0	0	0	8	0	0	0	0	0	0	0	9	0	0	0	0	0	0	0	0	181	Bacteria	Proteobacteria	Alphaproteobacteria	Caulobacterales	Hyphomonadaceae	Hyphomonas	100	100	100	100	100	99	TGGGGAATCTTGCACAATGGGCGAAAGCCTGATGCAGCCATGCCGCGTGAATGATGAAGGCCTTAGGGTTGTAAAATTCTTTCGCTAGGGATGATAATGACAGTACCTAGTAAAGAAGCCCCGGCTAACTTCGTGCCAGCAGCCGCGGTAATACGAAGGGGGCTAGCGTTGTTCGGAATTACTGGGCGTAAAGCGCACGTAGGCGGACTTTTAAGTCAGATGTGAAATCCCAGGGCTCAACCCTGGAACTGCATTTGAAACTGGAAGTCTAGAGACCAGGAGAGGTTAGCGGAATACCGAGTGTAGAGGTGAAATTCGTAGATATTCGGTGGAACACCAGTGGCGAAGGCGGCTAACTGGACTGGTACTGACGCTGAGGTGCGAAAGTGTGGGGAGCA
ASV_BACT_MISEQ_382	0	30	0	36	0	15	0	23	0	0	0	0	0	0	0	0	0	0	0	39	0	13	0	24	0	0	0	0	180	Bacteria	Proteobacteria	Alphaproteobacteria	Caulobacterales	Parvularculaceae	Amphiplicatus	100	100	100	100	100	76	TGGGGAATATTGGACAATGGGCGAAAGCCTGATCCAGCCATGCCGCGTGGATGAAGAAGGCCCTAGGGTTGTAAAATCCTTTCGATGGTGAAGATAATGACGGTAACCATTAAAGAAGCCCCGGCTAATTTCGTGCCAGCAGCCGCGGTAATACGAAAGGGGCAAGCGTTGTTCGGAATTACTGGGCGTAAAGCGCACGTAGGCGGCAATGTAAGTTGGGGGTGAAATCCCGGGGCTCAACCCCGGAACTGCCTCCAAAACTACATAGCTCGAGGATGTGAGAGGTTGGCGGAATTCCGAGTGTAGAGGTGAAATTCGTAGATATTCGGAAGAACACCAGTGGCGAAGGCGGCCAACTGGCACATTACTGACGCTGAGGTGCGAAAGCGTGGGGAGCG
ASV_BACT_MISEQ_381	0	39	0	35	0	24	0	0	0	0	0	0	0	0	0	0	0	0	9	25	0	39	0	9	0	0	0	0	180	Bacteria	Proteobacteria	Alphaproteobacteria	Caulobacterales	Parvularculaceae	Marinicaulis	100	100	100	100	100	78	TGGGGAATATTGGACAATGGGCGCAAGCCTGATCCAGCCATGCCGCGTGAGTGAAGACGGCCCTAGGGTTGTAAAACTCTTTCAACGGTGAAGATAATGACGGTAGCCGTAGAAGAAGCCCCGGCTAATTTCGTGCCAGCAGCCGCGGTAATACGAAAGGGGCAAGCGTTGTTCGGAATTACTGGGCGTAAAGCGCACGTAGGCGGCCTTGTAAGTTGGGGGTGAAATCCCGGAGCTCAACTCCGGAACTGCCTCCAAAACTACAAAGCTAGAGGATGTGAGAGGTGAGTGGAATTCCGAGTGTAGAGGTGAAATTCGTAGATATTCGGAAGAACACCAGTGGCGAAGGCGACTCACTGGCACATTTCTGACGCTGAGGTGCGAAAGCGTGGGGAGCG
ASV_BACT_MISEQ_384	0	0	0	0	0	0	0	13	0	24	0	135	0	7	0	0	0	0	0	0	0	0	0	0	0	0	0	0	179	Bacteria	Bacteroidota	Bacteroidia	Chitinophagales	Saprospiraceae	Lewinella	100	100	100	100	100	100	TAAGGAATATTGGACAATGGAGGCAACTCTGATCCAGCCATCCCGCGTGCAGGATGACGGCGCTCCGCGTTGTAAACTGCTTTTGGACAAGATGAAACACTGGGATTTATCCCGGCTTGACGTTATTGTCAGAATAAGCACCGGCTAACTCCGTGCCAGCAGCCGCGGTAATACGGAGGGTGCAAGCGTTATCCGGAATCACTGGGTTTAAAGGGTGCGTAGGCGGGCCAGTAAGTCAGAGGTGAAAGCCCATCGCTTAACGATGGAATTGCCTTTGATACTGTTGGTCTTGAATTAGGTTGAGGTTAGCGGAATGTGGCATGTAGCGGTGAAATGCTTAGATATGCCATAGAACACCGATTGCGAAGGCAGCTAACTGGCCCTTGATTGACGCTGAGG…
ASV_BACT_MISEQ_383	0	0	0	18	83	11	0	50	0	0	0	0	9	0	8	0	0	0	0	0	0	0	0	0	0	0	0	0	179	Bacteria	Bacteroidota	Bacteroidia	Flavobacteriales	Flavobacteriaceae	Ulvibacter	100	100	100	100	100	92	TGAGGAATATTGGACAATGGGCGAGAGCCTGATCCAGCCATGCCGCGTGCAGGAAGACGGCCCTATGGGTTGTAAACTGCTTTTATACGGGAAGAAACACCCCCTCGTGAGGGGGCTTGACGGTACCGTAAGAATAAGGACCGGCTAACTCCGTGCCAGCAGCCGCGGTAATACGGAGGGTCCGAGCGTTATCCGGAATCATTGGGTTTAAAGGGTCCGTAGGCGGGCAGCTAAGTCAGTGGTGAAAGTCTGCAGCTCAACTGTAGAATTGCCATTGATACTGGTTGTCTTGAATTAGTGTGAAGTGGTTAGAATAAGTAGTGTAGCGGTGAAATGCATAGATATTACTTAGAATACCAATTGCGAAGGCAGATCACTAACACTATATTGACGCTGATG…
ASV_BACT_MISEQ_385	0	0	0	0	0	0	0	0	8	0	0	0	0	0	0	0	0	0	0	52	0	26	0	93	0	0	0	0	179	Bacteria	Acidobacteriota	Acidobacteriae	PAUC26f	NA	NA	100	100	100	100	100	100	TGGGGAATCTTGGACAATGGGGGAAACCCTGATCCAGCGACGCCGCGTGATCGATGAAGGCCTTCGGGTCGTAAAGATCTTTCAGCGGGGACTATAATGAAGGTACCCGCAGAAGCAGGAGCGGCTAACTATGTGCCAGCAGCCGCGGTAATACATAGGCTCCAAGCGTTGTTCGGAATTACTGGGCGTAAAGCGAGTGTAGGTGGTCCGACAAGTCGATTGTGAAATCTCCCGGCTCAACCGGGAGGGTGCGGTCGAAACTGTCGGACTCGAGTCCGAGAGGGGAGAGTGGAATTCCTGGTGTAGCGGTGAAATGCGTAGATATCAGGAGGAACATCGGTGGTGAAGACGGCTCTCTGGATCGTGACTGACACTGAGACTCGAAAGCGTGGGGAGCA
ASV_BACT_MISEQ_386	0	22	0	54	0	0	0	0	0	0	0	0	0	0	0	0	0	0	0	34	0	26	0	41	0	0	0	0	177	Bacteria	Planctomycetota	Planctomycetes	Planctomycetales	Rubinisphaeraceae	Planctomicrobium	100	100	100	100	100	100	TCGAGAATCTTCGGCAATGGGCGAAAGCCTGACCGAGCGACGCCGCGTGCGGGATGAAGGCCCTTGGGTTGTAAACCGCTGTCAGGGGGGAGGAAAGCTTCGGCTTGACCGAGCCCCAGAGGAAGCACGGGCTAAGTACGTGCCAGCAGCCGCGGTAATACGTACTGTGCGAACGTTATTCGGAATCACTGGGCTTAAAGGGTGCGTAGGCGGGTACACAGGTCAGATGTGAAATCCCACGGCTCAACCGTGGAACTGCATTTGAAACCTTGTATCTTGAGCGAACTAGGGGTATGCGGAACTTCCAGTGGAGCGGTGAAATGTGTTGATATTGGAAGGAACACCGGTGGCGAAAGCGGCATACTGGGGTTTGTCTGACGCTGAGGCACGAAAGCTAGG…
ASV_BACT_MISEQ_387	0	23	0	41	0	5	0	0	0	0	0	0	0	0	0	0	0	0	0	69	0	37	0	0	0	0	0	0	175	Bacteria	Bacteroidota	Bacteroidia	Chitinophagales	Saprospiraceae	NA	100	100	100	100	100	65	TAAGGAATATTGGACAATGGGCGAAAGCCTGATCCAGCCATCCCGCGTGCAGGATGACAGCCCTATGGGTCGTAAACTGCTTTTATTTGGGAAGAAACGCTCCGATTTATCGGAGCCTGACGGTACCAAAAGAATAAGCACCGGCTAACTCCGTGCCAGCAGCCGCGGTAATACGGAGGGTGCAAGCGTTATCCGGAATCACTGGGTTTAAAGGGTGCGTAGGCGGCATAATAAGTCAGAAGTGAAAGCTCGCAGCTTAACTGTGGAATTGCTTTTGATACTGTAATGCTTGAATAAGGTTGAGGTCAGCGGAATGTGACATGTAGCGGTGAAATGCATAGATATGTCATAGAACACCAATTGCGAAGGCAGCTGGCTAGACCTTTATTGACGCTGAGG…
ASV_BACT_MISEQ_389	0	0	0	0	0	0	0	0	0	0	0	0	0	0	0	0	0	0	0	0	0	0	0	0	0	0	44	131	175	Bacteria	Proteobacteria	Gammaproteobacteria	Xanthomonadales	Xanthomonadaceae	Stenotrophomonas	100	100	100	100	100	100	TGGGGAATATTGGACAATGGGCGCAAGCCTGATCCAGCCATACCGCGTGGGTGAAGAAGGCCTTCGGGTTGTAAAGCCCTTTTGTTGGGAAAGAAATCCAGCCGGCTAATACCTGGTTGGGATGACGGTACCCAAAGAATAAGCACCGGCTAACTTCGTGCCAGCAGCCGCGGTAATACGAAGGGTGCAAGCGTTACTCGGAATTACTGGGCGTAAAGCGTGCGTAGGTGGTCGTTTAAGTCCGTTGTGAAAGCCCTGGGCTCAACCTGGGAACTGCAGTGGATACTGGACGACTAGAGTGTGGTAGAGGGTAGCGGAATTCCTGGTGTAGCAGTGAAATGCGTAGAGATCAGGAGGAACATCCATGGCGAAGGCAGCTACCTGGACCAACACTGACAC…
ASV_BACT_MISEQ_388	0	0	0	0	0	0	0	175	0	0	0	0	0	0	0	0	0	0	0	0	0	0	0	0	0	0	0	0	175	Bacteria	Proteobacteria	Alphaproteobacteria	Rhodobacterales	Rhodobacteraceae	Yoonia-Loktanella	100	100	100	100	100	99	TGGGGAATCTTAGACAATGGGCGAAAGCCTGATCTAGCGATGCCGCGTGAGTGACGAAGGCCTTAGGGTCGTAAAGCTCTTTCGCCAGGGATGATAATGACAGTACCTGGTAAAGAAACCCCGGCTAACTCCGTGCCAGCAGCCGCGGTAATACGGAGGGGGTTAGCGTTGTTCGGAATTACTGGGCGTAAAGCGTACGTAGGCGGATTGGAAAGTAGGGGGTGAAATCCCAGGGCTCAACCCTGGAACTGCCTCCTAAACTATCAGTCTAGAGTTCGAGAGAGGTGAGTGGAATTCCAAGTGTAGAGGTGAAATTCGTAGATATTTGGAGGAACACCAGTGGCGAAGGCGGCTCACTGGCTCGATACTGACGCTGAGGTACGAAAGTGTGGGGAGCA
ASV_BACT_MISEQ_390	0	0	0	0	0	0	0	0	0	0	0	0	0	118	0	0	0	55	0	0	0	0	0	0	0	0	0	0	173	Bacteria	Proteobacteria	Gammaproteobacteria	Granulosicoccales	Granulosicoccaceae	Granulosicoccus	100	100	100	95	95	95	TGGGGAATATTGGACAATGGGCGAAAGCCTGATCCAGCAATACCGCGTGTGTGAAGAAGGCCTGCGGGTTGTAAAGCACTTTCAGCAAGGAAGAAAAGCCCAGGGTTAATACTCCTGGGTCTTGACGTTACTTGCAGAAGAAGCACCGGCTAACTCCGTGCCAGCAGCCGCGGTAATACGGAGGGTGCAAGCGTTAATCGGAATTACTGGGCGTAAAGCGCGCGTAGGCGGCTCGGTCAGTCAGATGTGAAATCCCAGGGCTCAACCTTGGAACTGCATTTGATACTGCCAGGCTAGAGTATGTTAGAGGAAAGCGGAATTCCGGGTGTAGCGGTGAAATGCGTAGATATCCGGAGGAACATCAGTGGCGAAGGCGGCTTTCTGGAACAATACTGACGC…
ASV_BACT_MISEQ_391	25	13	14	9	38	9	6	0	0	0	13	0	0	0	0	0	0	7	9	11	17	0	0	0	0	0	0	0	171	Bacteria	Proteobacteria	Gammaproteobacteria	NA	NA	NA	100	100	99	28	28	24	TCGGGAATATTGGACAATGGGCGCAAGCCTGATCCAGCAATGCCGCGTGTGTGAAGAAGGCCTGCGGGTTGTAAAGCACTTTCAAAAGTGAAGAAAAGTAGATTGTTAATAGCGATTTACCTTGACGTTAACTTTAGAAGAAGCACCGGCTAATTTAGTGCCAGCAGCCGCGGTAATACTAAAGGTGCGAGCGTTAATCGGAATTACTGGGCGTAAAGCGCGTGCAGGCGGTTCGTTAAGTCAAATGTGAAATCCCAGGGCTCAACCCTGGAACTGCATTCGATACTGGCGAACTAGAGTGTAAGAGAGGGTTGTGGAATTCCGGGTGTAGCGGTGAAATGCGTAGATATCCGGAGGAACATCAGTGGCGAAGGCGACAACCTGGCTTAACACTGACGC…
ASV_BACT_MISEQ_392	0	0	0	0	0	27	0	39	0	0	0	0	0	43	0	0	0	0	0	61	0	0	0	0	0	0	0	0	170	Bacteria	Myxococcota	Myxococcia	Myxococcales	Myxococcaceae	P3OB-42	100	98	98	98	98	97	TGGGGAATTTTGCGCAATGGGCGAAAGCCTGACGCAGCGACGCCGCGTGTACGATGAAGGCCTTTGGGTCGTAAAGTACTGTCAACTGAGACGAAAGCTATCGATTTAATAGATGGATAGTGTGACGGTATCAGTGGAGGAAGCGCCGGCTAACTCTGTGCCAGCAGCCGCGGTAATACAGAGGGCGCAAACGTTGCTCGGAATGACTGGGCGTAAAGAGCGTGTAGGCGGTAAGTTAAGTCGACTGTGAAAGCCCATAGCTCAACTATGGAAGTGCAGTCGATACTGGCTTACTTGAGTCCCGGAGAGGGTGGTAGAATTCCTAGTGTAGAGGTGAAATTCGTAGATATTAGGAGGAATACCGGTGGCGAAGGCGACCACCTGGACGGGTACTGACGC…
ASV_BACT_MISEQ_393	0	0	0	0	0	0	0	0	0	0	0	0	0	0	0	0	0	0	168	0	0	0	0	0	0	0	0	0	168	Bacteria	Proteobacteria	Alphaproteobacteria	Rhodobacterales	Rhodobacteraceae	Pelagimonas	100	100	100	100	100	64	TGGGGAATCTTAGACAATGGGCGCAAGCCTGATCTAGCCATGCCGCGTGTGTGATGAAGGCCCTAGGGTCGTAAAGCACTTTCGCCAGGGATGATAATGACAGTACCTGGTAAAGAAACCCCGGCTAACTCCGTGCCTGCAGCCGCGGTAATACGGAGGGGGTTAGCGTTGTTCGGAATTACTGGGCGTAAAGCGTACGTAGGCGGATCAGAAAGTATGGGGTGAAATCCCAGGGCTCAACCCTGGAACTGCCTCATAAACTCCTGGTCTTGAGTTCGAGAGAGGTGAGTGGAATTCCGAGTGTAGAGGTGAAATTCGTAGATATTCGGAGGAACACCAGTGGCGAAGGCGGCTCACTGGCTCGATACTGACGCTGAGGTACGAAAGTGTGGGGAGCA
ASV_BACT_MISEQ_394	0	0	0	0	0	0	0	0	0	83	0	0	0	57	0	0	27	0	0	0	0	0	0	0	0	0	0	0	167	Bacteria	Proteobacteria	Gammaproteobacteria	Enterobacterales	Alteromonadaceae	NA	100	100	100	100	100	45	TGGGGAATATTGCACAATGGGGGAAACCCTGATGCAGCCATGCCGCGTGTGTGAAGAAGGCCTTCGGGTTGTAAAGCACTTTCAGTTGTGAGGAAAGTTTAGTGGTTAATACCCATTAGATGTGACGTTAGCAACAGAAGAAGCACCGGCTAACTCCGTGCCAGCAGCCGCGGTAATACGGAGGGTGCGAGCGTTAATCGGAATTACTGGGCGTAAAGCGCACGCAGGCGGTTATATAAGCTAGATGTGAAAGCCCCGGGCTCAACCTGGGATAGTCATTTAGAACTGTATAACTAGAGTCTTGGAGAGGGGAGTGGAATTCCATGTGTAGCGGTGAAATGCGTAGATATGTGGAGGAACATCAGTGGCGAAGGCGACTCCCTGGCCAAAGACTGACGC…
ASV_BACT_MISEQ_395	0	0	0	55	22	38	0	43	0	0	0	0	0	0	0	0	0	0	0	0	0	0	0	8	0	0	0	0	166	Bacteria	Proteobacteria	Gammaproteobacteria	Granulosicoccales	Granulosicoccaceae	Granulosicoccus	100	100	100	76	76	76	TGGGGAATATTGGACAATGGGCGCAAGCCTGATCCAGCAATACCGCGTGTGTGAAGAAGGCCTGCGGGTTGTAAAGCACTTTCAGCAAGGAAGAAAAGCCAGGAGTTAATAGCTCCAGGTCTTGACGTTACTTGCAGAAGAAGCACCGGCTAACTCCGTGCCAGCAGCCGCGGTAATACGGAGGGTGCAAGCGTTAATCGGAATTACTGGGCGTAAAGCGCGCGTAGGCGGTCAGATAAGTCAGATGTGAAATCCCAGGGCTCAACCTTGGAACTGCATTTGATACTGTTTGACTAGAGTATGTTAGAGGAAAGCGGAATTCCGGGTGTAGCGGTGAAATGCGTAGATATCCGGAGGAACATCAGTGGCGAAGGCGGCTTTCTGGAACAATACTGACGC…
ASV_BACT_MISEQ_398	0	0	0	0	0	0	0	0	0	0	165	0	0	0	0	0	0	0	0	0	0	0	0	0	0	0	0	0	165	Bacteria	Proteobacteria	Gammaproteobacteria	Pseudomonadales	Saccharospirillaceae	Reinekea	100	100	100	100	100	100	TGGGGAATATTGGACAATGGGGGCAACCCTGATCCAGCCATACCGCGTGTGTGAAGAAGGCCTTCGGGTTGTAAAGCACTTTCAACAGTGAGGAAAGGTTGTTGGTTAATACCCAATAGCTGTGACGTTAACTGTAGAAGAAGCACCGGCTAACTCCGTGCCAGCAGCCGCGGTAATACGGAGGGTGCAAGCGTTAATCGGAATTACTGGGCGTAAAGCGCGCGTAGGCGGTTTGTTAAGTTGGATGTGAAAGCCCTGGGCTCAACCTGGGAACTGCATACAAAACTGGCGAACTAGAGTACAGCAGAGGCAAGTGGAATTTCAGGTGTAGCGGTGAAATGCGTAGAGATCTGAAGGAACACCAGTGGCGAAGGCGACTTGCTGGGCTGATACTGACGC…
ASV_BACT_MISEQ_399	0	0	0	0	0	0	0	0	0	0	0	0	0	15	0	0	0	0	0	0	0	0	0	0	0	0	36	114	165	Bacteria	Proteobacteria	Gammaproteobacteria	Pseudomonadales	Moraxellaceae	Acinetobacter	100	100	100	100	100	100	TGGGGAATATTGGACAATGGGGGGAACCCTGATCCAGCCATGCCGCGTGTGTGAAGAAGGCCTTATGGTTGTAAAGCACTTTAAGCGAGGAGGAGGGTACTGGTATTAATACTACCAGCTACTGGACGTTACTCGCAGAATAAGCACCGGCTAACTCTGTGCCAGCAGCCGCGGTAATACAGAGGGTGCGAGCGTTAATCGGATTTACTGGGCGTAAAGCGTGCGTAGGCGGCTAATTGAGTCGGATGTGAAATCCCCGAGCTTAACTTGGGAATTGCATTCGATACTGGTTAGCTAGAGTGTGGGAGAGGATGGTAGAATTCCAGGTGTAGCGGTGAAATGCGTAGAGATCTGGAGGAATACCGATGGCGAAGGCAGCCATCTGGCCTAACACTGACG…
ASV_BACT_MISEQ_397	0	0	0	0	17	0	0	0	0	0	0	0	25	63	0	0	0	0	0	0	0	60	0	0	0	0	0	0	165	Bacteria	Proteobacteria	Alphaproteobacteria	Rhodobacterales	Rhodobacteraceae	Litoreibacter	100	100	100	100	100	65	TGGGGAATCTTAGACAATGGGCGCAAGCCTGATCTAGCCATGCCGCGTGAGTGACGAAGGCCTTAGGGTCGTAAAGCTCTTTCGCCAGGGATGATAATGACAGTACCTGGTAAAGAAACCCCGGCTAACTCCGTGCCAGCAGCCGCGGTAATACGGAGGGGGTTAGCGTTGTTCGGAATTACTGGGCGTAAAGCGTACGTAGGCGGATTAGTCAGTCAGAGGTGAAATCCCAGGGCTCAACCCTGGAACTGCCTTTGATACTGCTAGTCTTGAGTTCGAGAGAGGTGAGTGGAATTCCGAGTGTAGAGGTGAAATTCGTAGATATTCGGAGGAACACCAGTGGCGAAGGCGGCTCACTGGCTCGATACTGACGCTGAGGTACGAAAGTGTGGGGAGCA
ASV_BACT_MISEQ_396	0	0	0	0	20	20	45	0	0	30	0	0	20	0	0	0	0	0	0	0	0	30	0	0	0	0	0	0	165	Bacteria	Proteobacteria	Alphaproteobacteria	Rhodobacterales	Rhodobacteraceae	NA	100	100	100	92	92	68	TGGGGAATCTTAGACAATGGGCGCAAGCCTGATCTAGCCATGCCGCGTGATCGATGACGGCCTTAGGGTTGTAAAGATCTTTCGCCGGGGACGATAATGACGGTACCCGGAGAAGAAGCTCCGGCTAACTTCGTGCCAGCAGCCGCGGTAATACGAAGGGAGCTAGCGTTGTTCGGAATTACTGGGCGTAAAGCGCGCGTAGGCGGACTGGAAAGTTGGGGGTGAAATCCCAGGGCTCAACCCTGGAACTGCCTCCAAAACTCCTGGTCTGGAGTTCGAGAGAGGTGAGTGGAATTCCGAGTGTAGAGGTGAAATTCGTAGATATTCGGAGGAACACCAGTGGCGAAGGCGGCTCACTGGCTCGATACTGACGCTGAGGTGCGAAAGCGTGGGGAGCA
ASV_BACT_MISEQ_400	0	0	0	113	0	0	0	25	0	0	0	26	0	0	0	0	0	0	0	0	0	0	0	0	0	0	0	0	164	NA	NA	NA	NA	NA	NA	21	13	13	13	13	13	CACACGCTATTGATAGTACCTAGAACGTATGCTATGTCTGGGAGTAACACAAGAGACCGCGTTTCCTCCCCGGCCCTTTGCCCTTCTTTATGTTCGAACTCCGAACCAGCACCGCGATTCCCCAAACTTTTTCTTGGCGACCACAGATCATAAGTTTCACCACAGAGCAGCAGCTCTCTCCAACAGTAACAGGATTAGATACCCGGCTGTCTCTTATACACATCTCCGAGCCCACGAGACACTCGCTAATCTCGTATGCCGTCTTCTGCTTGAAAAAAAAAAA
ASV_BACT_MISEQ_401	0	65	0	32	0	0	0	0	0	0	0	0	0	0	0	0	0	0	0	66	0	0	0	0	0	0	0	0	163	Bacteria	Bacteroidota	Bacteroidia	Chitinophagales	Saprospiraceae	NA	100	100	100	100	100	99	TAAGGAATATTGGACAATGGGCGCAAGCCTGATCCAGCCATTCCGCGTGCAGGATGACGGCCCTCTGGGTTGTAAACTGCTTTTGTATGGGAAGAAACCCTAGGACTTGTCCTGGGCTGACGGTACCATAAGAATAAGCACCGGCTAACTCCGTGCCAGCAGCCGCGGTAATACGGAGGGTGCAAGCGTTATCCGGAATTACTGGGTTTAAAGGGTGCGTAGGCGGGCTATTAAGTCAGAGGTGAAAGCTATGAGCTTAACTTATAAATTGCCTTTGATACTGATAGTCTTGAATTAGGTTGAGGTTAGCGGAATGTGGCATGTAGCGGTGAAATGCATAGATATGCCATAGAACACCAATTGCGAAGGCAGCTGGCTAGGCCTTAATTGACGCTGAGG…
ASV_BACT_MISEQ_402	0	0	0	0	0	0	68	0	0	95	0	0	0	0	0	0	0	0	0	0	0	0	0	0	0	0	0	0	163	Bacteria	Bacteroidota	Bacteroidia	Flavobacteriales	Flavobacteriaceae	Maribacter	100	100	100	100	100	54	TGAGGAATATTGGACAATGGAGGGGACTCTGATCCAGCCATGCCGCGTGCAGGAAGAATGCCCTATGGGTAGTAAACTGCTTTTGTACGGGAAGAAAAATAGCTACGTGTAGCTTACTGACGGTACCGTAAGAATAAGGACCGGCTAACTCCGTGCCAGCAGCCGCGGTAATACGGAGGGTCCGAGCGTTATCCGGAATTATTGGGTTTAAAGGGTCCGTAGGCGGGCCGATAAGTCAGGGGTGAAAGTTTGCAGCTCAACTGTAAAATTGCCTTTGATACTGTCGGTCTTGAGTTATGGTGAAGTTGCCGGAATATGTAGTGTAGCGGTGAAATGCATAGATATTACATAGAACACCGATTGCGAAGGCAGGTGACTAACCATATACTGACGCTGATG…
ASV_BACT_MISEQ_403	46	8	0	0	9	8	0	10	0	0	0	0	0	0	0	0	0	0	0	39	15	27	0	0	0	0	0	0	162	Bacteria	Bacteroidota	Bacteroidia	Chitinophagales	Saprospiraceae	NA	100	100	100	100	100	96	TAAGGAATATTGGACAATGGGCGAAAGCCTGATCCAGCCATCCCGCGTGAAGGATGACGGCCCTATGGGTTGTAAACTTCTTTTATATGGGACGAAACGCCTTCATTTATGGGGGCCTGACGGTACCATACGAATAAGCACCGGCTAATTCCGTGCCAGCAGCCGCGGTAATACGGAAGGTGCAAGCGTTATCCGGAATCACTGGGTTTAAAGGGTGCGTAGGCTGTTTGATAAGTCAGAAGTGAAAGCTCATCGCTTAACGATGGAACTGCTTTTGATACTGTCAGACTTGAATTAGGTTGAGGTTAGCGGAATGAGTCATGTAGCGGTGAAATGCATAGATATGACTTAGAACACCAATTGCGAAGGCAGCTGGCTAGACCTATATTGACGCTGAGG…
ASV_BACT_MISEQ_404	0	0	0	0	0	0	0	0	0	0	0	0	0	0	0	0	0	0	0	0	0	0	0	162	0	0	0	0	162	Bacteria	Proteobacteria	Gammaproteobacteria	Chromatiales	Chromatiaceae	Candidatus Thiobios	100	100	100	100	100	100	TGGGGAATATTGGACAATGGGCGAAAGCCTGATCCAGCAATGCCGCGTGTGTGAAGAAGGCCTGCGGGTTGTAAAGCACTTTCAGTTGGGAAGATGATGACGTTACCAACAGAAGAAGCACCGGCTAACTCCGTGCCAGCAGCCGCGGTAATACGGAGGGTGCAAGCGTTAATCGGAATTACTGGGCGTAAAGCGCGCGTAGGCGGCTAGGTCAGTCAGATGTGAAAGCCCCGGGCTTAACCTGGGAACTGCATTTGATACTGCTTGGCTAGAGTATGGTAGAGGGAAGTGGAATTCCAGGTGTAGCGGTGAAATGCGTAGATATCTGGAGGAACACCAGTGGCGAAGGCGACTTCCTGGACCAATACTGACGCTGAGGTGCGAAAGCGTGGGTAGCA
ASV_BACT_MISEQ_406	0	16	0	3	44	32	0	53	0	0	0	0	0	0	0	0	0	0	0	13	0	0	0	0	0	0	0	0	161	Bacteria	Bacteroidota	Bacteroidia	Chitinophagales	Saprospiraceae	Portibacter	100	100	100	100	100	100	TAAGGAATATTGGACAATGGGCGAGAGCCTGATCCAGCCATCCCGCGTGTAGGATGACTGCCCTCTGGGTTGTAAACTACTTTTGGAAGGGAAGAATAGGAAGTATTAATGCTTCTGTGACGGTACCTTCAGAATAAGCACCGGCTAACTCCGTGCCAGCAGCCGCGGTAATACGGAGGGTGCAAGCGTTATCCGGAATCACTGGGTTTAAAGGGTGCGTAGGTGGTTTAATAAGTCAGAAGTGAAAGCTGGTCGCTTAACGATCAAATTGCTTTTGATACTGTTAGACTTGAATCAGGTTGAGGTTAGCGGAATGTGACATGTAGCGGTGAAATGCATAGATATGTCATAGAACACCAATTGCGAAGGCAGCTGGCTAGACCTGTATTGACACTGAGG…
ASV_BACT_MISEQ_407	0	0	0	0	0	0	0	0	0	0	0	0	0	0	0	0	0	0	0	0	0	0	0	5	0	0	0	156	161	Bacteria	Bacteroidota	Bacteroidia	Flavobacteriales	Weeksellaceae	Chryseobacterium	100	100	100	100	100	100	TGAGGAATATTGGACAATGGGTGAGAGCCTGATCCAGCCATCCCGCGTGAAGGATGACGGCCCTATGGGTTGTAAACTTCTTTTGTACAGGGATAAACCTGCCCTCGTGAGGGTAGCTGAAGGTACTGTACGAATAAGCACCGGCTAACTCCGTGCCAGCAGCCGCGGTAATACGGAGGGTGCAAGCGTTATCCGGATTTATTGGGTTTAAAGGGTCCGTAGGCGGATCTGTAAGTCAGTGGTGAAATCTCACAGCTTAACTGTGAAACTGCCATTGATACTGCAGGTCTTGAGTAAATTTGAAGTGGCTGGAATAAGTAGTGTAGCGGTGAAATGCATAGATATTACTTAGAACACCAATTGCGAAGGCAGGTCACTAAGATTTAACTGACGCTGAGG…
ASV_BACT_MISEQ_405	0	36	0	0	0	0	0	0	0	0	0	0	0	0	0	0	0	31	0	60	0	0	0	34	0	0	0	0	161	Bacteria	Proteobacteria	Alphaproteobacteria	Rhodobacterales	Rhodobacteraceae	Silicimonas	100	100	100	100	100	70	TGGGGAATCTTAGACAATGGGGGAAACCCTGATCTAGCCATGCCGCGTGAGTGACGAAGGTCTTAGGATCGTAAAGCTCTTTCAGCTGTGAAGATAATGACGGTAGCAGCAGAAGAAACCCCGGCTAACTCCGTGCCAGCAGCCGCGGTAATACGGAGGGGGTTAGCGTTGTTCGGAATTACTGGGCGTAAAGCGTACGTAGGCGGATTAGTAAGTTAGAGGTGAAATCCCGGGGCTCAACCCCGGAACTGCCTTTAATACTGCTAGTCTTGAGTTCGAGAGAGGTGAGTGGAATTCCGAGTGTAGAGGTGAAATTCGTAGATATTCGGAGGAACACCAGTGGCGAAGGCGGCTCACTGGCTCGATACTGACGCTGAGGTACGAAAGTGTGGGGAGCA
ASV_BACT_MISEQ_408	0	0	0	0	0	0	0	0	0	0	0	0	0	0	0	0	0	0	0	0	0	0	0	160	0	0	0	0	160	Bacteria	Actinobacteriota	Acidimicrobiia	Microtrichales	Ilumatobacteraceae	Ilumatobacter	100	100	100	100	100	100	TGGGGAATATTGCACAATGGGCGAAAGCCTGATGCAGCAACGCCGCGTGCGGGAAGAAGGCCCTAGGGTTGTAAACCGCTTTCAGCAGGGAAGAAAATGACGGTACCTGCAGAAGAAGGTGCGGCCAACTACGTGCCAGCAGCCGCGGTGACACGTAGGCACCAAGCGTTGTCCGGATTTATTGGGCGTAAAGAGCTCGTAGGCGGTTCAGTAAGTCGGGTGTGAAAACTCTGGGCTCAACCCAGAGACGCCACCCGATACTGCTGTGACTTGAGTACGGTAGGGGAGCGGGGAATTCCTGGTGTAGCGGTGAAATGCGCAGATATCAGGAGGAACACCAGTGGCGAAGGCGCCGCTCTGGGCCGTAACTGACGCTGAGGAGCGAAAGCATGGGTAGCA
ASV_BACT_MISEQ_409	0	0	0	0	0	0	33	0	0	75	0	0	51	0	0	0	0	0	0	0	0	0	0	0	0	0	0	0	159	Bacteria	Proteobacteria	Alphaproteobacteria	Rhodobacterales	Rhodobacteraceae	Octadecabacter	100	100	100	100	100	100	TGGGGAATCTTAGACAATGGGCGAAAGCCTGATCTAGCGATGCCGCGTGTGTGACGAAGGCCTTAGGGTCGTAAAGCACTTTCGCCAAGGATGATAATGACAGTACTTGGTAAAGAAACCCCGGCTAACTCCGTGCCAGCAGCCGCGGTAATACGGAGGGGGTTAGCGTTGTTCGGAATTACTGGGCGTAAAGCGCACGTAGGCGGATTATTAAGTTAGAGGTGAAATCCCAGGGCTCAACCCTGGAACTGCCTTTAATACTGGTAGTCTTGAGTTCGAGAGAGGTAAGTGGAATTCCAAGTGTAGAGGTGAAATTCGTAGATATTTGGAGGAACACCAGTGGCGAAGGCGGCTTACTGGCTCGATACTGACGCTGAGGTGCGAAAGCGTGGGGAGCA
ASV_BACT_MISEQ_412	0	0	0	0	0	0	69	0	0	0	0	0	0	0	31	0	0	33	25	0	0	0	0	0	0	0	0	0	158	Bacteria	NA	NA	NA	NA	NA	92	59	43	36	35	35	GGGAGAGGTACCACTTACTGTACGCGATTGTCAACCCCGTACGTGGTCTGCTAGTTAGGAAAAAGTCAGAGAGACAAAGGAAAGCAAGACAAAGGCGAGATAAAAGAAAAGAAACTAAACAAAGGCAAATACCAGAAAGGAAAGGTGGGACGCAGATGCGCGCAGGGAACCTAACCCACAAATAAAACGGATGCATGGCGCATACACCTACGCGCGCAGCTCCAAGCGGGGCACTCGCTAGATAGGATTAGATACCCGGCTGTCTCTTATACACATCTCCGAG
ASV_BACT_MISEQ_411	0	7	0	0	0	31	0	16	21	0	0	0	50	0	0	0	0	0	9	0	12	0	0	12	0	0	0	0	158	Bacteria	NA	NA	NA	NA	NA	96	44	17	15	15	15	GGGCAGTGCGTAGTACAGTCCCTGCATGACGGACAAGTTTCTCTCACAAAGTTCCTTCCTCTGAAACCTTACCCGGGAAATCCTTTAAAGTGGTTACGCCACGAATGACCCCGCACAAAGCCGTTGTCATATACCGGACCCCTGTAGGCCTACATCGCAGTTTCATCCGGTTCCCCAGCGAGTTTTCAATGCACAATCATTTCCGGGTGGTCTCACACCTTGCATTGAACCACCTTAAACATATTATTCGACAAATGTTCGAACTATCGCGTATGATATCCCAAGCACATCAGCCCTAACAAGGCTACCTCGGTTCATCGGTTTCGGCATGTTCTCTTCTCACTCACCAGGCTGCTGTCTGCAGCCACAAGACTCTTCCTCGCGTCT
ASV_BACT_MISEQ_410	6	0	11	14	15	0	8	0	0	0	0	0	12	49	16	0	0	0	0	0	27	0	0	0	0	0	0	0	158	Bacteria	Bdellovibrionota	Bdellovibrionia	Bacteriovoracales	Bacteriovoracaceae	Peredibacter	100	99	98	98	98	72	TAGGGAATATTGCGCAATGGAGGAAACTCTGACGCAGCTACGCCACGTGAGTGAGGAAGGCCTTCGGGTTGTAAAGCTCTGTCAGTAGGGAAAAATTGCTCTTCGGAGAGTTGATGGTACCTACAAAGGAAGCACCGGCTAACTTCGTGCCAGCAGCCGCGGTAATACGAAGGGTGCAAGCGTTGTTCGGATTTATTGGGCGTAAAGAGTATGTAGGCGGTTTTGTAAGTCAGGTGTGAAATCTTAGGGCTCAACCCTGAAACTGCGCCTGAAACTACTAAACTAGAATCTCGGAGGGGAAGGTAGAATTTCGCATGTAGGGGTAAAATCCGTAGAGATGCGAAGGAACACCAGAGGCGAAGGCGACCTTCTGGACGAGTATTGACGCTGAGATACGAA…
ASV_BACT_MISEQ_414	19	26	0	11	11	12	0	8	0	0	0	0	0	0	13	0	0	0	0	46	11	0	0	0	0	0	0	0	157	Bacteria	Bacteroidota	Bacteroidia	Chitinophagales	Saprospiraceae	Lewinella	100	100	100	100	100	90	TAAGGAATATTGGACAATGGAGGCAACTCTGATCCAGCCATCCCGCGTGAAGGATGAAGGCCCTCTGGGTCGTAAACTTCTTTTATATACCAAGAATAGCAGTTATTTATTGATTGTATGACGGTAGTATATGAATAAGCACCGGCTAACTCCGTGCCAGCAGCCGCGGTAATACGGAGGGTGCAAGCGTTATCCGGAATCACTGGGTTTAAAGGGTGCGTAGGCGGTTTAATAAGTCAGAAGTGAAAAGTCCGAGCTTAACTGGGGCCTTGCTTTTGATACTGTTAGACTTGAATTAGGCTGAGGTTAGCGGAATGTGACATGTAGCGGTGAAATGCATAGATATGTCATAGAACACCAATTGCGAAGGCAGCTAGCTAGACCTTAATTGACGCTGAG…
ASV_BACT_MISEQ_415	0	0	0	0	27	42	0	0	0	0	0	8	0	26	14	0	0	40	0	0	0	0	0	0	0	0	0	0	157	Bacteria	Bacteroidota	Bacteroidia	Flavobacteriales	Flavobacteriaceae	Winogradskyella	100	100	100	100	100	77	TGAGGAATATTGGACAATGGGCGCGAGCCTGATCCAGCCATGCCGCGTGCAGGAAGACTGCCCTATGGGTTGTAAACTGCTTTTATACAGGAAGAAACCACTCTACGTGTAGAGTGCTGACGGTACTGTAAGAATAAGGATCGGCTAACTCCGTGCCAGCAGCCGCGGTAATACGGAGGATCCAAGCGTTATCCGGAATCATTGGGTTTAAAGGGTCCGTAGGTGGATAATTAAGTCAGAGGTGAAAGTTTGCGGCTCAACCGTAAAATTGCCTTTGATACTGGTTATCTTGAATTATTGTGAAGTGGTTAGAATATGTAGTGTAGCGGTGAAATGCATAGATATTACATAGAATACCAATTGCGAAGGCAGATCACTAACAATATATTGACACTGATG…
ASV_BACT_MISEQ_413	42	0	53	0	0	42	0	0	0	0	0	0	0	0	0	0	0	0	0	0	0	0	0	20	0	0	0	0	157	Bacteria	Bacteroidota	Bacteroidia	Flavobacteriales	Flavobacteriaceae	Maribacter	100	100	100	100	100	58	TGAGGAATATTGGACAATGGGCGGGAGCCTGATCCAGCCATGCCGCGTGCAGGAAGAATGCCCTATGGGTAGTAAACTGCTTTTGTACGGGAAGAAACCCATCTACGTGTAGGTGGCTGACGGTACCGTAAGAATAAGGACCGGCTAACTCCGTGCCAGCAGCCGCGGTAATACGGAGGGTCCGAGCGTTATCCGGAATTATTGGGTTTAAAGGGTCCGTAGGCGGGCCGGTAAGTCAGAGGTGAAAGTCTGCCGCTCAACGGTAGAATTGCCTTTGATACTGTCGGTCTTGAGTCATGGTGAAGTGGGCGGAATATGTAGTGTAGCGGTGAAATGCATAGATATTACATAGAACACCGATTGCGAAGGCAGCTCACTAACCATGTACTGACGCTGATG…
ASV_BACT_MISEQ_416	0	0	0	0	0	0	53	0	0	30	21	33	0	0	0	0	0	0	14	6	0	0	0	0	0	0	0	0	157	Bacteria	Proteobacteria	Gammaproteobacteria	Pseudomonadales	Cellvibrionaceae	NA	100	100	100	100	99	94	TGGGGAATATTGGACAATGGGCGCAAGCCTGATCCAGCCATGCCGCGTGTGTGAAGAAGGCTCTAGGGTTGTAAAGCACTTTCAGTGGGGAGGAAAGGGTTATGTTTAATAGGCATGATCTGTGACGTTACCCACAGAAGAAGCACCGGCTAACTCCGTGCCAGCAGCCGCGGTAATACGGAGGGTGCAAGCGTTAATCGGAATTACTGGGCGTAAAGCGCGCGTAGGTGGTTGTATAAGCTAGATGTGAAAGCCCCGGGCTTAACCTGGGAACTGCATTTAGAACTGTATAGCTAGAGTACAGCAGAGGATAGTGGAATTTCAGGTGTAGCGGTGAAATGCGTAGAGATCTGAAGGAACATCAGTGGCGAAGGCGACTGTCTGGGCTGATACTGACAC…
ASV_BACT_MISEQ_418	0	0	0	0	0	0	0	0	0	39	0	70	0	47	0	0	0	0	0	0	0	0	0	0	0	0	0	0	156	Bacteria	Proteobacteria	Gammaproteobacteria	Enterobacterales	Alteromonadaceae	NA	100	100	100	100	100	34	TGGGGAATATTGCACAATGGGGGAAACCCTGATGCAGCCATGCCGCGTGTGTGAAGAAGGCCTTCGGGTTGTAAAGCACTTTCAGTTGTGAGGAAAGGGATTTGGTTAATACCCAAGTTCTGTGACGTTAGCAACAGAAGAAGCACCGGCTAACTCCGTGCCAGCAGCCGCGGTAATACGGAGGGTGCGAGCGTTAATCGGAATTACTGGGCGTAAAGCGCACGCAGGCGGTTATATAAGCTAGATGTGAAAGCCCCGGGCTCAACCTGGGATAGTCATTTAGAACTGTATAACTAGAGTTTTGGAGAGGGGAGTGGAATTCCATGTGTAGCGGTGAAATGCGTAGATATGTGGAGGAACATCAGTGGCGAAGGCGACTCCCTGGCCAAAGACTGACGC…
ASV_BACT_MISEQ_417	0	39	0	18	0	0	0	0	0	0	0	0	0	0	0	0	0	0	0	58	0	41	0	0	0	0	0	0	156	Bacteria	Proteobacteria	Alphaproteobacteria	Rhizobiales	Hyphomicrobiaceae	Filomicrobium	100	100	100	100	100	100	TGGGGAATATTGGACAATGGGCGAAAGCCTGATCCAGCCATGCCGCGTGAGTGACGAAGGCCTTAGGGTTGTAAAACTCTTTTGGCAGGGACGATAATGACGGTACCTGCAGAATAAGCCCCGGCTAACTTCGTGCCAGCAGCCGCGGTAATACGAAGGGGGCTAGCGTTGTTCGGAATCACTGGGCGTAAAGCGCACGTAGGCGGACTGATCAGTTGGGGGTGAAATCCCAGGGCTCAACCCTGGAACTGCCTTCAATACTGTCAGTCTTGAGTCCGAGAGAGGTGAGTGGAATTCCTAGTGTAGAGGTGAAATTCGTAGATATTAGGAAGAACACCAGTGGCGAAGGCGGCTCACTGGCTCGGTACTGACGCTGAGGTGCGAAAGCGTGGGGAGCA
ASV_BACT_MISEQ_420	0	0	0	0	0	0	0	0	0	109	0	46	0	0	0	0	0	0	0	0	0	0	0	0	0	0	0	0	155	Bacteria	Bacteroidota	Bacteroidia	Flavobacteriales	Flavobacteriaceae	Algitalea	100	100	100	100	100	69	TGAGGAATATTGGACAATGGAGGCAACTCTGATCCAGCCATGCCGCGTGCAGGAAGACTGCCCTATGGGTTGTAAACTGCTTTTATATAGGAAGAAACGCAGATACGAGTTATCTGTTTGACGGTACTATAAGAATAAGGATCGGCTAACTCCGTGCCAGCAGCCGCGGTAATACGGAGGATCCAAGCGTTATCCGGAATCATTGGGTTTAAAGGGTCCGTAGGCGGGCATATAAGTCAGTGGTGAAAGTTTGCGGCTTAACCGTAAAATTGCCATTGATACTGTATGTCTTGAATCATTATGAAGTGGTTAGAATAAGTAGTGTAGCGGTGAAATGCATAGATATTACTTAGAATACCGATTGCGAAGGCAGATCACTAATAATGTATTGACGCTGAT…
ASV_BACT_MISEQ_421	0	0	0	0	0	0	0	0	0	0	0	0	0	0	0	0	0	0	0	0	0	0	0	0	0	0	155	0	155	Bacteria	Actinobacteriota	Actinobacteria	Micrococcales	Microbacteriaceae	NA	100	100	100	100	98	22	TGGGGAATATTGCACAATGGGCGCAAGCCTGATGCAGCAACGCCGCGTGAGGGATGACGGCCTTCGGGTTGTAAACCTCTTTTAGCAGGGAAGAAGCGAAAGTGACGGTACCTGCAGAAAAAGCGCCGGCTAACTACGTGCCAGCAGCCGCGGTAATACGTAGGGCGCAAGCGTTGTCCGGAATTATTGGGCGTAAAGAGCTCGTAGGCGGTCTGTCGCGTCTGCTGTGAAATCCCGAGGCTCAACCTCGGGCTTGCAGTGGGTACGGGCAGACTAGAGTGCGGTAGGGGAGAATGGAATTCCTGGTGTAGCGGTGGAATGCGCAGATATCAGGAGGAACACCGATGGCGAAGGCAGTTCTCTGGGCCGTAACTGACGCTGAGGAGCGAAAGCGTGGGG…
ASV_BACT_MISEQ_419	0	0	0	0	0	0	20	0	24	0	0	5	14	15	7	8	0	12	0	0	4	0	0	11	0	0	12	23	155	Bacteria	Proteobacteria	Gammaproteobacteria	Enterobacterales	Morganellaceae	Proteus	100	100	100	100	100	100	TGGGGAATATTGCACAATGGGCGCAAGCCTGATGCAGCCATGCCGCGTGTATGAAGAAGGCCTTAGGGTTGTAAAGTACTTTCAGCGGGGAGGAAGGTGATAAAGTTAATACCTTTATCAATTGACGTTACCCGCAGAAGAAGCACCGGCTAACTCCGTGCCAGCAGCCGCGGTAATACGGAGGGTGCAAGCGTTAATCGGAATTACTGGGCGTAAAGCGCACGCAGGCGGTCAATTAAGTCAGATGTGAAAGCCCCGAGCTTAACTTGGGAATTGCATCTGAAACTGGTTGGCTAGAGTCTTGTAGAGGGGGGTAGAATTCCACGTGTAGCGGTGAAATGCGTAGAGATGTGGAGGAATACCGGTGGCGAAGGCGGCCCCCTGGACAAAGACTGACGC…
ASV_BACT_MISEQ_422	7	0	20	0	16	16	0	2	8	0	0	0	0	0	41	0	0	0	18	0	0	0	21	0	0	0	5	0	154	Bacteria	Bdellovibrionota	Oligoflexia	Oligoflexales	Oligoflexaceae	NA	100	97	89	89	89	89	TAGGGAATATTGCACAATGGACGCAAGTCTGATGCAGCAATGCCGCGTGAGTGAAGAAGGCCCTTGGGTTGTAAAGCTCTTTCGACAGGGAAGCAGGGTATTAAGTCGAACAGGCTTAGTACTTGACGGTACCTGTATAAGAAGCACCGGCTAACTCCGTGCCAGCAGCCGCGGTAATACGGAGGGTGCAAGCGTTGTTCGGAATCACTGGGCGTAAAGCGTACGTAGGCGGATTCATATGTCGACTGTGAAAGCCCCGAGCTCAACTTGGGAATTGCAGCCGAAACTGTGAGTCTTGAATACCGGAGAGGGTGGCGGAATTCCTGGTGTAGGAGTGAAATCCGTAGATATCAGGAGGAACACCTGAGGCGAAGGCGGCTACCTGGCCGTGTATTGACG…
ASV_BACT_MISEQ_423	15	32	0	20	0	0	0	0	0	0	0	0	0	0	0	0	0	0	11	24	0	36	0	15	0	0	0	0	153	Bacteria	NB1-j	NA	NA	NA	NA	100	100	100	100	100	100	TCGGGAATATTGGGCAATGGAGGCAACTCTGACCCAGCAACGCCGCGTGAAGGATGAAGGCCTTAGGGTCGTAAACTTCTGTCGAGAGGGAAGAACTACGTACGGTTAATATCCGTGCGTTTGACGGTACCTCCAAAGGAAGCACCGGCTAACTCCGTGCCAGCAGCCGCGGTAATACGGAGGGTGCAAGCGTTGTTCGGATTTATTGGGCGTAAAGCGAGTGTAGGCGGTTTGAAAAGTCGGGTGTGAAAGCCCAGGGCCCAACCCTGGAACTGCATCCGATACTATTAGGCTAGAGTTCCGGAGAGGGTGGCGGAATTCCCGGTGTAGGGGTGAAATCCGTAGATATCGGGAGGAACACCAGTGGCGAAGGCGGCCACCTGGACGGTGACTGACGCT…
ASV_BACT_MISEQ_424	0	0	0	0	0	0	0	0	81	4	12	0	16	0	0	0	2	0	0	5	12	13	5	3	0	0	0	0	153	Bacteria	Fusobacteriota	Fusobacteriia	Fusobacteriales	Fusobacteriaceae	Psychrilyobacter	100	100	100	100	100	93	TGGGGAATATTGGACAATGGGCCACAAGCCTGATCCAGCAATTCTGTGTGCACGATGAAGGTCTTCGGATTGTAAAGTGCTTTCAGGTGGGAAGAAGAAAGTGACGGTACCACCAGAAGAAGCGACGGCTAAATACGTGCCAGCAGCCGCGGTAATACGTATGTCGCAAGCGTTATCCGGAATTATTGGGCGTAAAGGGAGTCTAGGCGGTTAATTAAGTCTGATGTGAAAATGCGGGGCTCAACTCCGTATTGCGTTGGAAACTGGTTGACTAGAGTACTGGAGAGGTGGGCGGAACTACAAGTGTAGAGGTGAAATTCGTAGATATTTGTAGGAATGCCGATAGTGAAGACAGCTCACTGGACAGATACTGACGCTAAAGCTCGAAAGCGTGGGGAG…
ASV_BACT_MISEQ_426	0	0	35	25	0	0	0	0	0	24	0	0	0	0	7	0	0	0	0	0	37	23	0	0	0	0	0	0	151	Bacteria	NA	NA	NA	NA	NA	96	18	18	10	6	6	GAGCAGAGAGTAAAGTCCCTGCATGACGGACAATTTTCTCTCAAGGAGTTTTCCCTGAAATTTTACCCGAGGCAATCCTTACAGTGGTTACGCCACGCATGATCCCACGCAAGGCCGTTGTCATACATCGGACCATTGTAGCCTACATCGCAGTTTACTCCGGTTCCCCAGTGAATTTCCAATGCACAATCATTTCCGGGTGGTATCACCTTGCATTGAATCACCTAACACATATGATCCGACAAATGTTCAACCTATCGCGGATAATATCTCAAGCACATCAGCCCTAAAACCGGTCTCGGTATGTTCTTTTCTCACTAACCAGGCTGCCGTCTGCAGCCACAAGACTCTTCCTCGCGTCT
ASV_BACT_MISEQ_425	0	39	0	14	0	26	0	33	0	0	0	0	0	0	0	0	0	0	0	39	0	0	0	0	0	0	0	0	151	Bacteria	Proteobacteria	Alphaproteobacteria	Caulobacterales	Hyphomonadaceae	Robiginitomaculum	100	100	100	100	100	97	TGGGGAATATTGGACAATGGGCGCAAGCCTGATCCAGCCATGCCGCGTGAATGATGAAGGCCTTAGGGTTGTAAAATTCTTTCGCTAGGGAAGATAATGACGGTACCTAGTAAAGAAGCCCCGGCTAACTCCGTGCCAGCAGCCGCGGTAATACGGAGGGGGCTAGCGTTGTTCGGAATTACTGGGCGTAAAGCGTACGTAGGCGGACTTTTAAGTTAGAGGTGAAATCCCCGGGCTCAACCCGGGAACTGCCTTTAAAACTGGGAGTCTAGAGTTATGGAGAGGTAAGTGGAATTCCTAGTGTAGAGGTGAAATTCGTAGATATTAGGAGGAACACCAGAGGCGAAGGCGGCTTACTGGACATATACTGACGCTGAGGTACGAAAGTGTGGGGAGCA
ASV_BACT_MISEQ_427	5	6	0	12	14	12	0	17	0	0	0	0	0	0	0	0	0	7	11	29	8	4	0	25	0	0	0	0	150	Bacteria	Bacteroidota	Bacteroidia	Chitinophagales	Saprospiraceae	Lewinella	100	100	100	100	100	99	TAAGGAATATTGGACAATGGAGGAAACTCTGATCCAGCCATCCCGCGTGCAGGATGAATGCCCTCTGGGTAGTAAACTGCTTTTATATACCAAGAATAGCCTTGATTGATCAGGGTATGACGGTAGTATATGAATAAGCACCGGCTAACTCCGTGCCAGCAGCCGCGGTAATACGGAGGGTGCAAGCGTTATCCGGAATTACTGGGTTTAAAGGGTGCGTAGGCGGTTTGATAAGTCAGAAGTGAAAAGTCCGAGCTTAACTGGGGCCTTGCTTTTGATACTGTCAGACTTGAATCAGGCTGAGGTCAGCGGAATGTGACATGTAGCGGTGAAATGCATAGATATGTCATAGAACACCGATTGCGAAGGCAGCTGACTAGACCTTGATTGACGCTGAGG…
ASV_BACT_MISEQ_428	0	0	0	49	0	0	0	30	0	0	0	0	0	0	0	0	0	0	40	0	0	0	0	29	0	0	0	0	148	Bacteria	Proteobacteria	Alphaproteobacteria	Sphingomonadales	Sphingomonadaceae	Parasphingopyxis	100	100	100	100	100	83	TGGGGAATATTGGACAATGGGGGAAACCCTGATCCAGCCATGCCGCGTGAGTGATGAAGGCCCTAGGGTTGTAAAGCTCTTTTACCAGGGATGATAATGACAGTACCTGGAGAATAAGCTCCGGCTAACTCCGTGCCAGCAGCCGCGGTAATACGGAGGGAGCTAGCGTTGTTCGGAATTACTGGGCGTAAAGCGCGCGTAGGCGGCTACTCAAGTCAGAGGTGAAAGCCCGGGGCTCAACCCCGGAACTGCCTTTGAAACTAGGTAGCTAGAAGATGGGAGAGGTGAGTGGAATTCCGAGTGTAGAGGTGAAATTCGTAGATATTCGGAAGAACACCAGTGGCGAAGGCGACTCACTGGACCATTATTGACGCTGAGGTGCGAAAGCGTGGGGAGCA
ASV_BACT_MISEQ_430	0	0	0	0	66	0	8	0	0	28	0	0	0	0	0	0	5	0	0	0	0	40	0	0	0	0	0	0	147	Bacteria	Bacteroidota	Bacteroidia	Chitinophagales	Saprospiraceae	Portibacter	100	100	100	100	100	100	TAAGGAATATTGGACAATGGGCGAGAGCCTGATCCAGCCATCCCGCGTGAAGGATGACTGCCCTCTGGGTTGTAAACTTCTTTTGGAAGGGAAGAATAGGAAGTATTTATGCTTCTGTGACGGTACCTTCAGAATAAGCACCGGCTAACTCCGTGCCAGCAGCCGCGGTAATACGGAGGGTGCAAGCGTTATCCGGAATCACTGGGTTTAAAGGGTGCGTAGGTGGTTTAATAAGTCAGAGGTGAAAGCTGGTCGCTCAACGATCAAATTGCCTTTGATACTGTTAGACTTGAATCAGGTTGAGGTTAGCGGAATGTGACATGTAGCGGTGAAATGCATAGATATGTCATAGAACACCAATTGCGAAGGCAGCTGGCTAGACCTGTATTGACACTGAGG…
ASV_BACT_MISEQ_431	0	0	0	0	0	0	0	0	0	0	0	0	0	0	0	0	0	0	0	0	0	0	63	84	0	0	0	0	147	Bacteria	Actinobacteriota	Acidimicrobiia	Microtrichales	Ilumatobacteraceae	Ilumatobacter	100	100	100	100	100	100	TGGGGAATATTGCACAATGGGCGCAAGCCTGATGCAGCGATGCCGCGTGCGGGATGAAGGCCCTAGGGTTGTAAACCGCTTTCAGTAGGGAAGAAAATGACGGTACCTACAGAAGAAGGTGCGGCCAACTACGTGCCAGCAGCCGCGGTGACACGTAGGCACCAAGCGTTGTCCGGATTTATTGGGCGTAAAGAGCTCGTAGGCGGTTCAGTTAGTCGGGTATGAAAGCTCTGGGCTCAACCCAGAGAGGCTACCCGATACTGCTGTGACTAGAGTACGGTAGGGGAGTGGGGAATTCCTGGTGTAGCGGTGAAATGCGCAGATATCAGGAGGAACACCAGTGGCGAAGGCGCCACTCTGGGCCGTAACTGACGCTGAGGAGCGAAAGCATGGGTAGCA
ASV_BACT_MISEQ_429	0	23	0	19	47	28	0	17	0	0	0	0	0	0	0	0	0	0	0	13	0	0	0	0	0	0	0	0	147	Bacteria	Proteobacteria	Alphaproteobacteria	Caulobacterales	Hyphomonadaceae	Hyphomonas	100	100	100	100	100	88	TGGGGAATCTTGCACAATGGGCGAAAGCCTGATGCAGCCATGCCGCGTGAATGATGAAGGCCCTAGGGTTGTAAAATTCTTTCGCCAGGGATGATAATGACAGTACCTGGTAAAGAAGCACCGGCTAACTTCGTGCCAGCAGCCGCGGTAATACGAAGGGTGCTAGCGTTGTTCGGAATTACTGGGCGTAAAGCGAGCGTAGGCGGACTATTAAGCCAGATGTGAAATCCCGAGGCTCAACCTCGGAACTGCATTTGGAACTGGTAGTCTAGAGATCAGGAGAGGTTGGCGGAATACCGAGTGTAGAGGTGAAATTCGTAGATATTCGGTGGAACACCAGTGGCGAAGGCGGCCAACTGGACTGATACTGACGCTGAGGTTCGAAAGTGTGGGGAGCA
ASV_BACT_MISEQ_435	0	0	0	0	0	0	0	0	0	0	0	0	0	0	0	0	0	0	0	0	0	0	83	0	0	0	61	0	144	Bacteria	Bacteroidota	Bacteroidia	Flavobacteriales	Flavobacteriaceae	NA	100	100	100	100	100	52	TGAGGAATATTGGACAATGGAGGAGACTCTGATCCAGCCATGCCGCGTGCAGGAAGAATGCCCTATGGGTAGTAAACTGCTTTTATACGGGAAGAAAAAGGGCTACGTGTAGCCTGTTGACGGTACCGTAAGAATAAGGACCGGCTAACTCCGTGCCAGCAGCCGCGGTAATACGGAGGGTCCGAGCGTTATCCGGAATTATTGGGTTTAAAGGGTCCGTAGGCGGGCGTTTAAGTCAGTGGTGAAAGTCTGCAGCTCAACTGTAGAACTGCCTTTGATACTGAACGTCTTGAGTTACAGTGAAGTTGCCGGAATATGTAGTGTAGCGGTGAAATGCATAGATATTACATAGAACACCGATTGCGAAGGCAGGTGACTAACTGTATACTGACGCTGATG…
ASV_BACT_MISEQ_432	12	19	0	0	0	11	0	26	0	0	0	0	0	7	28	0	0	28	0	13	0	0	0	0	0	0	0	0	144	Bacteria	Proteobacteria	Gammaproteobacteria	Granulosicoccales	Granulosicoccaceae	Granulosicoccus	100	100	100	80	80	80	TCGGGAATATTGGACAATGGGCGAAAGCCTGATCCAGCAATACCGCGTGTGTGAAGAAGGCCTGCGGGTTGTAAAGCACTTTCAGCAAGGAAGAAAAGCCATCGGTTAATAACCGGAGGTCTTGACGTTACTTGCAGAAGAAGCACCGGCTAACTCCGTGCCAGCAGCCGCGGTAATACGGAGGGTGCAAGCGTTAATCGGAATTACTGGGCGTAAAGCGCGCGTAGGCGGTTAGGTAAGTCAGATGTGAAATCCCAGGGCTTAACCTTGGAACTGCATTTGATACTGCCTGACTAGAGTATGTTAGAGGAAAGCGGAATTCCGGGTGTAGCGGTGAAATGCGTAGATATCCGGAGGAACATCAGTGGCGAAGGCGGCTTTCTGGGACAATACTGACGC…
ASV_BACT_MISEQ_434	0	0	0	0	0	0	0	0	0	115	0	0	0	29	0	0	0	0	0	0	0	0	0	0	0	0	0	0	144	Bacteria	Bacteroidota	Bacteroidia	Flavobacteriales	Flavobacteriaceae	Nonlabens	100	100	100	100	100	100	TGAGGAATATTGGACAATGGGCGCAAGCCTGATCCAGCCATGCCGCGTGTAGGAAGACGGCCCTATGGGTTGTAAACTACTTTTGTACGGGAAGAAATATATCTACGTGTAGGTATTTGACGGTACCGTAAGAATAAGCACCGGCTAACTCCGTGCCAGCAGCCGCGGTAATACGGAGGGTGCAAGCGTTATCCGGAATCATTGGGTTTAAAGGGTCCGTAGGCGGGCTAATAAGTCAGTGGTGAAATGCAGGGGCTTAACTCCGGCACTGCCATTGATACTGTTAGTCTTGAATTATTGTGAAGTGGTTAGAATATGTAGTGTAGCGGTGAAATGCTTAGATATTACATAGAATACCAATTGCGAAGGCAGATCACTAACAATATATTGACGCTGATG…
ASV_BACT_MISEQ_433	0	0	0	16	0	0	0	0	0	0	8	0	0	0	0	0	0	0	0	0	0	0	0	0	0	0	0	120	144	Bacteria	Proteobacteria	Gammaproteobacteria	Xanthomonadales	Xanthomonadaceae	Stenotrophomonas	100	100	100	100	100	98	TGGGGAATATTGGACAATGGGCGCAAGCCTGATCCAGCCATACCGCGTGGGTGAAGAAGGCCTTCGGGTTGTAAAGCCCTTTTGTTGGGAAAGAAAAGCAGTCGGTTAATACCCGATTGTTCTGACGGTACCCAAAGAATAAGCACCGGCTAACTTCGTGCCAGCAGCCGCGGTAATACGAAGGGTGCAAGCGTTACTCGGAATTACTGGGCGTAAAGCGTGCGTAGGTGGTTGTTTAAGTCTGTCGTGAAAGCCCTGGGCTCAACCTGGGAATTGCGATGGAAACTGGGCGACTAGAGTGTGGCAGAGGGTAGTGGAATTCCTGGTGTAGCAGTGAAATGCGTAGAGATCAGGAGGAACATCCGTGGCGAAGGCGACTGCCTGGGCCAACACTGACAC…
ASV_BACT_MISEQ_437	0	0	0	0	0	44	0	0	0	52	0	0	0	47	0	0	0	0	0	0	0	0	0	0	0	0	0	0	143	Bacteria	NA	NA	NA	NA	NA	86	40	38	38	37	37	CACACGCTATTGATAGTACCTAGAACGTATGCTATGTCTGGGAGTAACACAAGAGACCGCGTTTCCTCCCCGGCCCTTTGCCCTTCTTTATGTTCGAACTCCGAACCAGCACCGCGATTCCCCAAACTTTTTCTTGGCGACCACAGATCATAAGTTTCACCACAGAGCAGCAGCTCTCTCCAACAGTAACAGGATTAGATACCCTGCTGTCTCTTATACACATCTCCGAGCCCACGAGACACTCGCTAATCTCGTATGCCGTCTTCTGCTTGAAAAAAAAAAA
ASV_BACT_MISEQ_438	0	0	0	0	0	0	12	0	11	0	0	4	0	16	0	0	0	0	0	0	0	0	0	6	0	0	40	54	143	Bacteria	Actinobacteriota	Actinobacteria	Corynebacteriales	Corynebacteriaceae	Lawsonella	100	100	100	100	100	100	TGGGGAATATTGCACAATGGGCGGAAGCCTGATGCAGCGACGCCGCGTGAGGGATGACGGCCTTCGGGTTGTAAACCTCTTTCAGCAGGGACGAAGCGTAAGTGACGGTACCTGCAGAAGAAGCACCGGCTAACTATGTGCCAGCAGCCGCGGTAATACGTAGGGTGCGAGCGTTGTCCGGAATTACTGGGCGTAAAGAGCTCGTAGGCGGTTTGTCACGTCGTCTGTGAAATCCTAGGGCTTAACCCTGGACGTGCAGGCGATACGGGCTGACTTGAGTACTACAGGGGAGACTGGAATTTCTGGTGTAGCGGTGGAATGCACAGATATCAGGAAGAACACCGATGGCGAAGGCAGGTCTCTGGGTAGTAACTGACGCTGAGGAGCGAAAGCATGGGT…
ASV_BACT_MISEQ_436	10	25	0	43	26	7	0	0	0	0	0	0	0	0	0	0	0	0	0	24	4	0	4	0	0	0	0	0	143	Bacteria	Proteobacteria	Gammaproteobacteria	NA	NA	NA	100	100	100	37	37	37	TGGGGAATATTGGACAATGGGGGCAACCCTGATCCAGCAATACCGCGTGTGTGAAGAAGGCCTGCGGGTTGTAAAGCACTTTCAGTAGGGACGAAATGTCTAATGTTAATAGCATTGGATCTTGACTTAACCTACAGAAGAAGCACCGGCTAACTCAGTGCCAGCAGCCGCGGTAATACTGAGGGTGCGAGCGTTAATCGGAATTACTGGGCGTAAAGAGTACGTAGGCGGTTTGACCAGTCAGATGTGAAAGCCCCGGGCTTAACCTGGGAATTGCATCTGATACTGTCAGACTAGAATTTAGTAGAGGGTAGTGGAATTCCGGGTGTAGCGGTGAAATGCGTAGAGATCCGGAGGAACATCAGTGGCGAAGGCGGCTACCTGGACTAAAATTGACGC…
ASV_BACT_MISEQ_440	0	0	0	0	0	0	0	0	13	9	0	0	0	0	0	0	15	0	0	0	0	0	0	0	0	0	0	105	142	Bacteria	Proteobacteria	Gammaproteobacteria	Enterobacterales	Yersiniaceae	Serratia	100	100	100	100	100	71	TGGGGAATATTGCACAATGGGCGCAAGCCTGATGCAGCCATGCCGCGTGTGTGAAGAAGGCCTTCGGGTTGTAAAGCACTTTCAGCGAGGAGGAAGGGTAGTGTGTTAATAGCACATTGCATTGACGTTACTCGCAGAAGAAGCACCGGCTAACTCCGTGCCAGCAGCCGCGGTAATACGGAGGGTGCAAGCGTTAATCGGAATTACTGGGCGTAAAGCGCACGCAGGCGGTTTGTTAAGTCAGATGTGAAATCCCCGCGCTTAACGTGGGAACTGCATTTGAAACTGGCAAGCTAGAGTCTTGTAGAGGGGGGTAGAATTCCAGGTGTAGCGGTGAAATGCGTAGAGATCTGGAGGAATACCGGTGGCGAAGGCGGCCCCCTGGACAAAGACTGACGC…
ASV_BACT_MISEQ_439	0	18	0	6	7	5	0	0	0	0	0	0	7	55	15	5	4	0	0	0	0	0	20	0	0	0	0	0	142	Bacteria	NA	NA	NA	NA	NA	100	35	34	34	34	34	TGGGGAATATTGCGCAATGGAGGAAACTCTGACGCAGCGACGCCGCGTGAGTGATGACGGCCTTCGGGTTGTAAAGCTCTGTCGGCTGGGAATAAGGTCTGTAGGTTAATACCCTGCAGGCTTGAAGGTACCAGCAAAGGAAGCACCGGCTAACTCTGTGCCAGCAGCCGCGGTAATACAGAGGGTGCAAGCGTTGTTCGGAATTACTGGGCGTAAAGAGCACGTAGGCGGCTTTGTAAGTCAGATGTGAAATCCCGGAGCTTAACTTCGGAATTGCATTTGAAACTACAAGGCTAGAGTAGATTAGAGGTTGGCGGAATTCCTAGTGGAGAGGTGAAATTCGTAGATATTAGGAGGAACACCGGTGGCGAAGGCGGCCAACTGGGATCACACTGACGC…
ASV_BACT_MISEQ_441	0	0	0	0	0	0	0	0	11	0	0	0	0	0	131	0	0	0	0	0	0	0	0	0	0	0	0	0	142	Bacteria	Proteobacteria	Gammaproteobacteria	Granulosicoccales	Granulosicoccaceae	Granulosicoccus	100	100	100	99	99	99	TGGGGAATATTGGACAATGGGGGCAACCCTGATCCAGCAATACCGCGTGTGTGAAGAAGGCCTGCGGGTTGTAAAGCACTTTCAGTGGGGAAGAAAAGCGGGGGCTTAATACGTTCCTGAATTGACGTTACCTACAGAAGAAGCACCGGCTAACTCCGTGCCAGCAGCCGCGGTAATACGGAGGGTGCAAGCGTTAATCGGAATTACTGGGCGTAAAGCGCGCGTAGGCGGCCTGGTCAGTCAGATGTGAAATCCCAGGGCTCAACCTTGGAACTGCATTTGATACTGCCAGGCTAGAGTATGTTAGAGGAAAGCGGAATTCCGGGTGTAGCGGTGAAATGCGTAGATATCCGGAGGAACATCAGTGGCGAAGGCGGCTTTCTGGAACAATACTGACGC…
ASV_BACT_MISEQ_444	27	9	0	17	16	20	0	4	0	0	0	2	0	0	13	0	0	0	0	33	0	0	0	0	0	0	0	0	141	Bacteria	Bacteroidota	Bacteroidia	Chitinophagales	Saprospiraceae	NA	100	100	100	100	100	95	TAAGGAATATTGGACAATGGGCGAAAGCCTGATCCAGCCATCCCGCGTGCAGGAAGACGGCCCTATGGGTTGTAAACTGCTTTTATTAGGGAAGAAAATGTTTCATTTATGAGACACTGACGGTACCTAACGAATAAGCACCGGCTAACTCCGTGCCAGCAGCCGCGGTAATACGGAGGGTGCAAGCGTTATCCGGAATCACTGGGTTTAAAGGGTGCGTAGGCGGACTGATAAGTCAGAGGTGAAAGCTCACAGCTCAACTGTGGAATTGCCTTTGATACTGTTAGTCTTGAATTATGTTGAGGTTAGCGGAATGAGTCATGTAGCGGTGAAATGCATAGATATGACTTAGAACACCAATTGCGAAGGCAGCTAGCTAGGCATATATTGACGCTGAGG…
ASV_BACT_MISEQ_443	31	0	0	51	0	0	0	59	0	0	0	0	0	0	0	0	0	0	0	0	0	0	0	0	0	0	0	0	141	Bacteria	Proteobacteria	Gammaproteobacteria	Granulosicoccales	Granulosicoccaceae	Granulosicoccus	100	100	100	100	100	100	TCGGGAATATTGGACAATGGGCGCAAGCCTGATCCAGCAATACCGCGTGTGTGAAGAAGGCCTGCGGGTTGTAAAGCACTTTCAATTGGGAAGAAATATTGACGGTTAATAACCGTTGGTTTTGACGTTACCAATACAAGAAGCACCGGCTAACTCCGTGCCAGCAGCCGCGGTAATACGGAGGGTGCAAGCGTTAATCGGAATTACTGGGCGTAAAGCGCGCGTAGGCGGCTTGTTAAGTCAGATGTGAAATCCCAGGGCTCAACCTTGGAACTGCATTTGATACTGCCAAGCTAGAGTATGTTAGAGGAATGCGGAATTCCAGGTGTAGCGGTGAAATGCGTAGATATCTGGAGGAACATCAGTGGCGAAGGCGGCATTCTGGAACAATACTGACGC…
ASV_BACT_MISEQ_442	42	0	0	0	12	0	23	0	0	9	0	0	0	0	0	0	8	0	15	0	21	11	0	0	0	0	0	0	141	Bacteria	Proteobacteria	Gammaproteobacteria	NA	NA	NA	100	99	98	24	24	20	TCGGGAATATTGGACAATGGGCGCAAGCCTGATCCAGCAATGCCGCGTGTGTGAAGAAGGCCTGCGGGTTGTAAAGCACTTTCAAAAGTGAAGAAAAGTATTGCGTTAATAGCGTAGTACCTTGACGTTAACTTTAGAAGAAGCACCGGCTAATTTAGTGCCAGCAGCCGCGGTAATACTAAAGGTGCGAGCGTTAATCGGAATTACTGGGCGTAAAGCGCGTGCAGGCGGTTCGTTAAGTCAAATGTGAAATCCCAGGGCTCAACCCTGGAACTGCATTCGATACTGGCGAACTAGAGTGTAAGAGAGGGTTGTGGAATTCCGGGTGTAGCGGTGAAATGCGTAGATATCCGGAGGAACATCAGTGGCGAAGGCGACAACCTGGCTTAACACTGACGC…
ASV_BACT_MISEQ_446	0	0	0	0	0	5	0	5	0	0	0	0	0	0	0	0	0	8	0	54	0	49	0	19	0	0	0	0	140	Bacteria	Bacteroidota	Bacteroidia	Flavobacteriales	Flavobacteriaceae	Winogradskyella	100	100	100	100	100	60	TGAGGAATATTGGACAATGGGCGGGAGCCTGATCCAGCCATGCCGCGTGCAGGAAGACTGCCCTATGGGTTGTAAACTGCTTTTATACAGGAAGAAACCTATCCACGTGTGGATAGCTGACGGTACTGTAAGAATAAGGATCGGCTAACTCCGTGCCAGCAGCCGCGGTAATACGGAGGATCCAAGCGTTATCCGGAATCATTGGGTTTAAAGGGTCCGTAGGTGGACAATTAAGTCAGAGGTGAAAGTTTGCCGCTTAACGGTAAAATTGCCTTTGATACTGGTTGTCTTGAATCATTATGAAGTGGTTAGAATATGTAGTGTAGCGGTGAAATGCATAGATATTACATAGAATACCAATTGCGAAGGCAGATCACTAATAATGTATTGACACTGATG…
ASV_BACT_MISEQ_445	0	0	0	0	13	0	17	0	0	0	0	0	0	0	99	0	0	11	0	0	0	0	0	0	0	0	0	0	140	Bacteria	Actinobacteriota	Acidimicrobiia	Microtrichales	Microtrichaceae	NA	100	100	100	100	100	100	TGGGGAATATTGCACAATGGGCGAAAGCCTGATGCAGCGACGCCGCGTGGGGGATGAAGGCCTTAGGGTCGTAAACCCCTTTCGCTAGGGAAGAAAATGACGGTACCTAGAGAAGAAGCTCCGGCTAACTACGTGCCAGCAGCCGCGGTAAGACGTAGGGGGCGAGCGTTGTCCGGATTTATTGGGCGTAAAGAGCTCGTAGGCGGTTCCGTAAGTCAGATGTGAAAGCTCAGGGCTCAACCCTGAGATGCCATCTGATACTGCGGTGACTTGAATCCAGTAGGGGAGTGTGGAATTCCTGGTGTAGCGGTGAAATGCGCAGATATCAGGAGGAACACCTATGGCGAAGGCAGCACTCTGGGCTGGTATTGACGCTGAGGAGCGAAAGCATGGGTAGCA
ASV_BACT_MISEQ_447	0	0	0	0	0	0	0	0	87	0	0	0	52	0	0	0	0	0	0	0	0	0	0	0	0	0	0	0	139	Bacteria	Bacteroidota	Bacteroidia	Flavobacteriales	Flavobacteriaceae	Maribacter	100	100	100	100	100	65	TGAGGAATATTGGACAATGGGCGGGAGCCTGATCCAGCCATGCCGCGTGTAGGAAGAATGCCCTATGGGTAGTAAACTACTTTTGTACGGGAAGAAACCCATCTACGTGTAGATGGCTGACGGTACCGTAAGAATAAGGACCGGCTAACTCCGTGCCAGCAGCCGCGGTAATACGGAGGGTCCGAGCGTTATCCGGAATTATTGGGTTTAAAGGGTCCGTAGGCGGGCCGGTAAGTCAGAGGTGAAAGTCTGCCGCTCAACGGTAGAATTGCCTTTGATACTGTCGGTCTTGAGTCATGGTGAAGTGGGCGGAATATGTAGTGTAGCGGTGAAATGCATAGATATTACATAGAACACCGATTGCGAAGGCAGCTCACTAACCATGTACTGACGCTGATG…
ASV_BACT_MISEQ_448	0	0	0	0	43	0	95	0	0	0	0	0	0	0	0	0	0	0	0	0	0	0	0	0	0	0	0	0	138	Bacteria	Proteobacteria	Alphaproteobacteria	Caulobacterales	Hyphomonadaceae	Litorimonas	100	100	100	100	100	100	TGGGGAATATTGGACAATGGGCGCAAGCCTGATCCAGCAACGCCGCGTGAATGATGAAGGCCTTAGGGTTGTAAAATTCTTTCGCTAGGGAAGATAATGACTGTACCTAGTAAAGAAGCCCCGGCTAACTCCGTGCCAGCAGCCGCGGTAATACGGAGGGGGCTAGCGTTGTTCGGAATTACTGGGCGTAAAGCGTGCGTAGGCGGACTAATAAGTAAGGGGTGAAATCCCGAGGCTCAACCTCGGAACTGCCTCTTAAACTGTTAGTCTTGAGTTCTGGAGAGGTGAGTGGAATTGCTAGTGTAGAGGTGAAATTCGTAGATATTAGCAGGAACACCAGAGGCGAAGGCGGCTCACTGGACAGATACTGACGCTGAGGCACGAAAGTGTGGGGAGCA
ASV_BACT_MISEQ_450	0	0	27	0	0	0	0	0	13	0	31	0	22	17	0	0	0	0	0	0	0	27	0	0	0	0	0	0	137	Bacteria	Proteobacteria	Gammaproteobacteria	Granulosicoccales	Granulosicoccaceae	Granulosicoccus	100	100	100	99	99	99	GCGTTAATCGGAATTACTGGGCGTAAAGCGCGCGTAGGCGGCTTGGTCAGTCAGATGTGAAATCCCAGGGCTCAACCTTGGAACTGCATTTGATACTGCCAGGCTAGAGTATGTTAGAGGAAAGCGGAATTCCGGGTGTAGCGGTGAAATGCGTAGATATCCGGAGGAACATCAGTGGCGAAGGCGGCTTTCTGGAACAATACTGACGCTGAGGTGCGAAAGCGTGGGGAGCAAACAGGATTAGATACCCGGCTGTCTCTTATACACATCTCCGAGCCCACGA
ASV_BACT_MISEQ_449	0	12	0	29	0	8	0	6	0	0	0	0	0	0	0	0	0	0	0	66	0	8	0	8	0	0	0	0	137	Bacteria	Bacteroidota	Bacteroidia	Chitinophagales	Saprospiraceae	NA	100	100	100	98	98	97	TAAGGAATATTGGACAATGGGGGAAACCCTGATCCAGCCATCCCGCGTGCAGGATGAATGCCCTATGGGTTGTAAACTGCTTTTATATGGGAAGAACAGGTTCGATTTATCGAGCTATGACGGTACCATAGGAATAAGCACCGGCTAACTCCGTGCCAGCAGCCGCGGTAATACGGAGGGTGCAAGCGTTATCCGGAATTACTGGGTTTAAAGGGTGCGTAGGCGGATATGTAAGTCAGAGGTGAAAGTTTGCAGCTCAACTGTAAAATTGCCTTTGATACTGTATATCTTGAATTAGGTTGAGGTTAGCGGAATGTGACATGTAGCGGTGAAATGCATAGATATGTCATAGAACACCAATTGCGAAGGCAGCTAGCTAGGCCTATATTGACGCTGAGG…
ASV_BACT_MISEQ_451	0	0	0	0	0	20	0	16	0	0	0	0	0	7	0	0	0	31	0	34	0	29	0	0	0	0	0	0	137	Bacteria	Bacteroidota	Bacteroidia	Flavobacteriales	Flavobacteriaceae	Croceibacter	100	100	100	100	100	100	TGAGGAATATTGGACAATGGGCGAGAGCCTGATCCAGCCATGCCGCGTGCAGGAAGACTGCCCTATGGGTTGTAAACTGCTTTTATACGGGAAGAAACCCACCTACGTGTAGGTGGCTGACGGTACCGTAAGAATAAGGACCGGCTAACTCCGTGCCAGCAGCCGCGGTAATACGGAGGGTCCGAGCGTTATCCGGAATCATTGGGTTTAAAGGGTCCGCAGGCGGCCAGATAAGTCAGTGGTGAAATTTTTTGGCTCAACCAAGAAACTGCCATTGATACTGTTTGGCTTGAATCAGTTCGAGGATGCTGGAATGTGTGGTGTAGCGGTGAAATGCATAGATATCACACAGAACACCGATTGCGAAGGCAAGTGTCCAGGACTGTATTGACGCTGATG…
ASV_BACT_MISEQ_452	3	0	9	9	0	8	8	0	0	0	26	0	46	6	0	0	0	0	0	0	0	0	16	0	0	0	5	0	136	Bacteria	Bacteroidota	Bacteroidia	Flavobacteriales	Flavobacteriaceae	Cellulophaga	100	100	100	100	100	100	TGAGGAATATTGGACAATGGAGGCAACTCTGATCCAGCCATGCCGCGTGTAGGAAGACTGCCCTATGGGTTGTAAACTACTTTTATACAGGAAGAATAAGATCTACGTGTAGATTGATGACGGTACTGTAAGAATAAGGACCGGCTAACTCCGTGCCAGCAGCCGCGGTAATACGGAGGGTCCGAGCGTTATCCGGAATTATTGGGTTTAAAGGGTCCGTAGGCGGGCTGTTAAGTCAGAGGTGAAATGCTGCGGCTCAACCGTATGCACTGCCTTTGATACTGGCGGTCTTGAGTTATAGTGAAGTGGCTAGAATATGTAGTGTAGCGGTGAAATGCATAGATATTACATAGAATACCGATTGCGAAGGCAGGTCACTAACTATACACTGACGCTGAT…
ASV_BACT_MISEQ_453	0	0	0	0	0	0	0	0	33	0	0	13	0	0	0	0	0	18	5	8	0	18	0	28	0	0	12	0	135	Bacteria	Bacteroidota	Bacteroidia	Flavobacteriales	Flavobacteriaceae	Ulvibacter	100	100	100	100	100	80	TGAGGAATATTGGACAATGGAGGAGACTCTGATCCAGCCATGCCGCGTGCAGGAAGACGGCCCTATGGGTTGTAAACTGCTTTTATACAGGAAGAAACAGTCGTACGTGTACGATCTTGACGGTACTGTAAGAATAAGGACCGGCTAACTCCGTGCCAGCAGCCGCGGTAATACGGAGGGTCCGAGCGTTATCCGGAATCATTGGGTTTAAAGGGTCCGTAGGCGGGCAGCTCAGTCAGTGGTGAAAGTCTGCAGCTCAACTGTAGAATTGCCATTGATACTGGTTGTCTTGAATTATTATGAAGTGGTTAGAATAAGTAGTGTAGCGGTGAAATGCATAGATATTACTTAGAATACCGATTGCGAAGGCAGATCACTAATAATATATTGACGCTGAGG…
ASV_BACT_MISEQ_454	0	15	0	37	0	0	0	0	0	0	0	0	0	0	0	0	0	0	0	81	0	0	0	0	0	0	0	0	133	Bacteria	Bacteroidota	Bacteroidia	Chitinophagales	Saprospiraceae	NA	100	100	100	100	100	95	TAAGGAATATTGGACAATGGAGGCAACTCTGATCCAGCCATCCCGCGTGCAGGATGACAGCCCTATGGGTCGTAAACTGCTTTTATATGGGACGAACCGCCTTGATTTATTGGGGTTTGACGGTACCATAAGAATAAGCACCGGCTAACTCCGTGCCAGCAGCCGCGGTAATACGGAGGGTGCAAGCGTTATCCGGAATTACTGGGTTTAAAGGATGCGTAGGCGGGCTAATAAGTCAGAAGTGAAAGCTCACGGCTCAACTGTGGAATTGCTTTTGATACTGTTAGTCTTGAATTAGGTTGAGGTTGGCGGAATGAGTCATGTAGCGGTGAAATGCATAGATATGACTTAGAACACCAATTGCGAAGGCAGCTGACTAGACCTTAATTGACGCTGAGG…
ASV_BACT_MISEQ_456	0	0	0	0	0	0	0	0	21	0	0	35	0	36	0	41	0	0	0	0	0	0	0	0	0	0	0	0	133	Bacteria	Bacteroidota	Bacteroidia	Chitinophagales	Saprospiraceae	Lewinella	100	100	100	100	100	100	TAAGGAATATTGGGCAATGGACGCAAGTCTGACCCAGCCATCCCGCGTGCAGGATGAAGGCGCTTCGCGTCGTAAACTGCTTTTGTGTAAGATGAAACCTAGGCATTTATGCTTAGCTGACGTTATTACAAGAATAAGCACCGGCTAACTCCGTGCCAGCAGCCGCGGTAATACGGAGGGTGCAAGCGTTATCCGGAATCACTGGGTTTAAAGGGTGCGTAGGTGGACTAGTAAGTCAGAGGTGAAATCCCGTCGCTTAACGACGGAACTGCCTTTGATACTGCTTGTCTTGAATCAGGTTGAGGTATGCGGAATGTGGCATGTAGCGGTGAAATGCGTAGATATGCCATAGAACACCGATTGCGAAGGCAGCATACTAGCCCTTGATTGACGCTGAGG…
ASV_BACT_MISEQ_455	0	14	0	0	7	10	0	5	4	0	0	0	8	0	13	0	0	0	4	39	0	13	0	16	0	0	0	0	133	Bacteria	Proteobacteria	Alphaproteobacteria	Micavibrionales	Micavibrionaceae	NA	100	100	100	100	100	100	TGAGGAATATTGGACAATGGAGGAAACTCTGATCCAGCCATGCCGCGTGAGTGAAGAAGGCCTTAGGGTTGTAAAGCTCTTTCAATGGTGAAGATAATGACGGTAGCCATAGAAGAAGCCCCGGCTAAATTCGTGCCAGCAGCCGCGGTAATACGAATGGGGCAAGCGTTGTTCGGAATAACTGGGCTTAAAGCGTATGTAGGCGGGCCAGAAAGTCAGATGTGAAATCCCGGAGCTCAACTCCGGAACTGCATTTGAAACTCCTGGTCTAGAATTCTGGAGAGGTTGGGAGAATTCCTAGTGTAGAGGTGAAATTCGCAGATATTAGGAGGAATACCAGTGGCGTAGGCGCCCAACTGGACAGATATTGACGCTCAGATACGAAAGCGTGGGGAGCA
ASV_BACT_MISEQ_457	0	0	0	0	0	0	0	0	0	0	0	0	0	0	10	0	11	0	0	0	0	0	0	0	0	0	0	111	132	Bacteria	Actinobacteriota	Actinobacteria	Corynebacteriales	Corynebacteriaceae	Corynebacterium	100	100	100	100	99	99	TGGGGAATATTGCACAATGGGCGCAAGCCTGATGCAGCGACGCCGCGTGGGGGATGACGGCCTTCGGGTTGTAAACTCCTTTCAGCCATGACGAAGCCTCTTTTGGGGTGACGGTAGTGGTAGAAGAAGCACCGGCTAACTACGTGCCAGCAGCCGCGGTAATACGTAGGGTGCGAGCGTTGTCCGGAATTACTGGGCGTAAAGAGCTCGTAGGTGGTCTGTCGCGTCATTTGTGAAAGCCCGGTGCTTAACTCCGGGTTGGCAGGTGATACGGGCATGACTGGAGTACTGTAGGGGAGACTGGAATTCCTGGTGTAGCGGTGAAATGCGCAGATATCAGGAGGAACACCGGTGGCGAAGGCGGGTCTCTGGGCAGTAACTGACGCTGAGGAGCGAAAG…
ASV_BACT_MISEQ_459	0	0	0	0	0	0	0	0	14	26	0	0	0	33	0	0	0	12	0	0	0	46	0	0	0	0	0	0	131	Bacteria	NA	NA	NA	NA	NA	85	39	11	9	9	9	CAGCTCCTTAGTAAGCATAATCAGTGTTTGCGTGTGGAAGGATGTGAAAGTGGGATTGATAGACGGGCGTGGTGGTAGGCGTGGCGGCAATTGATCGAGGAAAGAGCAAAATGCAACTTTCAGGACATCTTGGACGGCTCTCTCTGCAGCAGCCCTCCGTTCTGCAAGCAATGCCTCACCGGTGAGAGGAGCGGTAAACAAGCGGCCATGTATGGAGGGAAGGACGACGCGACGATGTCAATGGGACAAGTCCTAAAACGTCCTCGGCGGGGCTGGCACTGCTTTCGTTGGCGGAAAAGGAACGCGTTACGCCCGAACTGACGCCTTGCGTCTTCACTGTGACGTGCACCTGGGTGTCGCCCTCGATGGTTTGACGATATGCCCGGGGCATTCAATGAT…
ASV_BACT_MISEQ_458	0	0	0	0	23	31	0	0	0	0	0	12	0	0	0	65	0	0	0	0	0	0	0	0	0	0	0	0	131	Bacteria	Proteobacteria	Alphaproteobacteria	Rickettsiales	Mitochondria	NA	89	59	56	55	55	55	GGGCAGGGCGTAGTACAGTCCTTGCATGATGGACAAGCCCCCCCCTGGGAAAACCTTTACAGTGGTTAACCACGCATGACCCCGCACAAGGCCGTTGTCATACATCGGACCACTGTAGCACAAATTGGAGTTTTTTCACGTTCCCCAGCGCATTTCCAATGCATAATCATTTCCGGTTGATCTCACGCCTTGCATATAATCACCTAAAACATATTATTCAACCTATCGCGTGTAATATCTCAAGACATAAACCCTAACAAGGTGACATCGAATCACGGGTCTCGGCATTTTCTCTTCTCACACACCAAGCTGCTTCCCGCATCCACAAGACTTTTCCTCGCGTCTCACAGGGCTATTCCCCCTGAACCCTTG
ASV_BACT_MISEQ_464	0	0	0	0	55	0	0	0	0	0	0	0	0	0	0	0	0	0	0	0	0	75	0	0	0	0	0	0	130	Bacteria	NA	NA	NA	NA	NA	78	44	36	30	30	30	ACACGGGGGACTTTACCGTCATGAGGTGCCCCGGTATCCTACTATATCGAACTCAAAGGAAGACAAGCGAGAGCAAATACATTAGGTAGCACCAGTACGATTAGGTAGTACCGTCGCAGCCTTCTGTCTACACGCGGCTCGCTTGCCATTCTTAACATGGTGTCTGATTGAATCGAACTCGGTCCCTATCAGGGTGACCCAGTTCCCAAACAATTGTTATCATCGTTAATTTCCGGATTAGATACCCTGCTGTCTCTTATACACATCTCCGAGCCCACGAGAC
ASV_BACT_MISEQ_461	5	14	0	23	8	23	0	0	0	0	0	0	0	0	0	0	0	5	0	38	0	0	0	14	0	0	0	0	130	Bacteria	Bacteroidota	Bacteroidia	Chitinophagales	Saprospiraceae	Rubidimonas	100	100	100	100	100	96	TAAGGAATATTGGACAATGGGCGAAAGCCTGATCCAGCCATCCCGCGTGTAGGAAGACGGCCCTCTGGGTTGTAAACTACTTTTGTATGGGACGAAACGCCTCGATTTATCGGGGTCTGACGGTACCATAAGAATAAGCATCGGCTAACTCCGTGCCAGCAGCCGCGGTAATACGGAGGATGCAAGCGTTATCCGGAATCACTGGGTTTAAAGGGTGAGTAGGTGGGCTAATAAGTCAGAGGTGAAAGCTGGTCGCTTAACGATCAAATTGCCTTTGAAACTGTAAGTCTTGAAACACAATGAGGTCAGCAGAATGTGACATGTAGCGGTGAAATGCATAGATATGTCATAGAATACCAATTGCGAAGGCAGCTGGCTGGTTGTCGTTTGACACTGAGG…
ASV_BACT_MISEQ_466	0	0	0	0	0	0	0	0	0	0	0	0	0	0	0	0	0	0	0	0	0	0	0	0	0	0	0	130	130	Bacteria	Bacteroidota	Bacteroidia	Flavobacteriales	Flavobacteriaceae	Winogradskyella	100	100	100	100	100	100	TGAGGAATATTGGACAATGGGCGAGAGCCTGATCCAGCCATGCCGCGTGCAGGAAGACTGCCCTATGGGTTGTAACTGCTTTTATACGGGAAGAAACCCACCTACGTGTAGGTGGCTGACGGTACCGTAAGAATAAGGATCGGCTAACTCCGTGCCAGCAGCCGCGGTAATACGGAGGATCCAAGCGTTATCCGGAATCATTGGGTTTAAAGGGTCCGTAGGTGGATGATTAAGTCAGAGGTGAAAGTTTGCGGCTCAACCGTAAAATTGCCTTTGATACTGGTCATCTTGAATTATTGTGAAGTGGTTAGAATATGTAGTGTAGCGGTGAAATGCATAGATATTACATAGAATACCAATTGCGAAGGCAGATCACTAACAATATATTGACACTGATGG…
ASV_BACT_MISEQ_463	0	10	0	0	8	0	0	26	0	21	0	0	15	0	13	0	0	37	0	0	0	0	0	0	0	0	0	0	130	Bacteria	Proteobacteria	Alphaproteobacteria	Rickettsiales	Mitochondria	NA	97	67	63	61	54	54	TGAGGGTGAAGGGCCTTGTAGGACTCGCTCTAAACGCTTTCTGTCGATGGATCCAGGGAACGAATCGACAGGTCTAAGATCCCGTGCAGATATCGCTGTTGCAGTTTTAGAGAGCGGCGAACATGGCGCGGGAAGGGGCGGCAAGAATTCAAAGAGCGAGCGCGCGTGTTGCCGTGCGTGTGAATTTTCCGCCAGTTGCTGTACGAAGCTCTCGGGTGCGGCGGTGACCCACTCTGCTTCTTCGTTGCCATGTACCCCTATAAAGTCATATACACCCCCTATACAGCCATTTATACCCCTATCATATACAGTCATACATACCCCCTATACAGTAATATATACCCCCTATACAGTAATATATACCCCCTA
ASV_BACT_MISEQ_462	0	41	0	50	0	0	0	0	0	0	0	0	0	0	0	0	0	0	0	39	0	0	0	0	0	0	0	0	130	Bacteria	Proteobacteria	Alphaproteobacteria	Caulobacterales	Hyphomonadaceae	Robiginitomaculum	100	100	100	100	100	93	TGGGGAATATTGGACAATGGGCGCAAGCCTGATCCAGCCATGCCGCGTGAATGATGAAGGCCTTAGGGTTGTAAAATTCTTTCGCTAGGGAAGATAATGACGGTACCTAGTAAAGAAGCCCCGGCTAACTCCGTGCCAGCAGCCGCGGTAATACGGAGGGGGCAAGCGTTGTTCGGAATTACTGGGCGTAAAGCGTACGTAGGCGGACTATTAAGTTAGATGTGAAATCCCCGGGCTCAACCCGGGAACTGCATTTAAAACTGCTAGTCTAGAGTTATGGAGAGGTAAGTGGAATTCCTAGTGTAGAGGTGAAATTCGTAGATATTAGGAGGAACACCAGAGGCGAAGGCGGCTTACTGGACATATACTGACGCTGAGGTACGAAAGTGTGGGGAGCA
ASV_BACT_MISEQ_460	25	37	12	26	0	0	0	0	0	0	14	0	0	0	0	0	0	0	0	0	16	0	0	0	0	0	0	0	130	Bacteria	Proteobacteria	Gammaproteobacteria	Granulosicoccales	Granulosicoccaceae	Granulosicoccus	100	100	100	100	100	100	TGGGGAATATTGGACAATGGGGGCAACCCTGATCCAGCAATACCGCGTGTGTGAAGAAGGCCTGCGGGTTGTAAAGCACTTTCAGTAGGGAAGAAAAGCTAATGGTTAATAGCTATTGGAATTGACGTTACCTACAGAAGAAGCACCGGCTAACTCCGTGCCAGCAGCCGCGGTAATACGGAGGGTGCAAGCGTTAATCGGAATTACTGGGCGTAAAGCGCGCGTAGGCGGCTTGGTCAGTCAGATGTGAAATCCCCGGGCTCAACCTGGGAACTGCATTTGATACTGCCAGGCTAGAGTATGTTAGAGGAAAGCGGAATTCCGGGTGTAGCGGTGAAATGCGTAGATATCCGGAGGAACATCAGTGGCGAAGGCGGCTTTCTGGAACAATACTGACGC…
ASV_BACT_MISEQ_465	0	0	0	0	0	0	0	0	0	0	0	0	0	0	0	0	0	0	0	0	4	0	0	0	0	0	0	126	130	Bacteria	Proteobacteria	Gammaproteobacteria	Burkholderiales	Burkholderiaceae	Ralstonia	100	100	100	100	100	100	TGGGGAATTTTGGACAATGGGCGAAAGCCTGATCCAGCAATGCCGCGTGTGTGAAGAAGGCCTTCGGGTTGTAAAGCACTTTTGTCCGGAAAGAAATGGCTCTGGTTAATACCTGGGGTCGATGACGGTACCGGAAGAATAAGGACCGGCTAACTACGTGCCAGCAGCCGCGGTAATACGTAGGGTCCAAGCGTTAATCGGAATTACTGGGCGTAAAGCGTGCGCAGGCGGTTGTGCAAGACCGATGTGAAATCCCCGAGCTTAACTTGGGAATTGCATTGGTGACTGCACGGCTAGAGTGTGTCAGAGGGGGGTAGAATTCCACGTGTAGCAGTGAAATGCGTAGAGATGTGGAGGAATACCGATGGCGAAGGCAGCCCCCTGGGATAACACTGACGC…
ASV_BACT_MISEQ_467	9	37	6	0	10	7	0	5	0	0	0	0	0	0	0	0	0	0	7	48	0	0	0	0	0	0	0	0	129	Bacteria	Proteobacteria	Gammaproteobacteria	NA	NA	NA	100	100	100	42	42	42	TGGGGAATATTGGACAATGGGCGAAAGCCTGATCCAGCAATGCCGCGTGTGTGAAGAAGGCCTGCGGGTTGTAAAGCACTTTCAACAGTGAAGAAGGGTTTGTGTTTAATAGATACAGGCATTGACGTTAACTGTAGAAGAAGCACCGGCTAATTTAGTGCCAGCAGCCGCGGTAATACTAAAGGTGCGAGCGTTAATCGGAATTACTGGGCGTAAAGCGCGCGTAGGCGGCTTGTCAAGTTGGATGTGAAATCCCTGGGCTCAACCCGGGAACTGCATTCAAAACTGTCAGGCTAGAGTGTGAGAGAGGATAGTGGAATTCCAGGTGTAGCGGTGAAATGCGTAGATATCTGGAGGAACATCAGTGGCGAAGGCGACTATCTGGCTTAACACTGACGC…
ASV_BACT_MISEQ_468	9	0	0	11	0	20	9	0	34	18	0	0	10	0	0	0	0	0	0	0	0	0	13	4	0	0	0	0	128	Bacteria	NA	NA	NA	NA	NA	87	26	26	22	22	22	GGGCAGAGGGTAAAGTCCCTGCATGGCGGACAATTGTCTCCCACAGAGTTCTTTCTCCTGGAACCTTACCTGAAAAAACCTTTACAGTGGCTACGCCACGCATGACCCTGGTCATGGCCGTTGTCATACATCGGACCGCCGTAGCCTACATCGCAGTTTATTCCGATTCCCCAGCGAATTTCCAATGCACAATCACCTTGCATTGAATCACCCAAAACATATTATCCGACAAATGTTCAACGTATCGCGCATAATATCTCAAGCACATCAGCCCTAACAAGGTCACCTCGGTTCACCGGTTTTCGGCATGGTCTCTTCTCCCTAACCAGGCTGCCGTCAGCAGCCACAAGACTCTTCCTCACGTCT
ASV_BACT_MISEQ_469	0	0	0	0	0	0	20	0	0	0	10	0	0	17	0	0	0	0	0	0	0	0	0	0	0	0	43	38	128	Bacteria	Proteobacteria	Gammaproteobacteria	Pseudomonadales	Pseudomonadaceae	Pseudomonas	100	100	100	100	100	96	TGGGGAATATTGGACAATGGGGGAAACCCTGATCCAGCCATGCCGCGTGTGTGAAGAAGGTCTTAGGATTGTAAAGCACTTTAAGTTGGGAGGAAGAGCAGTTAACTAATATTTGACTGTTTTGACGTTACCGACAGAATAAGCACCGGCTAACTTCGTGCCAGCAGCCGCGGTAATACGAAGGGTGCAAGCGTTAATCGGAATTACTGGGCGTAAAGCGCGCGTAGGTGGTTCGTTAAGTTAGGAGTGAAAGCCCCGGGCTCAACCTGGGAATTGCTTCTAAAACTGGCGAGCTAGAGTATGGTAGAGGGTGGTGGAATTTCCTGTGTAGCGGTGAAATGCGTAGATATAGGAAGGAACATCAGTGGCGAAGGCGACCACCTGGACTAATACTGACAC…
ASV_BACT_MISEQ_471	0	5	0	16	10	5	0	0	0	13	0	0	0	0	0	13	18	13	0	0	4	0	24	6	0	0	0	0	127	Bacteria	Planctomycetota	Phycisphaerae	Phycisphaerales	Phycisphaeraceae	Algisphaera	100	100	100	100	100	52	TAACGAATATTCCGCAATGCGCGAAAGCGTGACGGAGCAATGCCGCGTGCAGGATGAAGCCCCTCGGGGTGTAAACTGCTGTCAGGGTTTAGGAACACAATGACCATACCCAAAGGAAGGACCGGCTAACTCTGTGCCAGCAGCCGCGGTAATACAGAGGGTCCAAGCGTTGATCGGAATCACTGGGCTTAAAGGGTACGCAGGCGGACCAGTAAGTATGTTGTGAAATCCCACGGCTCAACCGTGGAATTGCTTCGTATACTGCTGGTCTTGAGCACGTCAGGGGTCGTCGGAACTCTAGGTGGAGCGGTGAAATGCGTAGATATCTAGAGGAACGCCAAAGGTGAAGACAGACGACTGGGACGTTGCTGACGCTCAGGTACGAAAGCATGGGTAGCG
ASV_BACT_MISEQ_470	9	52	0	17	25	10	0	7	0	0	3	0	0	0	4	0	0	0	0	0	0	0	0	0	0	0	0	0	127	Bacteria	Bacteroidota	Bacteroidia	Chitinophagales	Saprospiraceae	Portibacter	100	100	100	100	100	91	TAAGGAATATTGGACAATGGAGGCAACTCTGATCCAGCCATCCCGCGTGAAGGATGACGGCCCTATGGGTTGTAAACTTCTTTTGTATGGGAAGAACGGCCGGCATTTATGCTGGTATGACGGTACCATAAGAATAAGCACCGGCTAACTCCGTGCCAGCAGCCGCGGTAATACGGAGGGTGCAAGCGTTATCCGGAATCACTGGGTTTAAAGGGTGCGTAGGCGGTGTTATAAGTCAGAGGTGAAAGCTTGCAGCTCAACTGTGAAATTGCCTTTGATACTGTAGCACTTGAATTAGGCTGAGGTTAGCGGAATGTGACATGTAGCGGTGAAATGCATAGATATGTCATAGAACACCAATTGCGAAGGCAGCTAACTAGACCTATATTGACGCTGAGG…
ASV_BACT_MISEQ_472	0	15	0	11	0	0	0	0	0	0	0	0	0	0	0	0	0	0	0	74	0	25	0	0	0	0	0	0	125	Bacteria	Bacteroidota	Bacteroidia	Chitinophagales	Saprospiraceae	NA	100	100	100	100	100	97	TAAGGAATATTGGACAATGGGCGAAAGCCTGATCCAGCCATCCCGCGTGAAGGATGACTGCCCTATGGGTTGTAAACTTCTTTTGTTTGGAAAGAAACCCCTCGATTTATCGAGGGCTGACGGTACCTTACGAATAAGCACCGGCTAACTCCGTGCCAGCAGCCGCGGTAATACGGAGGGTGCAAGCGTTATCCGGAATCACTGGGTTTAAAGGGTGCGTAGGCGGCGCTATTAGTCAGAGGTGAAATCTTGCGGCTCAACCGTAAAATTGCCTTTGAAACTGTAGCGCTTGAATCACGTTGAGGTCAGCGGAATGTGACATGTAGCGGTGAAATGCTTAGATATGTCATAGAACACCAATTGCGTAGGCAGCTGGCTAGGCGTGTATTGACGCTGAGG…
ASV_BACT_MISEQ_473	0	0	0	0	0	5	0	0	7	22	0	0	20	8	0	37	0	0	0	0	14	0	0	0	0	0	12	0	125	Bacteria	Proteobacteria	Gammaproteobacteria	Enterobacterales	Enterobacteriaceae	Escherichia-Shigella	100	100	100	100	100	100	TGGGGAATATTGCACAATGGGCGCAAGCCTGATGCAGCCATGCCGCGTGTATGAAGAAGGCCTTCGGGTTGTAAAGTACTTTCAGCGGGGAGGAAGGGAGTAAAGTTAATACCTTTGCTCATTGACGTTACCCGCAGAAGAAGCACCGGCTAACTCCGTGCCAGCAGCCGCGGTAATACGGAGGGTGCAAGCGTTAATCGGAATTACTGGGCGTAAAGCGCACGCAGGCGGTTTGTTAAGTCAGATGTGAAATCCCCGGGCTCAACCTGGGAACTGCATCTGATACTGGCAAGCTTGAGTCTCGTAGAGGGGGGTAGAATTCCAGGTGTAGCGGTGAAATGCGTAGAGATCTGGAGGAATACCGGTGGCGAAGGCGGCCCCCTGGACGAAGACTGACGC…
ASV_BACT_MISEQ_474	0	0	0	0	0	0	0	0	0	0	0	0	0	0	0	0	0	0	0	0	0	70	0	55	0	0	0	0	125	Bacteria	Proteobacteria	Gammaproteobacteria	Chromatiales	Chromatiaceae	Candidatus Thiobios	100	100	100	100	100	100	TGGGGAATATTGGACAATGGGCGAAAGCCTGATCCAGCAATGCCGCGTGTGTGAAGAAGGCCTGCGGGTTGTAAAGCACTTTCAGTTGGGAAGATGATGACGTTACCAACAGAAGAAGCACCGGCTAACTCCGTGCCAGCAGCCGCGGTAATACGGAGGGTGCAAGCGTTAATCGGAATTACTGGGCGTAAAGCGCGCGTAGGCGGCTAGGTCAGTCAGATGTGAAAGCCCCGGGCTTAACCTGGGAACTGCATTTGATACTGCCTAGCTAGAGTATGGTAGAGGGAAGTGGAATTCCAGGTGTAGCGGTGAAATGCGTAGATATCTGGAGGAACACCAGTGGCGAAGGCGACTTCCTGGACCAATACTGACGCTCAGGTGCGAAAGCGTGGGTAGCA
ASV_BACT_MISEQ_475	0	0	0	8	0	0	7	0	10	0	0	0	9	12	0	8	2	0	0	0	0	0	0	0	0	0	43	25	124	Bacteria	Proteobacteria	Gammaproteobacteria	Burkholderiales	Neisseriaceae	Vitreoscilla	100	100	100	100	100	100	TGGGGAATTTTGGACAATGGGCGAAAGCCTGATCCAGCCATGCCGCGTGTATGAAGAAGGCCTTAGGGTTGTAAAGTACTTTTGTTAGGGAGGAAAAGCTACAGGCTAATATCCTGTAGTCATGACAGTACCTAAAGAATAAGCACCGGCTAACTACGTGCCAGCAGCCGCGGTAATACGTAGGGTGCAAGCGTTAATCGGAATTACTGGGCGTAAAGCGAGTGCAGGCGGTTTGTTAAGCTAGATGTGAAAGCCCCGGGCTCAACCTGGGAATTGCGTTTAGAACTGGCAAGCTAGAGTGTGTCAGAGGGGGGTAGAATTCCACGTGTAGCAGTGAAATGCGTAGAGATGTGGAGGAATACCGATGGCGAAGGCAGCCCCCTGGGATAACACTGACGC…
ASV_BACT_MISEQ_476	0	0	0	0	48	0	0	0	0	0	0	14	0	0	24	0	0	24	0	13	0	0	0	0	0	0	0	0	123	Bacteria	Bacteroidota	Bacteroidia	Flavobacteriales	Flavobacteriaceae	Winogradskyella	100	100	100	100	100	94	TGAGGAATATTGGACAATGGGCGAGAGCCTGATCCAGCCATGCCGCGTGCAGGAAGACTGCCCTATGGGTTGTAAACTGCTTTTATACGGGAAGAAACCCACCTACGTGTAGGTGGCTGACGGTACCGTAAGAATAAGGATCGGCTAACTCCGTGCCAGCAGCCGCGGTAATACGGAGGATCCAAGCGTTATCCGGAATCATTGGGTTTAAAGGGTCCGTAGGTGGATGATTAAGTCAGGGGTGAAAGTCTGCGGCTCAACCGTAGAATTGCCCTTGATACTGGTCATCTTGAATTATTGTGAAGTGGTTAGAATATGTAGTGTAGCGGTGAAATGCATAGATATTACATAGAATACCAATTGCGAAGGCAGATCACTAACAATATATTGACACTGATG…
ASV_BACT_MISEQ_478	0	0	0	0	0	0	0	7	22	0	0	0	0	93	0	0	0	0	0	0	0	0	0	0	0	0	0	0	122	Bacteria	Proteobacteria	Gammaproteobacteria	Enterobacterales	Alteromonadaceae	Aestuariibacter	100	100	100	100	100	53	TGGGGAATATTGCACAATGGGGGGAACCCTGATGCAGCCATGCCGCGTGTGTGAAGAAGGCCTTCGGGTTGTAAAGCACTTTCAGTTGTGAGGAAAGTTTGGTGGTTAATACCCATCAGATGTGACGTTAGCAACAGAAGAAGCACCGGCTAACTCCGTGCCAGCAGCCGCGGTAATACGGAGGGTGCGAGCGTTAATCGGAATTACTGGGCGTAAAGCGCACGCAGGCGGTTATATAAGCTAGATGTGAAAGCCCCGGGCTCAACCTGGGACAGTCATTTAGAACTGTATAACTAGAGTCTTGGAGAGGGGAGTGGAATTCCATGTGTAGCGGTGAAATGCGTAGATATGTGGAGGAACATCAGTGGCGAAGGCGACTCCCTGGCCAAAGACTGACGC…
ASV_BACT_MISEQ_477	0	0	16	46	0	0	0	21	0	0	0	0	0	0	0	0	0	0	0	39	0	0	0	0	0	0	0	0	122	Bacteria	Proteobacteria	Alphaproteobacteria	Rhizobiales	Rhizobiaceae	Pseudahrensia	100	100	100	100	100	98	TGGGGAATATTGGACAATGGGCGCAAGCCTGATCCAGCCATGCCGCGTGTGTGATGAAGGCCCTAGGGTTGTAAAGCACTTTCAACGGTGAAGATAATGACGGTAACCGTAGAAGAAGCCCCGGCTAACTTCGTGCCAGCAGCCGCGGTAATACGAAGGGGGCTAGCGTTGTTCGGAATAACTGGGCGTAAAGCGCACGTAGGCGGATTGGAAAGTTAGAGGTGAAATCCCAGGGCTCAACCCTGGAACTGCCTTTAAAACTATCAGTCTAGAGTTCGAGAGAGGTGAGTGGAATTCCGAGTGTAGAGGTGAAATTCGTAGATATTCGGAGGAACACCAGTGGCGAAGGCGGCTCACTGGCTCGATACTGACGCTGAGGTGCGAAAGCGTGGGGAGCA
ASV_BACT_MISEQ_479	0	0	0	0	0	31	0	0	76	0	0	0	0	0	0	0	0	13	0	0	0	0	0	0	0	0	0	0	120	Bacteria	NA	NA	NA	NA	NA	95	19	19	5	4	3	GAGCAGAGAGTAAAGTCCCTGCATGACGGACAATTTTCTCTCAAGGAGTTTTCCCTGAAATTTTACCCGAGGCAATCCTTACAGTGGTTACGCCACGCATGATCCCACGCAAGGCCGTTGTCATACATCGGACCATTGTAGCCTACATCGCAGTTTACTCCGGTTCCCCAGTGAATTTCCAATGCACAATCATTTTCGGGTGGTATCACCTTGCATTGAATCACCTAACACATATGATCCGACAAATGTTCAACCTATCGCGGATAATATCTCAAGCACATCAGCCCTAAAACCGGTCTCGGTATGTTCTTTTCTCACTAACCAGGCTGCCGTCTGCAGCCACAAAACTCTTCCTCGCGTCT
ASV_BACT_MISEQ_481	0	0	0	0	5	4	0	0	28	0	0	0	0	19	0	13	18	16	0	0	0	16	0	0	0	0	0	0	119	Bacteria	Proteobacteria	Alphaproteobacteria	Rhodobacterales	Rhodobacteraceae	Jannaschia	100	100	100	100	100	96	TGGGGAATCTTAGACAATGGGCGAAAGCCTGATCTAGCCATGCCGCGTGAGTGATGAAGGTCTTAGGATCGTAAAGCTCTTTCGCCAGAGATGATAATGACAGTATCTGGTAAAGAAACCCCGGCTAACTCCGTGCCAGCAGCCGCGGTAATACGGAGGGGGTTAGCGTTGTTCGGAATTACTGGGCGTAAAGCGCACGTAGGCGGATTTTTAAGTTAGAGGTGAAATCCCACGGCTCAACCGTGGAACTGCCTTTAATACTGGAAGTCTAGAGTTCGAGAGAGGTGAGTGGAATTCCGAGTGTAGAGGTGAAATTCGTAGATATTCGGAGGAACACCAGTGGCGAAGGCGGCTCACTGGCTCGATACTGACGCTGAGGTGCGAAAGCGTGGGGAGCA
ASV_BACT_MISEQ_480	0	21	0	33	0	0	0	0	0	0	0	0	0	0	0	0	0	0	0	0	0	21	0	44	0	0	0	0	119	Bacteria	Myxococcota	Myxococcia	Myxococcales	Myxococcaceae	P3OB-42	100	98	98	98	98	96	TGGGGAATTTTGCGCAATGGGCGAAAGCCTGACGCAGCGACGCCGCGTGTACGATGAAGGCCTTTGGGTCGTAAAGTACTGTCAACTGCCAAGAAAGCATCCAATTTAATAGATGGGATGTGTGACGGTAGCAGTGGAGGAAGCGCCGGCTAACTCTGTGCCAGCAGCCGCGGTAATACAGAGGGCGCAAACGTTGCTCGGAATGACTGGGCGTAAAGAGCGTGTAGGCGGCAAGTTAAGTCGACTGTGAAAGCCCATAGCTCAACTATGGAAGTGCAGTCGATACTGGCTTGCTTGAGTCCCGGAGAGGGTGGTGGAATTCCTAGTGTAGAGGTGAAATTCGTAGATATTAGGAGGAACACCGGTGGCGAAGGCGACCACCTGGACGGGTACTGACGC…
ASV_BACT_MISEQ_482	77	0	0	0	0	41	0	0	0	0	0	0	0	0	0	0	0	0	0	0	0	0	0	0	0	0	0	0	118	Bacteria	Bacteroidota	Bacteroidia	Chitinophagales	Saprospiraceae	Portibacter	100	100	100	100	100	100	TAAGGAATATTGGACAATGGGCGAGAGCCTGATCCAGCCATCCCGCGTGAAGGATGACTGCCCTCTGGGTTGTAAACTTCTTTTGGAAGGGAAGAATAGGAAGTATTTATGCTTCTGTGACGGTACCTTCAGAATAAGCACCGGCTAACTCCGTGCCAGCAGCCGCGGTAATACGGAGGGTGCAAGCGTTATCCGGAATCACTGGGTTTAAAGGGTGCGTAGGTGGTTTAATAAGTCAGAGGTGAAAGCTGGTCGCTTAACGATCAAATTGCCTTTGATACTGTTAGACTTGAATCAGGTTGAGGTTAGCGGAATGTGACATGTAGCGGTGAAATGCATAGATATGTCATAGAACACCAATTGCGAAGGCAGCTGGCTAGACCTGTATTGACACTGAGG…
ASV_BACT_MISEQ_483	0	0	0	0	0	0	0	0	6	0	0	0	0	9	0	0	0	0	0	0	0	0	0	0	0	0	16	87	118	Bacteria	Proteobacteria	Gammaproteobacteria	Enterobacterales	Morganellaceae	Morganella	100	100	100	100	99	98	TGGGGAATATTGCACAATGGGCGCAAGCCTGATGCAGCCATGCCGCGTGTATGAAGAAGGCCTTAGGGTTGTAAAGTACTTTCAGTCGGGAGGAAGGTGTTGAGTTTAATATGCTCAGCAATTGACGTTACCGACAGAAGAAGCACCGGCTAACTCCGTGCCAGCAGCCGCGGTAATACGGAGGGTGCAAGCGTTAATCGGAATTACTGGGCGTAAAGCGCACGCAGGCGGTTGATTAAGTCAGATGTGAAATCCCCGGGCTCAACCCGGGAATTGCATCTGAGACTGGTCGGCTAGAGTCTTGTAGAGGGGGGTAGAATTCCATGTGTAGCGGTGAAATGCGTAGAGATGTGGAGGAATACCGGTGGCGAAGGCGGCCCCCTGGACAAAGACTGACGC…
ASV_BACT_MISEQ_485	0	0	0	0	0	0	84	0	0	0	0	0	0	0	0	0	0	0	0	0	0	0	0	0	0	0	30	0	114	Bacteria	Bacteroidota	Bacteroidia	Flavobacteriales	Flavobacteriaceae	Cellulophaga	100	100	100	100	100	100	TGAGGAATATTGGACAATGGGCGAGAGCCTGATCCAGCCATGCCGCGTGCAGGAAGACGGCCCTATGGGTTGTAAACTGCTTTTATACAGGAAGAATAAGGACTACGTGTAGTCTGTTGACGGTACTGTAAGAATAAGGACCGGCTAACTCCGTGCCAGCAGCCGCGGTAATACGGAGGGTCCGAGCGTTATCCGGAATTATTGGGTTTAAAGGGTCCGTAGGCGGGCCATTAAGTCAGAGGTGAAAGTTTGCAGCTCAACTGTAGAATTGCCTTTGATACTGATGGTCTTGAATTATTGTGAAGTGGTTAGAATATGTAGTGTAGCGGTGAAATGCATAGATATTACATAGAATACCGATTGCGAAGGCAGGTCACTAACAATATATTGACGCTGATG…
ASV_BACT_MISEQ_484	0	13	0	51	0	0	0	7	0	7	0	0	3	0	9	0	20	0	0	4	0	0	0	0	0	0	0	0	114	Bacteria	Actinobacteriota	Actinobacteria	Corynebacteriales	Corynebacteriaceae	Lawsonella	100	100	100	100	100	100	TGGGGAATATTGCACAATGGGCGGAAGCCTGATGCAGCGACGCCGCGTGAGGGATGACGGCCTTCGGGTTGTAAACCTCTTTCAGCAGGGACGAAGCGTAAGTGACGGTACCTGCAGAAGAAGCACCGGCTAACTACGTGCCAGCAGCCGCGGTAATACGTAGGGTGCGAGCGTTGTCCGGAATTACTGGGCGTAAAGAGCTCGTAGGCGGTTTGTCACGTCGTCTGTGAAATCCTAGGGCTTAACCCTGGACGTGCAGGCGATACGGGCTGACTTGAGTACTACAGGGGAGACTGGAATTTCTGGTGTAGCGGTGGAATGCACAGATATCAGGAAGAACACCGATGGCGAAGGCAGGTCTCTGGGTAGTAACTGACGCTGAGGAGCGAAAGCATGGGT…
ASV_BACT_MISEQ_486	0	0	0	0	0	0	0	0	0	0	0	0	0	0	0	0	0	0	0	0	0	0	0	0	0	0	0	112	112	Bacteria	Firmicutes	Bacilli	Paenibacillales	Paenibacillaceae	Paenibacillus	100	100	100	100	100	100	TAGGGAATCTTCCGCAATGGACGCAAGTCTGACGGAGCAACGCCGCGTGAGTGATGAAGGTTTTCGGATCGTAAAGCTCTGTTGCCAGGGAAGAACGCCAAGGAGAGTAACTGCTCTTTGGGTGACGGTACCTGAGAAGAAAGCCCCGGCTAACTACGTGCCAGCAGCCGCGGTAATACGTAGGGGGCAAGCGTTGTCCGGAATTATTGGGCGTAAAGCGCGCGCAGGCGGTTTTTTAAGTCTGGTGTTTAATCCCGAGGCTCAACCTCGGTTCGCACCGGAAACTGGGAGACTGGAGTGCAGGAGAGGAAAGTGGAATTCCACGTGTAGCGGTGAAATGCGTAGAGATGTGGAGGAACACCAGTGGCGAAGGCGACTTTCTGGCCTGTAACTGACGCT…
ASV_BACT_MISEQ_488	0	0	0	0	0	0	0	0	0	0	111	0	0	0	0	0	0	0	0	0	0	0	0	0	0	0	0	0	111	Bacteria	Bacteroidota	Bacteroidia	Flavobacteriales	Flavobacteriaceae	Dokdonia	100	100	100	100	100	100	TGAGGAATATTGGACAATGGAGGCAACTCTGATCCAGCCATGCCGCGTGTAGGAAGACTGCCCTATGGGTTGTAAACTACTTTTATATGGGAAGAATAAGGTCTATGTATAGGCTGATGACGGTACCATAAGAATAAGCACCGGCTAACTCCGTGCCAGCAGCCGCGGTAATACGGAGGGTGCAAGCGTTATCCGGAATCATTGGGTTTAAAGGGTCCGTAGGCGGGTTTGTAAGTCAGTGGTGAAAGTCTGTGGCTCAACCATAGAATTGCCATTGATACTGCAGGTCTTGAATTATTGTGAAGTGGTTAGAATATGTAGTGTAGCGGTGAAATGCTTAGAGATTACATAGAATACCGATTGCGAAGGCAGATCACTAACAATATATTGACGCTGATG…
ASV_BACT_MISEQ_487	0	0	0	0	0	0	0	0	63	0	15	0	0	0	0	0	16	0	0	0	0	0	17	0	0	0	0	0	111	Bacteria	Proteobacteria	Alphaproteobacteria	Tistrellales	Geminicoccaceae	Arboricoccus	100	91	91	80	80	71	TGGGGAATCTTGGACAATGGGGGCAACCCTGATCCAGCGATGCCGCGTGGGTGATGAAGGCCTTCGGGTTGTAAACCCCTTTTACTCGGGAAGATGATGACGGTACCGAGTGAATAAGCACCGGCTAACTCCGTGCCAGCAGCCGCGGTAATACGGAGGGTGCTAGCGTTGTTCGGATTTACTGGGCGTAAAGGGCGCGTAGGCGGCCTATCAAGTTGGGTGTGAAAGCCCGGGGCTCAACCCCGGAACTGCACTCAAAACTGGTAGGCTTGAGGACGAGAGAGGAAAGTGGAATACCCAGTGTAGAGGTGAAATTCGTAGATATTGGGTGGAACACCGGTGGCGAAAGCGGCTTTCTGGCTCGTTTCTGACGCTGAGGCGCGAAAGCGTGGGGAGCA
ASV_BACT_MISEQ_490	0	0	0	0	0	0	0	0	0	0	0	110	0	0	0	0	0	0	0	0	0	0	0	0	0	0	0	0	110	Bacteria	Bacteroidota	Bacteroidia	Flavobacteriales	Flavobacteriaceae	Nonlabens	100	100	100	100	100	100	TGAGGAATATTGGACAATGGGCGAGAGCCTGATCCAGCCATGCCGCGTGCAGGAAGACGGCCCTATGGGTTGTAAACTGCTTTTGTACGGGAAGAAACCTCTCTACGTGTAGAGAGCTGACGGTACCGTAAGAATAAGCACCGGCTAACTCCGTGCCAGCAGCCGCGGTAATACGGAGGGTGCAAGCGTTATCCGGAATCATTGGGTTTAAAGGGTCCGTAGGCGGGTATTTAAGTCAGTGGTGAAATGCAGGGGCTTAACTCCGGCACTGCCATTGATACTGAATATCTTGAATTATTGTGAAGTGGCTAGAATATGTAGTGTAGCGGTGAAATGCTTAGATATTACATAGAATACCGATTGCGAAGGCAGGTCACTAACAATACATTGACGCTGAGG…
ASV_BACT_MISEQ_489	4	9	0	0	0	0	0	0	0	0	0	4	0	16	4	0	0	12	0	0	0	61	0	0	0	0	0	0	110	Bacteria	Proteobacteria	Gammaproteobacteria	Pseudomonadales	Porticoccaceae	C1-B045	100	100	100	100	100	100	TGGGGAATATTGGACAATGGGGGAAACCCTGATCCAGCCATGCCGCGTGTGTGAAGAAGGCTCTAGGGTTGTAAAGCACTTTCAGTAGGGAGGAAAAGTTAGTAGTTAATACCTGCTAACCCTGACGTTACCTACAGAAGAAGCACCGGCAAACTCCGTGCCAGCAGCCGCGGTAATACGGAGGGTGCGAGCGTTAATCGGAATTACTGGGCGTAAAGCGCGCGTAGGTGGCCTGCTAAGCAGGATGTGAAAGCCCTGAGCTCAACTCGGGAACTGCATCCTGAACTGGCAAGCTAGAGTATAGTAGAGGATAGTGGAATTTCTGGTGTAGCGGTGAAATGCGTAGATATCAGAAGGAACATCAGTGGCGAAGGCGACTGTCTGGACTAATACTGACAC…
ASV_BACT_MISEQ_491	0	6	0	0	0	0	0	23	0	0	0	0	0	0	0	0	0	8	0	30	13	16	0	11	0	0	0	0	107	Bacteria	Bacteroidota	Bacteroidia	Flavobacteriales	Flavobacteriaceae	Dokdonia	100	100	100	100	100	100	TGAGGAATATTGGACAATGGAGGCAACTCTGATCCAGCCATGCCGCGTGCAGGAAGACTGCCCTATGGGTTGTAAACTGCTTTTATATGGGAAGAATAAGGATCTCGTGAGGTCTGATGACGGTACCATAAGAATAAGCACCGGCTAACTCCGTGCCAGCAGCCGCGGTAATACGGAGGGTGCAAGCGTTATCCGGAATCATTGGGTTTAAAGGGTCCGTAGGCGGGCATATAAGTCAGTGGTGAAATGCTGTGGCTCAACCATAGCACTGCCATTGATACTGTATGTCTTGAATTATTGTGAAGTGGTTAGAATATGTAGTGTAGCGGTGAAATGCTTAGATATTACATAGAATACCGATTGCGAAGGCAGATCACTAACAATATATTGACGCTGATG…
ASV_BACT_MISEQ_497	0	0	0	0	0	0	0	0	0	0	0	0	0	0	0	0	0	0	0	0	0	0	0	0	77	29	0	0	106	Bacteria	Proteobacteria	Gammaproteobacteria	Enterobacterales	Vibrionaceae	Aliivibrio	100	100	100	100	100	85	CGTTAATCGGAATTACTGGGCGTAAAGCGCATGCAGGTGGTTCATTAAGTCAGATGTGAAAGCCCGGGGCTCAACCTCGGAACTGCATTTGAAACTGGTGAACTAGAGTGCTGTAGAGGGGGGTAGAATTTCAGGTGTAGCGGTGAAATGCGTAGAGATCTGAAGGAATACCAGTGGCGAAGGCGGCCCCCTGGACAGACACTGACACTCAGATGCGAAAGCGTGGGGAGCAAACAGGATTAGATACCCTGCTGTCTCTTATACACATCTCCGAGCCCACGAG
ASV_BACT_MISEQ_492	21	0	0	0	0	0	0	0	0	0	0	0	0	0	31	0	0	0	0	32	5	17	0	0	0	0	0	0	106	Bacteria	Bdellovibrionota	Bdellovibrionia	Bdellovibrionales	Bdellovibrionaceae	Bdellovibrio	100	100	100	100	100	100	TAGGGAATATTGCACAATGGAGGAAACTCTGATGCAGCGACGCCGCGTGAGTGATGAAGGCCTTCGGGTTGTAAAGCTCTGTGATAGGGGAAGATAATGACGGTACCCTATCAGAAAGGACCGGCTAACTTCGTGCCAGCAGCCGCGGTAATACGAGGGGTCCAAGCGTTGTTCGGAATTACTGGGCGTAAAGCGAGTGTAGGCGGCTTGCCAAGTCGGATGTGAAAGCCCTGGGCTCAACCCAGGAAGTGCATCCGATACTGGTGAGCTTGAGTACTGAAGAGGGAAGTGGAATTCCAGGTGTAGTGGTGAAATACGTAGATATCTGGAGGAACATCGGTGGCGAAGGCGGCTTCCTGGTCATGTACTGACGCTCAGACTCGAAAGCGTGGGTAGCA
ASV_BACT_MISEQ_494	0	0	0	0	2	0	61	0	0	0	9	23	0	0	0	0	0	0	6	0	0	0	5	0	0	0	0	0	106	Bacteria	Bdellovibrionota	Bdellovibrionia	Bdellovibrionales	Bdellovibrionaceae	Bdellovibrio	100	100	100	100	100	100	TAGGGAATATTGCGCAATGGGGGAAACCCTGACGCAGCGACGCCGCGTGTGTGATGAAGGCTTTAGGGTCGTAAAGCACTGTCGTAGAGGAATAACACAATGAAGGTACTCTACAAGAAAGGACCGGCTAACTTCGTGCCAGCAGCCGCGGTAATACGAGGGGTCCTAGCGTTGTTCGGAATCATTGGGCGTAAAGCGGGTGTAGGCGGAAATGTAGGTCAGAAGTGAAAGTCCAGGGCTCAACCCTGGAAGTGCTTTTGAAACCCCATTTCTTGAGTGCAGAAGAGGAGAGTGGAATTCCAGGTGTAGTGGTGAAATACGTAGATATCTGGAGGAACATCGGTGGCGAAGGCGGCTCTCTGGTCTGTTACTGACGCTCAGACCCGAAAGCGTGGGGAG…
ASV_BACT_MISEQ_495	0	0	0	0	0	0	0	0	0	106	0	0	0	0	0	0	0	0	0	0	0	0	0	0	0	0	0	0	106	Bacteria	Bacteroidota	Bacteroidia	Flavobacteriales	Flavobacteriaceae	Cellulophaga	100	100	100	100	100	100	TGAGGAATATTGGACAATGGAGGCAACTCTGATCCAGCCATGCCGCGTGTAGGAAGACTGCCCTATGGGTTGTAAACTACTTTTATACAGGAAGAATAAGATCTACGTGTAGATTGATGACGGTACTGTAAGAATAAGGACCGGCTAACTCCGTGCCAGCAGCCGCGGTAATACGGAGGGTCCGAGCGTTATCCGGAATTATTGGGTTTAAAGGGTCCGTAGGCGGGCTGTTAAGTCAGAGGTGAAATGCTGCGGCTCAACCGTAGCACTGCCTTTGATACTGGCGGTCTTGAGTTATATTGAAGTGGCTAGAATATGTAGTGTAGCGGTGAAATGCATAGATATTACATAGAATACCGATTGCGAAGGCAGGTCACTAAGTATACACTGACGCTGATG…
ASV_BACT_MISEQ_493	0	8	0	0	0	0	7	0	0	0	0	0	0	0	0	0	0	0	0	0	20	0	0	0	0	0	26	45	106	Bacteria	Actinobacteriota	Actinobacteria	Corynebacteriales	Corynebacteriaceae	Corynebacterium	100	100	100	100	100	100	TGGGGAATATTGCACAATGGGCGGAAGCCTGATGCAGCGACGCCGCGTGGGGGATGACGGCCTTCGGGTTGTAAACTCCTTTCACCATCGACGAAGGGTTTCTGACGGTAGATGGAGAAGAAGCACCGGCTAACTACGTGCCAGCAGCCGCGGTAATACGTAGGGTGCGAGCGTTGTCCGGAATTACTGGGCGTAAAGAGCTCGTAGGTGGTTTGTCGCGTCGTCTGTGAAATTCCGGGGCTTAACTCCGGGCGTGCAGGCGATACGGGCATAACTTGAGTACTGTAGGGGAGACTGGAATTCCTGGTGTAGCGGTGAAATGCGCAGATATCAGGAGGAACACCGGTGGCGAAGGCGGGTCTCTGGGCAGTAACTGACGCTGAGGAGCGAAAGCATGGG…
ASV_BACT_MISEQ_496	0	0	0	0	0	0	0	0	0	9	0	31	0	0	0	0	0	66	0	0	0	0	0	0	0	0	0	0	106	Bacteria	Proteobacteria	Alphaproteobacteria	Sphingomonadales	Sphingomonadaceae	NA	100	100	100	100	100	30	TGGGGAATATTGGACAATGGGCGAAAGCCTGATCCAGCAATGCCGCGTGAGTGATGAAGGCCTTAGGGTTGTAAAGCTCTTTTACCAGGGATGATAATGACAGTACCTGGAGAATAAGCTCCGGCTAACTCCGTGCCAGCAGCCGCGGTAATACGGAGGGAGCTAGCGTTGTTCGGAATTACTGGGCGTAAAGCGCGCGTAGGCGGCTTTTTAAGTCAGAGGTGAAATCCCGGGGCTCAACCCCGGAACTGCCTTTGAAACTGGAAAGCTAGAATCTTGGAGAGGTCAGTGGAATTCCGAGTGTAGAGGTGAAATTCGTAGATATTCGGAAGAACACCAGTGGCGAAGGCGACTGACTGGACAAGTATTGACGCTGAGGTGCGAAAGCGTGGGGAGCA
ASV_BACT_MISEQ_498	23	0	0	0	0	0	0	0	0	10	0	0	0	0	47	0	0	0	0	0	14	11	0	0	0	0	0	0	105	Bacteria	Bdellovibrionota	Bdellovibrionia	Bacteriovoracales	Bacteriovoracaceae	Peredibacter	100	96	96	96	96	61	TAGGGAATATTGCGCAATGGGGGAAACCCTGACGCAGCCACGCCACGTGAGTGAGGAAGGCCTTCGGGTTGTAAAGCTCTGTCAGTAGGGAAAAATTACCCGCAAGGGAGTTGATGGTACCTACAAAGGAAGCACCGGCTAACTTCGTGCCAGCAGCCGCGGTAATACGAAGGGTGCAAGCGTTGTTCGGATTTATTGGGCGTAAAGCGTACGTAGGCGGTTCTATAAGTCAGGTGTGAAATCTTGGGGCTCAACCCCGAAACTGCGCCTGAAACTGTAGAACTAGAATCTTGGAGGGGAAGGTAGAATTTCGCATGTAGGGGTAAAATCCGTAGAGATGCGAAGGAACATCAGAGGCGAAGGCGACCTTCTGGACAAGTATTGACGCTGAGGTACGAA…
ASV_BACT_MISEQ_499	0	0	0	0	0	0	0	0	0	0	0	0	0	0	0	0	0	0	0	0	0	0	105	0	0	0	0	0	105	Bacteria	Actinobacteriota	Acidimicrobiia	Microtrichales	Ilumatobacteraceae	Ilumatobacter	100	100	100	100	100	100	TGGGGAATCTTGCACAATGGGCGCAAGCCTGATGCAGCGATGCCGCGTGCGGGAAGAAGGCCCTAGGGTTGTAAACCGCTTTCAGGAGGGAAGAAAATGACGGTACCTCCAGAAGAAGGTGCGGCCAACTACGTGCCAGCAGCCGCGGTAACACGTAGGCACCAAGCGTTATCCGGATTTATTGGGCGTAAAGAGCTCGTAGGCGGTTCAGTCAGTCGGGTGTGAAAACTTGAGGCTTAACCTCAAGAGGTCACTCGATACTGCTGTGACTAGAGTGCGGTAGGGGAGCGGGGAATTCCTGGTGTAGCGGTGAAATGCGCAGATATCAGGAGGAACACCAGTGGCGAAGGCGCCGCTCTGGGCCGTAACTGACGCTGAGGAGCGAAAGCATGGGTAGCA
ASV_BACT_MISEQ_500	0	12	0	0	20	0	0	0	0	0	0	0	0	0	0	0	0	49	0	23	0	0	0	0	0	0	0	0	104	Bacteria	Proteobacteria	Alphaproteobacteria	Rhizobiales	Rhizobiaceae	Pseudahrensia	100	100	100	100	100	52	TGGGGAATATTGGACAATGGGCGAAAGCCTGATCCAGCCATGCCGCGTGAGTGATGAAGGCCCTAGGGTTGTAAAGCTCTTTCAACGGTGAAGATAATGACGGTAACCGTAGAAGAAGCCCCGGCTAACTTCGTGCCAGCAGCCGCGGTAATACGAAGGGGGCTAGCGTTGTTCGGAATAACTGGGCGTAAAGCGCACGTAGGCGGATTGTTAAGTTAGGGGTGAAATCCCGGGGCTCAACCCCGGAACTGCCTTTAATACTGGCAATCTAGAGTTCGAGAGAGGTGAGTGGAATTCCGAGTGTAGAGGTGAAATTCGTAGATATTCGGAGGAACACCAGTGGCGAAGGCGGCTCACTGGCTCGATACTGACGCTGAGGTGCGAAAGCGTGGGGAGCA
ASV_BACT_MISEQ_501	0	17	0	51	0	0	0	0	0	0	0	0	0	0	0	0	0	0	0	18	0	17	0	0	0	0	0	0	103	Bacteria	Bacteroidota	Bacteroidia	Chitinophagales	Saprospiraceae	Portibacter	100	100	100	100	100	91	TAAGGAATATTGGACAATGGAGGCAACTCTGATCCAGCCATCCCGCGTGAAGGATGACGGCCCTATGGGTTGTAAACTTCTTTTGTATGGGAAGAACGGCCGCCATTTATGGTGGTATGACGGTACCATAAGAATAAGCACCGGCTAACTCCGTGCCAGCAGCCGCGGTAATACGGAGGGTGCAAGCGTTATCCGGAATCACTGGGTTTAAAGGGTGCGTAGGCGGTGTTATAAGTCAGAGGTGAAAGCTTGCAGCTCAACTGTGAAATTGCCTTTGATACTGTAGCACTTGAATTAGGCTGAGGTTAGCGGAATGTGACATGTAGCGGTGAAATGCATAGATATGTCATAGAACACCAATTGCGAAGGCAGCTAACTAGACCTATATTGACGCTGAGG…
ASV_BACT_MISEQ_502	0	16	0	12	0	0	0	0	0	0	0	0	0	0	0	0	0	0	0	75	0	0	0	0	0	0	0	0	103	Bacteria	Bacteroidota	Bacteroidia	Chitinophagales	Saprospiraceae	NA	100	100	100	100	100	100	TAAGGAATATTGGACAATGGAGGCAACTCTGATCCAGCCATCCCGCGTGTAGGAAGACTGCCCTATGGGTTGTAAACTACTTTTAGATAGGAAGAATAGATGTCATTTATGATGTTGTGACGGTACTATCAGAATAAGCACCGGCTAACTCCGTGCCAGCAGCCGCGGTAATACGGAGGGTGCAAGCGTTATCCGGAATCACTGGGTTTAAAGGGTGCGTAGGCGGCCTGACAAGTCAGAGGTGAAATGCACGAGCTTAACTGGTGAATTGCCTTTGAAACTGTCAAGCTAGAATTATGTTGAGGTTAGCGGAATGAGTCATGTAGCGGTGAAATGCATAGATATGACTTAGAACACCAATTGCGTAGGCAGCTAGCTAGGCATACATTGACGCTGAGG…
ASV_BACT_MISEQ_503	0	0	0	0	0	0	0	0	0	0	0	0	103	0	0	0	0	0	0	0	0	0	0	0	0	0	0	0	103	Bacteria	NA	NA	NA	NA	NA	72	36	36	28	28	27	TACGGGCGGCAGCGGTACGGGCGGCAACGGTCGAGTTGACCGTCGACAAGGCGACGGGAGGTCCCAATTGGGCTTCACCAAGCTGGACCCAAGACGATTCAATCCGGATTCCTTCCTCGCCACTGGCCTCTGCACGCGGGACACGCGGCATTCACACACCACCCGTGAATTACGCGCTGACAACTCCCATTCAACAGGATTAGATACCCGGCTGTCTCTTATACACATCTCCGAGCCCACGAGACGCGTAGTAATCTCGTATGCCGTCTTCTGCTTGAAAAAA
ASV_BACT_MISEQ_504	0	0	0	0	0	0	0	0	0	0	0	0	0	0	0	0	0	0	0	0	0	0	0	0	0	0	103	0	103	Bacteria	Firmicutes	Bacilli	Lactobacillales	Enterococcaceae	Enterococcus	100	100	100	100	78	78	TAGGGAATCTTCGGCAATGGACGCAAGTCTGACCGAGCAACGCCGCGTGAGTGAAGAAGGTTTTCGGATCGTAAAACTCTGTTGTTAGAAAAGAACAAGGATGAGAGTGGAAAGTTCATCCCTTGACGGTATCTAACCAGAAAGCCACGGCTAACTACGTGCCAGCAGCCGCGGTAATACGTAGGTGGCAAGCGTTGTCCGGATTTATTGGGCGTAAAGCGAGCGCAGGCGGTCTTTTAAGTCTGATGTGAAAGCCCCCGGCTTAACCGGGGAGGGTCATTGGAAACTGGGAGACTTGAGTGCAGAAGAGGAAAGCGGAATTCCATGTGTAGCGGTGAAATGCGTAGATATATGGAGGAACACCAGTGGCGAAGGCGGCTTTCTGGTCTGTAACTGACG…
ASV_BACT_MISEQ_506	0	0	0	0	0	0	0	0	17	12	8	0	0	12	5	0	0	6	0	0	0	0	7	35	0	0	0	0	102	Bacteria	NB1-j	NA	NA	NA	NA	100	100	100	100	100	100	TCGGGAATATTGGGCAATGGGCGAAAGCCTGACCCAGCAACGCCGCGTGAAGGATGAAGGCCTTCGGGTCGTAAACTTCTGTCGAGAGGGAAGAATGTGTGCGGGTAAATAATCCGTACATTTGACGGTACCTCCAAAGGAAGCACCGGCTAACTCCGTGCCAGCAGCCGCGGTAATACGGAGGGTGCAAGCGTTGTTCGGATTTATTGGGCGTAAAGCGAGTGTAGGCGGTTTGAAAAGTCGGGTGTGAAATCCCAGGGCCCAACCCTGGAACTGCACCCGATACTGTCAGGCTAGAGTTCCGGAGAGGGTGGCGGAATTCCCGGTGTAGGGGTGAAATCCGTAGATATCGGGAGGAACACCAGTGGCGAAGGCGGCCACCTGGACGGTGACTGACGC…
ASV_BACT_MISEQ_505	0	0	0	0	0	0	0	0	102	0	0	0	0	0	0	0	0	0	0	0	0	0	0	0	0	0	0	0	102	Bacteria	Proteobacteria	Gammaproteobacteria	Granulosicoccales	Granulosicoccaceae	Granulosicoccus	100	100	100	100	100	100	TGGGGAATATTGGACAATGGGGGCAACCCTGATCCAGCAATACCGCGTGTGTGAAGAAGGCCTGCGGGTTGTAAAGCACTTTCAATAGGGAAGAAAAGCGGGTGATTAATACTTGCCTGAATTGACGTTACCTACAGAAGAAGCACCGGCTAACTCCGTGCCAGCAGCCGCGGTAATACGGAGGGTGCAAGCGTTAATCGGAATTACTGGGCGTAAAGCGCGCGTAGGCGGCTTGGTCAGTCAGATGTGAAATCCCAGGGCTCAACCTTGGAACTGCATTTGATACTGCCAGGCTAGAGTATGTTAGAGGAAAGCGGAATTCCGGGTGTAGCGGTGAAATGCGTAGATATCCGGAGGAACATCAGTGGCGAAGGCGGCTTTCTGGAACAATACTGACGC…
ASV_BACT_MISEQ_509	0	0	0	0	0	0	0	0	0	0	23	0	15	0	0	0	0	13	0	0	0	0	17	11	0	0	21	0	100	Bacteria	Proteobacteria	NA	NA	NA	NA	96	37	21	9	9	9	GAGCAGAGCGTTAAGTCTCTGCACGACGGACAATTTTCTCTCGAGGAGTTTTCCCCTGAAACCTTACCCGAGGCAATCCTTACAGTGGTTACGCCACGCATGATCCCACACAAGGCCGTTGTCATACATCGGACACTGTAGCCTACATCGCAGTTTATTCCGGTTCACCAGTGAATTTTCCTATGCACAATCATTTCTGGGTGGTATCACCTTGCATTGAATTACCTAAAACATATTATCCGACAAATGTTCAACCTATCGCGGATAATATCTCAAGCACATCAGCCCTAAAGAGGTCACCTCGATTCATCGGTCTCGGTATGTTCTCTTCTCACTAACCAGGCTGCCGTCCGCAGCCACAAGACTCTTCCTCGCGTCT
ASV_BACT_MISEQ_508	14	0	0	0	0	0	0	0	0	0	0	0	0	0	0	0	0	0	0	28	0	0	0	58	0	0	0	0	100	Bacteria	Bacteroidota	Bacteroidia	Chitinophagales	Saprospiraceae	Portibacter	100	100	100	100	100	100	TAAGGAATATTGGACAATGGGCGAGAGCCTGATCCAGCCATCCCGCGTGTAGGATGACTGCCCTCTGGGTTGTAAACTACTTTTGGAAGGGAAGAATAGGAAGTATTTATGCTTCTGTGACGGTACCTTCAGAATAAGCACCGGCTAACTCCGTGCCAGCAGCCGCGGTAATACGGAGGGTGCAAGCGTTATCCGGAATCACTGGGTTTAAAGGGTGCGTAGGTGGTTTAATAAGTCAGAAGTGAAAGCTGGTCGCTTAACGATCAAATTGCTTTTGATACTGTTAGACTTGAATCAGGTTGAGGTTAGCGGAATGTGACATGTAGCGGTGAAATGCATAGATATGTCATAGAACACCAATTGCGAAGGCAGCTGGCTAGACCTGTATTGACACTGAGG…
ASV_BACT_MISEQ_510	0	0	0	0	0	0	0	0	0	0	0	0	0	0	0	0	0	0	0	0	0	0	0	0	0	0	100	0	100	Bacteria	Firmicutes	Bacilli	Bacillales	Bacillaceae	Bacillus	100	100	100	100	96	88	TAGGGAATCTTCCGCAATGGACGAAAGTCTGACGGAGCAACGCCGCGTGAACGAAGAAGGCCTTCGGGTCGTAAAGTTCTGTTGTTAGGGAAGAACAAGTACCAGAGTAACTGCTGGTACCTTGACGGTACCTAACCAGAAAGCCACGGCTAACTACGTGCCAGCAGCCGCGGTAATACGTAGGTGGCAAGCGTTGTCCGGAATTATTGGGCGTAAAGCGCGCGCAGGTGGTTCCTTAAGTCTGATGTGAAAGCCCACGGCTCAACCGTGGAGGGTCATTGGAAACTGGGGAACTTGAGTGCAGAAGAGGAAAGTGGAATTCCAAGTGTAGCGGTGAAATGCGTAGAGATTTGGAGGAACACCAGTGGCGAAGGCGACTTTCTGGTCTGTAACTGACAC…
ASV_BACT_MISEQ_507	24	0	17	0	0	31	0	0	0	0	0	0	0	0	0	0	0	0	0	16	0	12	0	0	0	0	0	0	100	Bacteria	Proteobacteria	Alphaproteobacteria	Caulobacterales	Hyphomonadaceae	NA	100	100	100	100	100	36	TGGGGAATCTTGGACAATGGGGGAAACCCTGATCCAGCCATGCCGCGTGAATGATGAAGGCCTTAGGGTTGTAAAATTCTTTCGCTAGGGAAGATAATGACGGTACCTAGTAAAGAAGCCCCGGCTAACTCCGTGCCAGCAGCCGCGGTAATACGGAGGGGGCTAGCGTTGTTCGGAATTACTGGGCGTAAAGCGTGCGTAGGCGGACTAGAAAGTTAGATGTGAAATCCCAGGGCTCAACCCTGGAACTGCATTTAAAACTCCTAGTCTAGAGTTCTGGAGAGGTAAGTGGAATTCCTAGTGTAGAGGTGAAATTCGTAGATATTAGGAGGAACACCAGAGGCGAAGGCGGCTTACTGGACAGATACTGACGCTGAGGCACGAAAGTGTGGGTAGCA
ASV_BACT_MISEQ_511	0	0	0	0	0	0	0	0	0	0	0	0	0	0	0	0	0	0	0	0	0	16	48	16	0	0	19	0	99	Bacteria	Proteobacteria	Alphaproteobacteria	Rhodobacterales	Rhodobacteraceae	NA	100	100	100	100	100	57	TGGGGAATCTTAGACAATGGGCGCAAGCCTGATCTAGCCATACCGCGTGAGTGATGAAGGCCCTAGGGTCGTAAAGCTCTTTCGCCAGGGATGATAATGACAGTACCTGGTAAAGAAGTCCCGGCTAACTCCGTGCCAGCAGCCGCGGTAATACGGAGGGGACTAGCGTTGTTCGGAATTACTGGGCGTAAAGCGCACGTAGGCGGACTGGAAAGTTGGGGGTGAAATCCCAGGGCTCAACCCTGGAACTGCCTCCAAAACTCCCAGTCTTGAGTTCGAGAGAGGTGAGTGGAATTCCGAGTGTAGAGGTGAAATTCGTAGATATTCGGAGGAACACCAGTGGCGAAGGCGGCTCACTGGCTCGATACTGACGCTGAGGTGCGAAAGCGTGGGGAGCA
ASV_BACT_MISEQ_512	0	8	0	0	0	0	0	0	0	69	0	21	0	0	0	0	0	0	0	0	0	0	0	0	0	0	0	0	98	Bacteria	NA	NA	NA	NA	NA	84	42	37	35	35	35	AGGAGGGGACTATACCATCATGAGTTGCCCCGTATCATACTATATCAAACTCAAAAGAAGACAAGCAAGAGTAAACATATTAGGTAGCCGCAGTACAATCAGGTAGTACCGTCGCAGCCTTCTGTTTACACGCGCCTCGCTTGTCGTTCTTAACATGGTGTCTAATTGAATCGAACTCAGTCGCTAACCGGGTGATCCACCCCGAACCCAGTCATTAACAGGATTAGATACCCTGCTGTCTCTTATACACATCTCCGAGCCCACGAGACACTCGCTAATCTCG
ASV_BACT_MISEQ_514	0	0	0	0	32	0	0	0	9	0	0	0	0	0	28	0	0	0	0	0	0	0	9	0	0	0	20	0	98	Bacteria	Bacteroidota	Bacteroidia	Flavobacteriales	Flavobacteriaceae	NA	100	100	100	100	100	32	TGAGGAATATTGGACAATGGAGGCAACTCTGATCCAGCCATGCCGCGTGCAGGAAGACTGCCCTATGGGTTGTAAACTGCTTTTATACAGGAAGAAACCGCTCTACGTGTAGAGCCTTGACGGTACTGTAAGAATAAGGATCGGCTAACTCCGTGCCAGCAGCCGCGGTAATACGGAGGATCCAAGCGTTATCCGGAATCATTGGGTTTAAAGGGTCCGTAGGTGGATAATTAAGTCAGAGGTGAAATCCTGCAGCTTAACTGTAGAATTGCCTTTGATACTGGTTATCTTGAGTTATTATGAAGTAGTTAGAATATGTAGTGTAGCGGTGAAATGCATAGATATTACATAGAATACCAATTGCGAAGGCAGATTACTAATAATCAACTGACACTGATG…
ASV_BACT_MISEQ_515	0	0	0	0	0	0	15	0	0	0	16	0	21	0	0	0	0	0	0	0	46	0	0	0	0	0	0	0	98	Bacteria	Bacteroidota	Bacteroidia	Flavobacteriales	Flavobacteriaceae	Polaribacter	100	100	100	100	100	100	TGAGGAATATTGGGCAATGGAGGTAACTCTGACCCAGCCATGCCGCGTGCAGGAAGACTGCCCTATGGGTTGTAAACTGCTTTTATACAGGAAGAAACACTGCTACGTGTAGCAGCTTGACGGTACTGTAAGAATAAGGACCGGCTAACTCCGTGCCAGCAGCCGCGGTAATACGGAGGGTCCGAGCGTTATCCGGAATCATTGGGTTTAAAGGGTCCGCAGGCGGTCAATTAAGTCAGAGGTGAAATCCCATAGCTCAACTATGGAACTGCCTTTGATACTGGTTGACTTGAGTCATATGGAAGTAGATAGAATGTGTAGTGTAGCGGTGAAATGCATAGATATTACACAGAATACCGATTGCGAAGGCAGTCTACTACGTATGTACTGACGCTGAGG…
ASV_BACT_MISEQ_513	0	0	8	0	0	0	35	0	0	0	55	0	0	0	0	0	0	0	0	0	0	0	0	0	0	0	0	0	98	Bacteria	Proteobacteria	Gammaproteobacteria	Enterobacterales	Colwelliaceae	Colwellia	100	100	100	100	100	100	TGGGGAATATTGCACAATGGGCGAAAGCCTGATGCAGCCATGCCGCGTGTGTGAAGAAGGCCTTCGGGTTGTAAAGCACTTTCAGTTGTGAGGAAAGGTTATTGTTTAATAGATAATGACTGTGACGTTAACAACAGAAGAAGCACCGGCTAACTTCGTGCCAGCAGCCGCGGTAATACGAGGGGTGCAAGCGTTAATCGGAATTACTGGGCGTAAAGCGTTCGTAGGCGGTTTATTAAGCAAGATGTGAAAGCCCAGGGCTCAACCTTGGAACTGCATTTTGAACTGGTAGACTAGAGTACTGTAGAGGGTGGTGGAATTTCCAGTGTAGCGGTGAAATGCGTAGAGATTGGAAGGAACATCAGTGGCGAAGGCGGCCACCTGGACAGATACTGACGC…
ASV_BACT_MISEQ_516	0	0	0	0	0	0	0	0	0	0	0	0	0	0	0	0	0	0	0	0	0	0	0	0	0	0	0	98	98	Bacteria	Proteobacteria	Gammaproteobacteria	Enterobacterales	Enterobacteriaceae	Citrobacter	100	100	100	100	100	95	TGGGGAATATTGCACAATGGGCGCAAGCCTGATGCAGCCATGCCGCGTGTATGAAGAAGGCCTTCGGGTTGTAAAGTACTTTCAGCGAGGAGGAAGGCGTTGTGGTTAATAACCGCAACGATTGACGTTACTCGCAGAAGAAGCACCGGCTAACTCCGTGCCAGCAGCCGCGGTAATACGGAGGGTGCAAGCGTTAATCGGAATTACTGGGCGTAAAGCGCACGCAGGCGGTCTGTCAAGTCGGATGTGAAATCCCCGGGCTCAACCTGGGAACTGCATCCGAAACTGGCAGGCTAGAGTCTTGTAGAGGGGGGTAGAATTCCAGGTGTAGCGGTGAAATGCGTAGAGATCTGGAGGAATACCGGTGGCGAAGGCGGCCCCCTGGACAAAGACTGACGC…
ASV_BACT_MISEQ_518	0	0	13	0	0	7	0	0	0	0	0	0	0	0	0	0	0	0	0	34	0	0	0	43	0	0	0	0	97	Bacteria	NA	NA	NA	NA	NA	82	8	7	7	5	5	AAGGTAACGAGCCGTGGCTCAACTTGAGCAAAGCCGCACGCCTCCTTGGCATTGCGCCGAAAACGCTTAGGCTCGCCGCCAACGCAGGTGAGATCGAGGGCGTTCATCCTTTGCCGGATGGACCATGGATCTTCAGCCGGTCCGCGCTTAGCGAACCAGCAGCTCAGCGCATCGTTCATCGTGCCAGACAGAACCTCAAATACCCCGCGGGATCACACCCCGACCAGCAAAATCTATTCTCTTCAACAGCATAGACAGATGGGTGTTATGAAACAGGATTAGA
ASV_BACT_MISEQ_517	0	11	0	0	0	14	0	12	0	0	0	0	0	0	0	0	0	0	0	29	0	31	0	0	0	0	0	0	97	Bacteria	Bdellovibrionota	Bdellovibrionia	Bacteriovoracales	Bacteriovoracaceae	Peredibacter	100	100	98	98	98	87	TAGGGAATATTGCGCAATGGAGGAAACTCTGACGCAGCTACGCCACGTGAGTGAGGAAGGCCTTCGGGTTGTAAAGCTCTGTCAGTAGGGAAAAATTGCCCGCAAGGGAGTTGATGGTACCTACAAAGGAAGCACCGGCTAACTTCGTGCCAGCAGCCGCGGTAATACGAAGGGTGCAAGCGTTGTTCGGATTTATTGGGCGTAAAGAGTATGTAGGCGGTTTTGTAAGTCAGGTGTGAAATCTTAGGGCTCAACCCTGAAACTGCGCCTGAAACTACTAAACTAGAATCTCGGAGGGGAAGGTAGAATTTCGCATGTAGGGGTAAAATCCGTAGAGATGCGAAGGAACACCAGAGGCGAAGGCGACCTTCTGGACGAGTATTGACGCTGAGATACGAA…
ASV_BACT_MISEQ_519	0	0	0	0	0	0	0	0	0	0	0	0	0	0	0	0	0	0	0	0	0	0	0	0	0	0	0	97	97	Bacteria	Proteobacteria	Gammaproteobacteria	Pseudomonadales	Moraxellaceae	Acinetobacter	100	100	100	100	100	100	TGGGGAATATTGGACAATGGGCGAAAGCCTGATCCAGCCATGCCGCGTGTGTGAAGAAGGCCTTTTGGTTGTAAAGCACTTTAAGCGAGGAGGAGGCTACTTAGATTAATACTCTGGGATAGTGGACGTTACTCGCAGAATAAGCACCGGCTAACTCTGTGCCAGCAGCCGCGGTAATACAGAGGGTGCGAGCGTTAATCGGATTTACTGGGCGTAAAGCGTGCGTAGGCGGCTTTTTAAGTCGGATGTGAAATCCCTGAGCTTAACTTAGGAATTGCATTCGATACTGGGAAGCTAGAGTATGGGAGAGGATGGTAGAATTCCAGGTGTAGCGGTGAAATGCGTAGAGATCTGGAGGAATACCGATGGCGAAGGCAGCCATCTGGCCTAATACTGACG…
ASV_BACT_MISEQ_520	0	0	0	0	0	0	11	0	0	0	85	0	0	0	0	0	0	0	0	0	0	0	0	0	0	0	0	0	96	Bacteria	Bacteroidota	Bacteroidia	Flavobacteriales	Cryomorphaceae	NA	100	100	100	100	99	99	TGAGGAATATTGCGCAATGGAGGCAACTCTGACGCAGCCATGCCGCGTGAAGGAATGAATGCCCTATGGGTTGTAAACTTCTTTTATGTAGGAAGAACTACAGATACGTGTATCTGTTTGACGGTACTACACGAATAAGGACCGGCTAACTCCGTGCCAGCAGCCGCGGTAATACGGAGGGTCCAAGCGTTATCCGGATTCATTGGGTTTAAAGGGTTCGTAGGCGGATAAATAAGTCAGTGGTGAAATCCCGAAGCTCAACTTCGGAACTGCCATTGAAACTGTTTATCTTGAATTTAGTTGAAGTGGGCGGAATATGACATGTAGCGGTGAAATGCATAGATATGTCATGGAACACCGATAGTGAAGACAGCTCACTAAGCTAATATTGACGCTGAT…
ASV_BACT_MISEQ_529	0	0	0	0	0	0	0	0	0	0	0	0	0	0	0	0	0	0	0	0	0	95	0	0	0	0	0	0	95	Bacteria	NA	NA	NA	NA	NA	93	15	8	8	8	8	AGGCGGAAGTAGGGGCAGCAGCAGACATAGCAGCAGGGACGGTAATAGGAGGAGTCCCTGTACGTCCCGCTTCACGCGACTCGAAGCGCTCGTCTCCCGCACCCCTCGGAACAGGCCTCTCAAGTCCCTGTGGGAAGGGTTTTATTCTCCAGGCAAATACTTCCCGGTGAACGCACGAGCGCGCTCGCGGATTCCCGCGCCTGATCGGGGGTTGTCATACGTCACAAACGCTTCAGAATTTGTTTAATAGTGCGCTGAACAGGATTAGATACCCGGCTGTCTC
ASV_BACT_MISEQ_521	6	0	0	0	0	11	0	10	23	0	0	0	0	0	0	0	0	12	0	0	25	0	3	5	0	0	0	0	95	Bacteria	Proteobacteria	Alphaproteobacteria	NA	NA	NA	96	65	60	55	51	51	GGGCAGGGCGTAAAGTCCCTGCATGACGGACAAGTTTCTCTCAAAAAGCTCTTTCCCCTGAAACCTTACCCGGGAAACGTTTTACAATGGTTACGCCACGCATGACCCCGCACAAGGCCGTTGTCATACATCGGACCACTGTTGCCTACATTGCACTTTCTTCCGGTTTCTCAGCAAATTTCCAATGCACAACCATTTCGGGGTGGTCTCACACCGCGTATAATATATCAACCACATCAGCCCTAACAGGTTCGACCTCGATTCACCGGTATCGGCATGTTCTCTTCTCACTATCCAGGTTGCTGTTCGCCGCCACAAAACTCTTCCTCGCGTCT
ASV_BACT_MISEQ_523	0	14	0	0	0	0	0	0	0	0	0	0	0	0	0	0	0	0	0	50	0	31	0	0	0	0	0	0	95	Bacteria	Bacteroidota	Bacteroidia	Chitinophagales	Saprospiraceae	Rubidimonas	100	100	100	100	100	99	TAAGGAATATTGGACAATGGGCGAAAGCCTGATCCAGCCATCCCGCGTGCAGGAAGACGGCCCTCTGGGTTGTAAACTGCTTTTGTATAGGACGAAACGCCTTCATTTATGAGGGTCTGACGGTACTATAAGAATAAGCATCGGCTAACTCCGTGCCAGCAGCCGCGGTAATACGGAGGATGCGAGCGTTATCCGGAATCACTGGGTTTAAAGGGTGCGTAGGCGGGAAAATAAGTCAGGGGTGAAATCTGGTCGCTTAACGATCAAATTGCCTCTGAAACTGTTTTTCTTGAAATATGATGAGGCTGGCAGAATGTGACATGTAGCGGTGAAATGCATAGATATGTCATAGAATACCAATTGCGAAGGCAGCTGGCTGGTCATTATTTGACGCTGAGG…
ASV_BACT_MISEQ_525	0	0	0	0	0	0	0	0	0	19	0	11	0	35	0	21	0	0	0	0	0	0	0	9	0	0	0	0	95	Bacteria	Bdellovibrionota	Oligoflexia	Oligoflexales	Oligoflexaceae	NA	100	100	98	98	98	98	TAGGGAATATTGCACAATGGACGCAAGTCTGATGCAGCAATGCCGCGTGAGTGAAGAAGGCCCTTGGGTTGTAAAGCTCTTTCGACAGGGAAGCAGGGTATTAAGTCGAACAGGCTTAGTATTTGACGGTACCTGTATAAGAAGCACCGGCTAACTCCGTGCCAGCAGCCGCGGTAATACGGAGGGTGCAAGCGTTGTTCGGAATCACTGGGCGTAAAGCGTACGTAGGCGGATTCATATGTCGACTGTGAAAGCCCCGAGCTCAACTTGGGAATTGCAGCCGAAACTGTGAGTCTTGAATACCGGAGAGGGTGGCGGAATTCCTGGTGTAGGAGTGAAATCCGTAGATATCAGGAGGAACACCTGAGGCGAAGGCGGCTACCTGGCCGTGTATTGACG…
ASV_BACT_MISEQ_522	0	31	0	0	0	0	0	0	0	0	0	0	0	0	0	0	0	49	0	0	0	15	0	0	0	0	0	0	95	Bacteria	Bacteroidota	Bacteroidia	Flavobacteriales	Flavobacteriaceae	Maribacter	100	100	100	100	100	62	TGAGGAATATTGGACAATGGGCGTGAGCCTGATCCAGCCATGCCGCGTGCAGGAAGAATGCCCTATGGGTAGTAAACTGCTTTTGTACGGGAAGAAACCCATCTACGTGTAGATGGCTGACGGTACCGTAAGAATAAGGACCGGCTAACTCCGTGCCAGCAGCCGCGGTAATACGGAGGGTCCGAGCGTTATCCGGAATTATTGGGTTTAAAGGGTCCGTAGGCGGGCCGGTAAGTCAGAGGTGAAAGTCTGCCGCTCAACGGTAGAATTGCCTTTGATACTGTCGGTCTTGAGTCATGGTGAAGTGGGCGGAATATGTAGTGTAGCGGTGAAATGCATAGATATTACATAGAACACCGATTGCGAAGGCAGCTCACTAACCATGTACTGACGCTGATG…
ASV_BACT_MISEQ_527	0	0	0	0	0	0	0	0	0	0	0	0	0	24	0	0	0	15	0	0	0	0	19	0	0	0	0	37	95	Bacteria	Proteobacteria	Gammaproteobacteria	Enterobacterales	Morganellaceae	Providencia	100	100	100	100	100	100	TGGGGAATATTGCACAATGGGCGCAAGCCTGATGCAGCCATGCCGCGTGTATGAAGAAGGCCCTAGGGTTGTAAAGTACTTTCAGTTGGGAGGAAGACGTTGATGCTAATATCATCAACGATTGACGTTACCAACAGAAGAAGCACCGGCTAACTCCGTGCCAGCAGCCGCGGTAATACGGAGGGTGCAAGCGTTAATCGGAATTACTGGGCGTAAAGCGCACGCAGGCGGTTGATTAAGTTAGATGTGAAATCCCCGGGCTTAACCTGGGAATGGCATCTAAGACTGGTCAGCTAGAGTCTTGTAGAGGGGGGTAGAATTCCATGTGTAGCGGTGAAATGCGTAGAGATGTGGAGGAATACCGGTGGCGAAGGCGGCCCCCTGGACAAAGACTGACGC…
ASV_BACT_MISEQ_526	0	0	0	0	0	0	0	0	0	0	95	0	0	0	0	0	0	0	0	0	0	0	0	0	0	0	0	0	95	Bacteria	Proteobacteria	Gammaproteobacteria	Pseudomonadales	Marinomonadaceae	Marinomonas	100	100	100	100	100	100	TGGGGAATATTGGACAATGGGCGCAAGCCTGATCCAGCCATGCCGCGTGTGTGAAGAAGGCCTTAGGGTTGTAAAGCACTTTCAGGAGTGAGGAAGGGCATTTGGTTAATACCCATATGTTTTGACGTTAGCTCCAGAAGAAGCACCGGCTAACTCTGTGCCAGCAGCCGCGGTAATACAGAGGGTGCAAGCGTTAATCGGAATTACTGGGCGTAAAGCGCGCGTAGGTGGTTTGTTAAGTCTGATGTGAAATCCCAGGGCTCAACCTTGGAATGGCACCAGATACTGGCAGGCTAGAGTATGGTAGAGGGGTGTGGAATTTCCTGTGTAGCGGTGAAATGCGTAGATATAGGAAGGAACATCAGTGGCGAAGGCGACACCCTGGACTAATACTGACAC…
ASV_BACT_MISEQ_528	0	0	0	0	0	0	0	0	0	0	0	0	0	0	0	0	0	0	0	0	13	0	0	82	0	0	0	0	95	Bacteria	Proteobacteria	Alphaproteobacteria	Rhizobiales	Rhizobiaceae	Pseudahrensia	100	100	100	100	100	98	TGGGGAATATTGGACAATGGGCGCAAGCCTGATCCAGCCATGCCGCGTGTGTGATGAAGGCCCTAGGGTTGTAAAGCACTTTCAACGGTGAAGATAATGACGGTAACCGTAGAAGAAGCCCCGGCTAACTTCGTGCCAGCAGCCGCGGTAATACGAAGGGGGCTAGCGTTGTTCGGAATAACTGGGCGTAAAGCGCACGTAGGCGGATTGGAAAGTTAGAGGTGAAATCCCAGGGCTCAACCCTGGAACTGCCTTTAAAACTATCAGTCTAGAGGTCGAGAGAGGTGAGTGGAATTCCGAGTGTAGAGGTGAAATTCGTAGATATTCGGAGGAACACCAGTGGCGAAGGCGGCTCACTGGCTCGATACTGACGCTGAGGTGCGAAAGCGTGGGGAGCA
ASV_BACT_MISEQ_524	0	0	0	0	0	0	22	0	50	0	0	0	0	0	23	0	0	0	0	0	0	0	0	0	0	0	0	0	95	Bacteria	Proteobacteria	Alphaproteobacteria	Rhodobacterales	Rhodobacteraceae	Sulfitobacter	100	100	100	100	100	90	TGGGGAATCTTAGACAATGGGCGAAAGCCTGATCTAGCCATGCCGCGTGAGTGATGAAGGTCTTAGGATCGTAAAGCTCTTTCGCCAGGGATGATAATGACAGTACCTGGTAAAGAAACCCCGGCTAACTCCGTGCCAGCAGCCGCGGTAATACGGAGGGGGTTAGCGTTGTTCGGAATTACTGGGCGTAAAGCGTACGTAGGCGGATCAGAAAGTATGGGGTGAAATCCCGAGGCTCAACCTCGGAACTGCCTCATAAACTCCTGGTCTTGAGTTCGAGAGAGGTGAGTGGAATTCCAAGTGTAGAGGTGAAATTCGTAGATATTTGGAGGAACACCAGTGGCGAAGGCGGCTCACTGGCTCGATACTGACGCTGAGGTACGAAAGTGTGGGGAGCA
ASV_BACT_MISEQ_532	0	0	0	0	0	0	0	0	0	0	0	0	0	10	0	0	13	0	0	0	0	0	0	0	0	0	65	6	94	Bacteria	Firmicutes	Bacilli	Lactobacillales	Enterococcaceae	Enterococcus	100	100	100	100	89	89	TAGGGAATCTTCGGCAATGGACGCAAGTCTGACCGAGCAACGCCGCGTGAGTGAAGAAGGTTTTCGGATCGTAAAACTCTGTTGTTAGAGAAGAACAAGGATGAGAGTGGAAAGTTCATCCCTTGACGGTATCTAACCAGAAAGCCACGGCTAACTACGTGCCAGCAGCCGCGGTAATACGTAGGTGGCAAGCGTTGTCCGGATTTATTGGGCGTAAAGCGAGCGCAGGCGGTCTTTTAAGTCTGATGTGAAAGCCCCCGGCTTAACCGGGGAGGGTCATTGGAAACTGGGAGACTTGAGTGCAGAAGAGGAAAGCGGAATTCCATGTGTAGCGGTGAAATGCGTAGATATATGGAGGAACACCAGTGGCGAAGGCGGCTTTCTGGTCTGTAACTGACG…
ASV_BACT_MISEQ_530	0	13	0	0	0	0	0	0	0	0	0	0	0	0	0	0	0	20	0	0	0	43	0	18	0	0	0	0	94	Bacteria	Proteobacteria	Gammaproteobacteria	Gammaproteobacteria Incertae Sedis	Unknown Family	Marinicella	100	100	100	100	100	100	TGGGGAATATTGGACAATGGGCGCAAGCCTGATCCAGCAATACCGCGTGTGTGAAGAAGGCCTTAGGGTTGTAAAGCACTTTTATGTAGGAAGAAGGTATGTGTGTTAATAGCGCATGTATTTGACGGTACTACAAGAATAAGCACCGGCTAACTCCGTGCCAGCAGCCGCGGTAATACGGAGGGTGCGAGCGTTAATCGGAATTACTGGGCGTAAAGGGTACGTAGGCGGCTTAATAAGTCAGATGTGAAATCCCCGGGCTTAACCTGGGAACTGCATTTGAAACTGTTTAGCTAGAGTGAGTGAGAGGTTAGTGGAATTCAAGGCGTAGCGGTGAAATGCGTAGAGGTCTTGAGGAACATCAGTGGCGAAGGCGACTAACTGGCACTACACTGACGC…
ASV_BACT_MISEQ_531	0	0	0	0	18	0	0	0	0	48	0	0	0	28	0	0	0	0	0	0	0	0	0	0	0	0	0	0	94	Bacteria	Proteobacteria	Alphaproteobacteria	Rhodobacterales	Rhodobacteraceae	NA	100	100	100	100	100	28	TGGGGAATCTTAGACAATGGGCGCAAGCCTGATCTAGCGATGCCGCGTGAGTGACGAAGGCCTTAGGGTCGTAAAGCTCTTTCGCCAGGGATGATAATGACAGTACCTGGTAAAGAAACCCCGGCTAACTCCGTGCCAGCAGCCGCGGTAATACGGAGGGGGTTAGCGTTGTTCGGAATTACTGGGCGTAAAGCGCACGTAGGCGGACTATTAAGTTAGAGGTGAAATCCCAGGGCTCAACCCTGGAACTGCCTTTAATACTGGTAGTCTTGAGTTCGAGAGAGGTAAGTGGAATTCCGAGTGTAGAGGTGAAATTCGTAGATATTCGGAGGAACACCAGTGGCGAAGGCGGCTTACTGGCTCGATACTGACGCTGAGGTGCGAAAGTGTGGGGAGCA
ASV_BACT_MISEQ_534	7	0	0	0	0	0	0	0	0	0	0	0	0	0	0	0	24	12	0	13	6	0	31	0	0	0	0	0	93	Bacteria	Proteobacteria	Gammaproteobacteria	Granulosicoccales	Granulosicoccaceae	Granulosicoccus	100	100	99	99	99	99	CGTTAATCGGAATTACTGGGCGTAAAGCGCGCGTAGGCGGCTTGGTCAGTCAGATGTGAAATCCCAGGGCTCAACCTTGGAACTGCATTTGATACTGCCAGGCTAGAGTATGTTAGAGGAAAGCGGAATTCCGGGTGTAGCGGTGAAATGCGTAGATATCCGGAGGAACATCAGTGGCGAAGGCGGCTTTCTGGAACAATACTGACGCTGAGGTGCGAAAGCGTGGGGAGCAAACAGGATTAGATACCCTGCTGTCTCTTATACACATCTCCGAGCCCACGAG
ASV_BACT_MISEQ_533	12	0	0	0	17	0	0	0	0	0	17	0	26	0	0	0	0	0	0	0	8	0	13	0	0	0	0	0	93	Bacteria	Proteobacteria	Gammaproteobacteria	Pseudomonadales	Marinomonadaceae	Marinomonas	100	100	100	100	100	100	TGGGGAATATTGGACAATGGGCGCAAGCCTGATCCAGCCATGCCGCGTGTGTGAAGAAGGCCTTAGGGTTGTAAAGCACTTTCAGGAGTGAGGAAGGGTGTCTTGTTAATACCAAGATATTTTGACGTTAGCTCCAGAAGAAGCACCGGCTAACTCTGTGCCAGCAGCCGCGGTAATACAGAGGGTGCAAGCGTTAATCGGAATTACTGGGCGTAAAGCGCGCGTAGGTGGTTTGTTAAGTCTGATGTGAAATCCCAGGGCTCAACCTTGGAATGGCACCGGATACTGGCATGCTAGAGTACGGTAGAGGGGTGTGGAATTTCCTGTGTAGCGGTGAAATGCGTAGATATAGGAAGGAACATCAGTGGCGAAGGCGACACCCTGGACTGATACTGACAC…
ASV_BACT_MISEQ_535	0	37	0	0	0	0	0	0	0	0	0	0	0	0	0	0	0	0	26	0	0	30	0	0	0	0	0	0	93	Bacteria	Proteobacteria	Alphaproteobacteria	Rhodobacterales	Rhodobacteraceae	NA	100	100	100	97	97	88	TGGGGAATCTTAGACAATGGGGGAAACCCTGATCTAGCCATGCCGCGTGATTGATGAAGGCCTTAGGGTTGTAAAGATCTTTCGCTGGGGACGATAATGACGGTACCCAGAGAAGAAGTCCCGGCTAACTTCGTGCCAGCAGCCGCGGTAATACGAAGGGGACTAGCGTTGCTCGGAATTACTGGGCGTAAAGCGCGTGTAGGCTGATTAGTCAGTCAGGGGTGAAATCCCAGGGCTCAACCCTGGAACTGCCTTTGATACTGCTAGTCTTGAGACCGGTAGAGGTGAGTGGAATTCCGAGTGTAGAGGTGAAATTCGTAGATATTCGGAGGAACACCAGTGGCGAAGGCGGCTCACTGGACCGGTACTGACGCTGAGACGCGAAAGTGTGGGGAGCA
ASV_BACT_MISEQ_539	0	0	0	0	0	0	0	0	0	0	0	0	0	0	0	0	0	0	0	48	0	44	0	0	0	0	0	0	92	NA	NA	NA	NA	NA	NA	16	10	10	10	10	10	CACACGCTATTGATAGTACCTAGAACGTATGCTATGTCTGGGAGTAACACAAGAGACCGCGTTTCCTCCCCGGCCCTTTGCCCTTCTTTATGTTCGAACTCCGAACCAGCACCGCGATTCCCCAAACTTTTTCTTGGCGACCACAGATCATAAGTTTCACCACAGAGCAGCAGCTCTCTCCAACAGTAACAGGATTAGATACCCGGCTGTCTCTTATACACATCTCCGAGCCCACGAGACGGAGCTACATCTCGTATGCCGTCTTCTGCTTGAAAAAAAAAAA
ASV_BACT_MISEQ_538	0	0	0	0	0	0	70	0	0	0	0	0	0	0	0	0	0	0	0	0	0	0	0	0	0	0	22	0	92	Bacteria	Bacteroidota	Bacteroidia	Flavobacteriales	Flavobacteriaceae	Maribacter	100	100	100	100	100	71	TGAGGAATATTGGACAATGGAGGAGACTCTGATCCAGCCATGCCGCGTGCAGGAAGAATGCCCTATGGGTAGTAAACTGCTTTTGTACGGGAAGAAAAATAGCTACGTGTAGCTTACTGACGGTACCGTAAGAATAAGGACCGGCTAACTCCGTGCCAGCAGCCGCGGTAATACGGAGGGTCCGAGCGTTATCCGGAATTATTGGGTTTAAAGGGTCCGTAGGCGGGCCGATAAGTCAGGGGTGAAAGTTTGCAGCTCAACTGTAAAATTGCCTTTGATACTGTCGGTCTTGAGTTATGGTGAAGTTGCCGGAATATGTAGTGTAGCGGTGAAATGCATAGATATTACATAGAACACCGATTGCGAAGGCAGGTGACTAACCATATACTGACGCTGATG…
ASV_BACT_MISEQ_536	0	0	0	8	0	0	0	0	5	0	0	0	0	0	0	0	0	0	0	27	0	28	0	24	0	0	0	0	92	Bacteria	Proteobacteria	Gammaproteobacteria	Ga0077536	NA	NA	100	100	100	98	98	98	TGGGGAATATTGCACAATGGGCGAAAGCCTGATGCAGCAATGCCGCGTGTGTGAAGAAGGCCTGCGGGTTGTAAAGCACTTTCAATAGGGAAGAAAAGCTAAAGGTTAATAACCTTGAGTCTTGACATTATCTATACAAGAAGCACCGGCTAACTCCGTGCCAGCAGCCGCGGTAATACGGAGGGTGCGAGCGTTAATCGGAATTACTGGGCGTAAAGCGCGCGTAGGTGGTAAGGTCAGTCGGATGTGAAAGCCCCGGGCTTAACCTGGGAACTGCATTCGATACTGCCTTGCTAGAGTATGGTAGAGGGAAGTGGAATTCCGGGTGTAGCGGTGAAATGCGTAGATATCCGGAGGAACACCAGTGGCGAAGGCGACTTCCTGGACCAATACTGACGC…
ASV_BACT_MISEQ_537	0	0	0	0	7	0	0	7	0	0	0	0	0	0	0	0	0	0	0	56	0	0	0	22	0	0	0	0	92	Bacteria	Proteobacteria	Gammaproteobacteria	Pseudomonadales	Porticoccaceae	C1-B045	100	100	100	100	100	100	TGGGGAATATTGGACAATGGGCGAAAGCCTGATCCAGCCATGCCGCGTGTGTGAAGAAGGCTCTAGGGTTGTAAAGCACTTTCAGTAGGGAGGAAAAGTTAGTAGTTAATACCTGCTAACCCTGACGTTACCTACAGAAGAAGCACCGGCAAACTCCGTGCCAGCAGCCGCGGTAATACGGAGGGTGCGAGCGTTAATCGGAATTACTGGGCGTAAAGCGCGCGTAGGTGGTTTGTTAAGCAGGATGTGAAAGCCCCGAGCTCAACTCGGGAACTGCATCCTGAACTGGCAGGCTAGAGTATAGTAGAGGATAGTGGAATTTCTGGTGTAGCGGTGAAATGCGTAGATATCAGAAGGAACATCAGTGGCGAAGGCGACTGTCTGGACTAATACTGACAC…
ASV_BACT_MISEQ_540	0	0	0	0	0	0	0	0	0	0	0	0	0	0	0	0	0	0	0	0	0	0	0	0	0	0	0	92	92	Bacteria	Proteobacteria	Gammaproteobacteria	Pseudomonadales	Moraxellaceae	Acinetobacter	100	100	100	100	100	100	TGGGGAATATTGGACAATGGGGGGAACCCTGATCCAGCCATGCCGCGTGTGTGAAGAAGGCCTTTTGGTTGTAAAGCACTTTAAGCGAGGAGGAGGCTACCGAGATTAATACTCTTGGATAGTGGACGTTACTCGCAGAATAAGCACCGGCTAACTCTGTGCCAGCAGCCGCGGTAATACAGAGGGTGCAAGCGTTAATCGGATTTACTGGGCGTAAAGCGCGCGTAGGTGGCCAATTAAGTCAAATGTGAAATCCCCGAGCTTAACTTGGGAATTGCATTCGATACTGGTTGGCTAGAGTATGGGAGAGGATGGTAGAATTCCAGGTGTAGCGGTGAAATGCGTAGAGATCTGGAGGAATACCGATGGCGAAGGCAGCCATCTGGCCTAATACTGACA…
ASV_BACT_MISEQ_542	0	7	0	43	0	0	0	0	0	0	0	0	0	0	0	0	0	0	0	18	0	23	0	0	0	0	0	0	91	Bacteria	Bacteroidota	Bacteroidia	Chitinophagales	Saprospiraceae	NA	100	100	100	100	100	84	TAAGGAATATTGGACAATGGGCGCAAGCCTGATCCAGCCATCCCGCGTGTAGGATGACTGCCCTATGGGTTGTAAACTACTTTTATCAGGGAAGAATAGCTGACATTTATGTTGGTATGACGGTACCTGAGGAATAAGCACCGGCTAACTCCGTGCCAGCAGCCGCGGTAATACGGAGGGTGCAAGCGTTATCCGGAATCACTGGGTTTAAAGGGTGCGTAGGCGGCTATATAAGTCAGAGGTGAAAGGCTGCAGCTTAACTGTGGGACTGCCTTTGATACTGTATAGCTTGAATTAGGTTGAGGTTAGCGGAATGTGACAAGTAGCGGTGAAATGCATAGATATGTCATAGAACACCAATTGCGAAGGCAGCTGACTAGACCTATATTGACGCTGAGG…
ASV_BACT_MISEQ_543	0	0	0	0	6	0	85	0	0	0	0	0	0	0	0	0	0	0	0	0	0	0	0	0	0	0	0	0	91	Bacteria	Cyanobacteria	Cyanobacteriia	Chloroplast	NA	NA	100	100	100	100	100	100	TGAGGAATTTTCCGCAATGGGCGAAAGCCTGACGGAGCAATGCCGCGTGAAGGAAGAAGGCCTGCGGGTTGTAAACTTCTTTTCTTAGAAAAGATAATGACGGTATCTAAGCAATAAGCATCGACTAACTATGTGCCAGCAGTCGCGGTAATACATGGGATGCAAGCGTTATCCGGAATAATTGGGCGTAAAGCGTCTGTAGGTGGTTTAAAAAGTCGTTTGTTAAATCCTAAGGCTTAACCTTAGATCAGCAATCGAAACTCTTAGACTTGAGTACGGTAGGGGTAGAGGGAATTATCGGTGTAACGGTGAAATGTGCAGATATCGGTAAGAACACCAAGGGCGAAGGCACTCTACTGGGCCGAAACTGACACTCAGAGACGAAAGCTAGGGGAGCG
ASV_BACT_MISEQ_541	30	0	0	24	0	0	0	0	0	0	0	0	0	0	37	0	0	0	0	0	0	0	0	0	0	0	0	0	91	Bacteria	Proteobacteria	Alphaproteobacteria	Caulobacterales	Hyphomonadaceae	Robiginitomaculum	100	100	100	100	100	81	TGGGGAATATTGGACAATGGGCGCAAGCCTGATCCAGCCATGCCGCGTGAATGATGAAGGCCTTAGGGTTGTAAAATTCTTTCGCTAGGGAAGATAATGACGGTACCTAGTAAAGAAGCCCCGGCTAACTCCGTGCCAGCAGCCGCGGTAATACGGAGGGGGCAAGCGTTGTTCGGAATTACTGGGCGTAAAGCGTACGTAGGCGGACTTTTAAGTTAGATGTGAAATCCCCGGGCTCAACCCGGGAACTGCATTTAAAACTGGCAGTCTAGAGTTATGGAGAGGTAAGTGGAATTCCTAGTGTAGAGGTGAAATTCGTAGATATTAGGAGGAACACCAGAGGCGAAGGCGGCTTACTGGACATATACTGACGCTGAGGTACGAAAGTGTGGGGAGCA
ASV_BACT_MISEQ_544	0	0	0	0	0	0	3	0	16	0	0	0	0	0	0	0	0	0	0	12	0	5	0	54	0	0	0	0	90	Bacteria	Bacteroidota	Bacteroidia	Chitinophagales	Saprospiraceae	NA	100	99	99	99	97	97	TAAGGAATATTGGACAATGGCCGCAAGGCTGATCCAGCCATGCCGCGTGAAGGAAGACTGTCCTATGGATTGTAAACTTCTTTTATATGGGAAGAAGCGCCTGGATTTATCCGGGTTTGACGGTACCATACGAATAAGCACCGGCTAACTCCGTGCCAGCAGCCGCGGTAATACGGAGGGTGCAAGCGTTATCCGGAATTACTGGGTTTAAAGGGTGCGTAGGCGGATATATAAGTCAGTTGTGAAAGGTCTGAGCTAAACTGAGGAATTGCAATTGAAACTGTATATCTTGAATGGGGCTGAGGTTAGCGGAATGAGTCATGTAGCGGTGAAATGCATAGATATGACTTAGAACACCGATTGCGAAGGCAGCTAACTAGACCTCTATTGACGCTGAGG…
ASV_BACT_MISEQ_545	0	0	0	0	0	0	0	0	0	0	0	0	0	0	0	0	6	0	0	0	83	0	0	0	0	0	0	0	89	Bacteria	Actinobacteriota	Actinobacteria	Micrococcales	Dermacoccaceae	Dermacoccus	100	100	100	100	100	100	TGGGGAATATTGCACAATGGGCGAAAGCCTGATGCAGCGACGCCGCGTGAGGGATGACGGCCTTCGGGTTGTAAACCTCTTTCACCAGGGACGAAGCTAACGTGACGGTACCTGGAGAAGAAGCACCGGCTAACTACGTGCCAGCAGCCGCGGTAATACGTAGGGTGCGAGCGTTGTCCGGAATTATTGGGCGTAAAGAGCTTGTAGGCGGTTTGTCGCGTCTGCTGTGAAAGACCGGGGCTTAACTCCGGTTCTGCAGTGGGTACGGGCAGACTAGAGTGTGGTAGGGGAGACTGGAATTCCTGGTGTAGCGGTGAAATGCGCAGATATCAGGAGGAACACCGATGGCGAAGGCAGGTCTCTGGGCCATTACTGACGCTGAGAAGCGAAAGCATGGGG…
ASV_BACT_MISEQ_546	0	0	0	0	0	0	0	0	88	0	0	0	0	0	0	0	0	0	0	0	0	0	0	0	0	0	0	0	88	Bacteria	NA	NA	NA	NA	NA	78	40	31	26	26	26	ACACGGGGGACTTTACCGTCATGAGGTGCCCCGGTATCCTACTATATCGAACTCAAAGGAAGACAAGCGAGAGCAAATACATTAGGTAGCACCAGTACGATTAGGTAGTACCGTCGCAGCCTTCTGTCTACACGCGGCTCGCTTGCCTTTCTTAACATGGTGTCTGATTGAATCGAACTCGGTCCCTATCAGGGTGACCCAGTTCCCAAACAATTGTTATCATCGTTAATTTCCGGATTAGATACCCGGCTGTCTCTTATACACATCTCCGAGCCCACGAGAC
ASV_BACT_MISEQ_548	0	0	0	0	0	0	0	0	0	0	0	0	0	0	0	0	0	0	0	0	0	0	0	88	0	0	0	0	88	Bacteria	NA	NA	NA	NA	NA	84	22	22	10	10	10	GCGCCTGCCAAGAGATGAGACGTGAGCACTTGTCCCATGTTCGTTTGAACTAGTTGTGCTTGCGACGGCGCGGTTCGCGCGGATCGCCTGCCGATGGTGGTGGTCGGGAATCCCCGTACGGCTTTGGCGACGGGTAGTTGGGAACGGTCGGAATGGCTGGCATGACAGCTTCAGTGCTCTGGCCCGGATTAGATACCCTGCTGTCTCTTATACACATCTCCGAGCCCACGAGACGGAGCTACATCTCGTATGCCGTCTTCTGCTTGAAAAAAAAAAAAAAAAA
ASV_BACT_MISEQ_547	0	0	0	0	0	0	0	0	8	0	0	0	0	0	0	0	0	0	0	0	0	0	0	80	0	0	0	0	88	Bacteria	Proteobacteria	Alphaproteobacteria	Rhodobacterales	Rhodobacteraceae	NA	100	100	100	100	100	57	TGGGGAATCTTGGACAATGGGGGCAACCCTGATCCAGCGATGCCGCGTGGACGATGAAGGCCTTAGGGTTGTAAAGTCCTTTCACCGGTGACGATAATGACGGTAGCCGGAGAAGAAGCCCCGGCTAACTCCGTGCCAGCAGCCGCGGTAATACGGAGGGGGCTAGCGTTGTTCGGAATTACTGGGCGTAAAGCGCGCGTAGGCTGATCAGTCAGTCAGGGGTGAAATCCCGGGGCTCAACCCCGGAACTGCCTTTGATACTGCTGGTCTTGAGGTCGAGAGAGGTGAGTGGAATTCCGAGTGTAGAGGTGAAATTCGTAGATATTCGGAGGAACACCAGTGGCGAAGGCGGCTCACTGGCTCGAACCTGACGCTGAGGTGCGAAAGTGTGGGGAGCA
ASV_BACT_MISEQ_549	0	0	0	0	0	0	0	0	0	0	0	0	0	0	0	0	0	0	0	0	0	0	0	0	0	0	68	20	88	Bacteria	Proteobacteria	Gammaproteobacteria	Burkholderiales	Oxalobacteraceae	Janthinobacterium	100	100	100	100	100	98	TGGGGAATTTTGGACAATGGGCGAAAGCCTGATCCAGCAATGCCGCGTGAGTGAAGAAGGCCTTCGGGTTGTAAAGCTCTTTTGTCAGGGAAGAAACGGTGAGGGCTAATATCCCTTGCTAATGACGGTACCTGAAGAATAAGCACCGGCTAACTACGTGCCAGCAGCCGCGGTAATACGTAGGGTGCAAGCGTTAATCGGAATTACTGGGCGTAAAGCGTGCGCAGGCGGTTTTGTAAGTCTGATGTGAAATCCCCGGGCTCAACCTGGGAATTGCATTGGAGACTGCAAGGCTAGAATCTGGCAGAGGGGGGTAGAATTCCACGTGTAGCAGTGAAATGCGTAGATATGTGGAGGAACACCGATGGCGAAGGCAGCCCCCTGGGTCAAGATTGACGC…
ASV_BACT_MISEQ_552	0	0	16	0	0	0	0	0	0	0	0	0	14	20	0	0	0	16	0	0	14	0	0	7	0	0	0	0	87	Bacteria	Proteobacteria	Alphaproteobacteria	Rickettsiales	Mitochondria	NA	86	71	67	67	66	66	AGTGCGGGGAGGTTAAGCGTGAATCAACTCTCTGGCGGTAGATGTGTGCAAGAGGTCTGGAGGGAGAATATTGAAAGCTTAAAAGCGATTTGGTTTAACTACGTTCAACTACGTAGGTGTGGTGTTTATATATGCATGGCAATAGCTCTTTCTTGTGGAACATACATCATAAAGCTACGTCTGAGGTTTTATGAAGGAAATGAAACCGCTGTATATGTTCGTCACAATTGCGTCAATCCTATACTAAATTGTATGTGTACTACCCATCAACCGGATTAGATAC
ASV_BACT_MISEQ_555	0	0	0	0	0	0	0	0	0	0	0	0	0	0	0	0	0	0	0	0	0	0	0	87	0	0	0	0	87	Bacteria	Planctomycetota	OM190	NA	NA	NA	100	89	72	72	72	72	TCGAGAATCTTCCGCAATGGGCGCAAGCCTGACGGAGCGACGCCGCGTGCAGGATGAAGGCCTTCGGGTTGTAAACTGCTGTCACCTGTTAAGAATGGTCGTAGGTTAATAGCTTGCGATTTGACAAAAGCAGGAGAGGAAGTCACGGCTAACTTCGTGCCAGCAGCCGCGGTAATACGAAGGTGGCAAGCGTTGCTCGGAATTACTGGGCATAAAGAGCGCGTAGGTGGCGCAGTAAGTCGATAGTGAAATCCTATGGCTCACCCATAGAATGGCTAGCGATACTGCTGTGCTTGAGGGCAGGAGGGGAAAGTGGAACTCCAGGTGTAGCGGTGAAATGCGTAGATATCTGGAGGAACGCCGGTGGCGAAAGCGACTTTCTGGACTGAACCTGACACT…
ASV_BACT_MISEQ_550	41	0	7	0	10	0	10	0	0	0	0	0	0	0	0	0	0	0	0	16	0	0	3	0	0	0	0	0	87	Bacteria	Proteobacteria	Gammaproteobacteria	Granulosicoccales	Granulosicoccaceae	Granulosicoccus	100	100	100	100	100	100	TCGGGAATATTGGACAATGGGCGCAAGCCTGATCCAGCAATACCGCGTGTGTGAAGAAGGCCTGCGGGTTGTAAAGCACTTTCAATTGGGAAGAAATGCTGAGGGTTAATAACCTTCGGTCTTGACGTTACCAATACAAGAAGCACCGGCTAACTCCGTGCCAGCAGCCGCGGTAATACGGAGGGTGCAAGCGTTAATCGGAATTACTGGGCGTAAAGCGCGCGTAGGCGGCTTGTTAAGTCAGATGTGAAATCCCAGGGCTCAACCTTGGAACTGCATTTGATACTGCCAAGCTAGAGTATGTTAGAGGAATGCGGAATTCCAGGTGTAGCGGTGAAATGCGTAGATATCTGGAGGAACATCAGTGGCGAAGGCGGCATTCTGGAACAATACTGACGC…
ASV_BACT_MISEQ_554	0	0	0	0	0	0	0	0	0	0	0	0	0	25	46	0	0	0	0	0	0	0	0	16	0	0	0	0	87	Bacteria	Proteobacteria	Gammaproteobacteria	Pseudomonadales	Cellvibrionaceae	NA	100	100	100	100	100	68	TGGGGAATATTGCACAATGGGGGAAACCCTGATGCAGCCATGCCGCGTGTGTGAAGAAGGCTCTCGGGTTGTAAAGCACTTTAAGTGGGGAGGAAGGCTTTTGTGTTAATAGCACAGAAGATTGACGTTACCCACAGAATAAGCACCGGCTAACTCCGTGCCAGCAGCCGCGGTAATACGGAGGGTGCAAGCGTTAATCGGAATTACTGGGCGTAAAGCGCGCGTAGGCGGTTATTTAAGCTAGATGTGAAAGCCCTGGGCTCAACCTGGGAACTGCATTTAGAACTGGGTAGCTAGAGTACAGCAGAGGATAGTGGAATTTCAGGTGTAGCGGTGAAATGCGTAGATATCTGAAGGAACATCAGTGGCGAAGGCGACTGTCTGGGCTGATACTGACGC…
ASV_BACT_MISEQ_551	0	14	0	9	0	0	0	8	0	0	0	35	0	12	0	3	0	0	0	0	0	0	0	6	0	0	0	0	87	Bacteria	Cyanobacteria	Cyanobacteriia	Cyanobacteriales	Xenococcaceae	Pleurocapsa PCC-7319	100	100	100	100	100	100	TGGGGAATTTTCCGCAATGGGCGAAAGCCTGACGGAGCAATACCGCGTGAGGGAGGAAGGTTTTTGGATTGTAAACCTCTTTTAATAAGGAAGAAGAAAGTGACGGTACTTATTGAATAAGCATCGGCTAACTCCGTGCCAGCAGCCGCGGTAATACGGAGGATGCAAGCGTTATCCGGAATCATTGGGCGTAAAGCGTCCGCAGGTGGCTAATCAAGTCTGCTGTTAAAGACAGAAGCTCAACTTCTGATAGGCAGTGGAAACTGGGTAGCTAGAGTATGGTAGGGGTTGAGGGAATTCCCAGTGTAGCGGTGAAATGCGTAGATATTGGGAAGAACACCAGTGGCGAAGGCGCTCAACTGGGCCATAACTGACACTCAGGGACGAAAGCTAGGGTAG…
ASV_BACT_MISEQ_553	0	0	7	0	0	0	0	0	16	0	0	0	0	0	0	0	0	0	0	0	0	0	0	0	0	0	0	64	87	Bacteria	Proteobacteria	Gammaproteobacteria	Burkholderiales	Neisseriaceae	NA	100	100	100	100	100	100	TGGGGAATTTTGGACAATGGGGGAAACCCTGATCCAGCCATGCCGCGTGTATGAAGAAGGCCTTAGGGTTGTAAAGTACTTTTGTTAGGGAAGAAAAGCTAGTTTTTAATAAAAATTAGTGATGACGGTACCTAAAGAATAAGCACCGGCTAACTACGTGCCAGCAGCCGCGGTAATACGTAGGGTGCAAGCGTTAATCGGAATTATTGGGCGTAAAGCGAGTGCAGACGGTTACTTAAGCCAGATGTGAAATCCCCAAGCTTAACTTGGGACGTGCATTTGGAACTGGGTGACTAGAGTGTGTCAGAGGGAGGTAGAATTCCACATGTAGCGGTGGAATGCGTAGAGATGTGGAGGAATACCGATGGCGAAGGCAGCCTCCTGGGATAACACTGACGT…
ASV_BACT_MISEQ_558	0	0	0	0	9	0	0	0	0	0	0	0	0	0	0	0	0	12	0	19	0	15	0	31	0	0	0	0	86	Bacteria	Planctomycetota	Planctomycetes	Pirellulales	Pirellulaceae	Blastopirellula	100	100	100	100	100	100	TCGAGAATCTTCCGCAATGGGCGAAAGCCTGACGGAGCGACGCCGCGTGCGGGATGAAGGCCCTCGGGTTGTAAACCGCTGTCATAGGGGAGGAAATTTTGACCGATCCTAAGAGGAAGCACAGGCTAAGTTCGTGCCAGCAGCCGCGGTAATACGAACTGTGCAAACGTTATTCGGAATCACTGGGCTTAAAGGGTGCGTAGGCGGGTTTAAAGGTCTGATGTGAAAGCCCACGGCTCAACCGTGGAATTGCGTTGGAAACCATAAGTCTTGAGGAGATCAGAGGTGAGCGGAACTCACGGTGGAGCGGTGAAATGCGTTGATATCGTGAGGAACACCGGTGGCGAAAGCGGCTCACTGGGATCTTTCTGACGCTGAGGCACGAAAGCTAGGGGAGTG
ASV_BACT_MISEQ_557	0	8	0	10	17	9	0	9	0	13	0	11	0	0	0	4	0	5	0	0	0	0	0	0	0	0	0	0	86	Bacteria	Proteobacteria	Alphaproteobacteria	Micavibrionales	NA	NA	100	100	100	100	96	96	TGAGGAATATTGCGCAATGGAGGAAACTCTGACGCAGCCATGCCGCGTGAATGAAGAAGGCCCTAGGGTTGTAAAATTCTTTCAGATGCGAAGATAATGACGGTACCATCAGAAGAAGCTCCGGCTAAATTCGTGCCAGCAGCCGCGGTAATACGAATGGAGCGAGCGTTGTTCGGAATCATTGGGCGTAAAGCGTATGTAGGCGGACAGATAAGTCAGAAGTGAAATCCCGAGGCTCAACCTCGGAATTGCTTTTGAAACTGACTGTCTCGAGTCCCGGAGGGGTAAGGGGAATTCCGAGTGTAGAGGTGAAATTCGCAGATATTCGGAGGAACACCAGTGGCGTAGGCGCCTTACTGGACGGGAACTGACGCTGAGATACGAAAGCATGGGTAGCA
ASV_BACT_MISEQ_559	0	0	0	0	0	0	86	0	0	0	0	0	0	0	0	0	0	0	0	0	0	0	0	0	0	0	0	0	86	Bacteria	Bacteroidota	Bacteroidia	Flavobacteriales	Flavobacteriaceae	Maribacter	100	100	100	100	100	77	TGAGGAATATTGGACAATGGAGGAGACTCTGATCCAGCCATGCCGCGTGCAGGAAGAATGCCCTATGGGTAGTAAACTGCTTTTATACGGGAAGAAAAATAGCTACGTGTAGCTTACTGACGGTACCGTAAGAATAAGGACCGGCTAACTCCGTGCCAGCAGCCGCGGTAATACGGAGGGTCCGAGCGTTATCCGGAATTATTGGGTTTAAAGGGTCCGTAGGCGGGCCGATAAGTCAGGGGTGAAAGTTTGCAGCTCAACTGTAAAATTGCCTTTGATACTGTCGGCCTTGAGTTATGGTGAAGTTGCCGGAATATGTAGTGTAGCGGTGAAATGCATAGATATTACATAGAACACCGATTGCGAAGGCAGGTGACTAACCATATACTGACGCTGATG…
ASV_BACT_MISEQ_560	0	0	0	0	0	0	0	0	0	0	0	0	0	0	0	0	86	0	0	0	0	0	0	0	0	0	0	0	86	Bacteria	Bacteroidota	Bacteroidia	Flavobacteriales	Flavobacteriaceae	Pibocella	100	100	100	100	100	84	TGAGGAATATTGGACAATGGAGGGGACTCTGATCCAGCCATGCCGCGTGCAGGAAGAATGCCCTATGGGTAGTAAACTGCTTTTATACGGGAAGAAACCTATCTACGTGTAGATAGCTGACGGTACCGTAAGAATAAGGACCGGCTAACTCCGTGCCAGCAGCCGCGGTAATACGGAGGGTCCGAGCGTTATCCGGAATTATTGGGTTTAAAGGGTCCGTAGGCGGGCGTTTAAGTCAGTGGTGAAAGTCTGCAGCTCAACTGTAGAACTGCCTTTGATACTGAACGTCTTGAGTTATAGTGAAGTTGCCGGAATATGTAGTGTAGCGGTGAAATGCATAGATATTACATAGAACACCGATTGCGAAGGCAGGTGACTAACTGTATACTGACGCTGATG…
ASV_BACT_MISEQ_561	0	0	0	0	0	0	0	0	0	0	0	0	0	0	0	0	0	0	0	0	0	0	86	0	0	0	0	0	86	Bacteria	Proteobacteria	Gammaproteobacteria	Granulosicoccales	Granulosicoccaceae	Granulosicoccus	100	100	100	100	100	100	TGGGGAATATTGGACAATGGGGGCAACCCTGATCCAGCAATACCGCGTGTGTGAAGAAGGCCTGCGGGTTGTAAAGCACTTTCAGTAGGGAAGAAAAGCTAATTGTTAATAGCGATTGGAATTGACGTTACCTACAGAAGAAGCACCGGCTAACTCCGTGCCAGCAGCCGCGGTAATACGGAGGGTGCAAGCGTTAATCGGAATTACTGGGCGTAAAGCGCGCGTAGGCGGCTTGGTCAGTCAGATGTGAAATCCCAGGGCTCAACCTTGGAACTGCATTTGATACTGCCAAGCTAGAGTATGTTAGAGGAAAGCGGAATTCCGGGTGTAGCGGTGAAATGCGTAGATATCCGGAGGAACATCAGTGGCGAAGGCGGCTTTCTGGAACAATACTGACGC…
ASV_BACT_MISEQ_556	12	14	0	12	10	5	0	0	0	0	0	0	0	0	0	0	0	0	0	17	0	7	0	9	0	0	0	0	86	Bacteria	Proteobacteria	Alphaproteobacteria	Caulobacterales	Hyphomonadaceae	NA	100	100	100	99	99	94	TGGGGAATCTTGCACAATGGGCGAAAGCCTGATGCAGCCATGCCGCGTGAATGATGAAGGCCCTAGGGTTGTAAAATTCTTTCGCTTGGGATGATAATGACAGTACCAAGTAAAGAAGCACCGGCTAACTTCGTGCCAGCAGCCGCGGTAATACGAAGGGTGCTAGCGTTGTTCGGAATTACTGGGCGTAAAGCGTACGTAGGCGGACTTTTAAGTCAGATGTGAAAGCCCAAGGCTCAACCTTGGAACTGCATTTGAAACTGGAAGTCTAGAGTCCGGGAGAGGTTAGTGGAATACCTAGTGGAGAGGTGAAATTCGTAGATATTAGGTGGAACACCAGTGGCGAAGGCGACTAACTGGACCGGTACTGACGCTGAGGTACGAAAGTGTGGGGAGCA
ASV_BACT_MISEQ_562	0	0	0	0	0	0	18	0	0	0	0	0	0	0	0	0	0	0	41	0	16	0	10	0	0	0	0	0	85	Bacteria	Bacteroidota	Bacteroidia	Chitinophagales	Saprospiraceae	NA	100	100	100	100	100	95	TAAGGAATATTGGACAATGGGCGCAAGCCTGATCCAGCCATTCCGCGTGCAGGATGACGGCCCTCTGGGTTGTAAACTGCTTTTGTATGGGAAGAAACCCTAGGACTTGTCCTGGGCTGACGGTACCATAAGAATAAGCACCGGCTAACTCCGTGCCAGCAGCCGCGGTAATACGGAGGGTGCAAGCGTTATCCGGAATTACTGGGTTTAAAGGGTGCGTAGGCGGGCTATTAAGTCAGAGGTGAAAGCTATAAGCTTAACTTATAAATTGCCTTTGATACTGATAGTCTTGAATTAGGTTGAGGTTAGCGGAATGTGACATGTAGCGGTGAAATGCATAGATATGTCATAGAACACCAATTGCGAAGGCAGCTGGCTAGGCCTTAATTGACGCTGAGG…
ASV_BACT_MISEQ_563	0	0	0	0	0	0	0	0	41	0	0	14	0	8	0	0	0	13	0	0	0	0	0	9	0	0	0	0	85	Bacteria	Proteobacteria	Alphaproteobacteria	Sphingomonadales	Sphingomonadaceae	Erythrobacter	100	100	100	100	100	52	TGGGGAATATTGGACAATGGGCGAAAGCCTGATCCAGCAATGCCGCGTGAGTGATGAAGGCCTTAGGGTTGTAAAGCTCTTTTACTGGGGATGATAATGACAGTACCCAGAGAATAAGCTCCGGCTAACTCCGTGCCAGCAGCCGCGGTAATACGGAGGGAGCTAGCGTTGTTCGGAATTACTGGGCGTAAAGCGCGCGTAGGCGGTCTATTAAGTCAGGGGTGAAATCCCGGGGCTCAACCCCGGAACTGCCCTTGAAACTGCTAGACTAGAATCTTGGAGAGGTGAGTGGAATTCCGAGTGTAGAGGTGAAATTCGTAGATATTCGGAAGAACACCAGTGGCGAAGGCGACTCACTGGACAAGTATTGACGCTGAGGTGCGAAAGCGTGGGGAGCA
ASV_BACT_MISEQ_565	0	0	0	0	0	0	0	0	60	0	24	0	0	0	0	0	0	0	0	0	0	0	0	0	0	0	0	0	84	Bacteria	NA	NA	NA	NA	NA	84	45	43	37	36	36	CACACGCTATTGATAGTACCTAGAACGTATGCTATGTCTGGGAGTAACACAAGAGACCGCGTTTCCTCCCCGGCCCTTTGCCCTTCTTTATGTTCGAACTCCGAACCAGCACCGCGATTCCCCAAACTTTTTCTTGGCGACCACAGATCATAAGTTTCACCACAGAGCAGCAGCTCTCTCCAACAGTAACAGGATTAGATACCCTGCTGTCTCTTATACACATCTCCGAGCCCACGAGACGCGTAGTAATCTCGTATGCCGTCTTCTGCTTGAAAAAAAAAAA
ASV_BACT_MISEQ_566	0	0	0	0	0	0	0	0	0	0	0	0	0	0	0	0	0	0	0	0	0	0	0	84	0	0	0	0	84	Bacteria	Gemmatimonadota	BD2-11 terrestrial group	NA	NA	NA	100	100	100	100	100	100	TGGGGAATATTGCGCAATGGTCGAAAGACTGACGCAGCGACGCCGCGTGTGGGATGAAGCCCTTCGGGGTGTAAACCACTGTCAGGGGGGAAGAACAGCAACTGTGGGAATATCGCAGTTGTATGACGGTACCCCCAGAGGAAGCGCCGGCTAACTCCGTGCCAGCAGCCGCGGTAAGACGGAGGGCGCAAGCGTTGTTCGGAATTACTGGGCGTAAAGCGCACGCAGGCGGTCTTTTAAGTCCACTGTGAAACTCCGGGGCTCAACCCCGGACATGCAGCGGATACTGGAAGGCTAGAGATCGGTAGAGGCTAATGGAATTCCTGGTGTAGCGGTGGAATGCGTAGATATCAGGAAGAACACCGGTGGCGAAGGCGGTTAGCTGGGCCGAATCTGACG…
ASV_BACT_MISEQ_564	0	0	0	0	0	0	53	0	0	0	31	0	0	0	0	0	0	0	0	0	0	0	0	0	0	0	0	0	84	Bacteria	Proteobacteria	Gammaproteobacteria	Granulosicoccales	Granulosicoccaceae	Granulosicoccus	100	100	100	100	100	100	TGGGGAATATTGGACAATGGGGGCAACCCTGATCCAGCAATACCGCGTGTGTGAAGAAGGCCTGCGGGTTGTAAAGCACTTTCAGTAGGGAAGAAAGGTTGTTGGTTAATAGCTGACGAATTTGACGTTACCTACAGAAGAAGCACCGGCTAACTCCGTGCCAGCAGCCGCGGTAATACGGAGGGTGCAAGCGTTAATCGGAATTACTGGGCGTAAAGCGCGCGTAGGCGGCTCGGTCAGTCAGATGTGAAATCCCAGGGCTTAACCTTGGAACTGCATTTGATACTGCCAGGCTAGAGTATGTTAGAGGAAAGCGGAATTCCAGGTGTAGCGGTGAAATGCGTAGATATCTGGAGGAACATCAGTGGCGAAGGCGGCTTTCTGGAACAATACTGACGC…
ASV_BACT_MISEQ_568	0	0	0	0	0	0	0	0	0	0	0	0	0	0	0	0	0	0	0	0	0	0	53	0	0	0	30	0	83	Bacteria	Proteobacteria	Alphaproteobacteria	Rickettsiales	Mitochondria	NA	92	56	53	52	52	52	GGGCAGGGCGTAGTACAGTCCTTGCATGATGGACAAGCCCCCCCCTGGGAAAACCTTTACAGTGGTTAACCACGCATGACCCCGCACAAGGCCGTTGTCATACATCGGACCACTGTAGCACAAATTGGAGTTTTTCCACGTTCCCCAGCGCATTTCCAATGCATAATCATTTCCGGTTGATCTCACGCCTTGCATATAATCACCTAAAACATATTATTCAACCTATCGCGTGTAATATCTCAAGACATAAACCCTAACAAGGTGACATCGAATCACGGGTCTCGGCATTTTCTCTTCTCACACACCAAGCTACTTCCCGCATCCACAAGACTTTTCCTCGCGTCTCACAGGGCTATTCCCCCTGAACCCTTG
ASV_BACT_MISEQ_567	0	0	0	0	0	0	0	0	0	0	0	0	0	0	0	0	0	0	0	0	83	0	0	0	0	0	0	0	83	Bacteria	Proteobacteria	Gammaproteobacteria	Granulosicoccales	Granulosicoccaceae	Granulosicoccus	100	100	100	100	100	100	TCGGGAATATTGGACAATGGGCGCAAGCCTGATCCAGCAATACCGCGTGTGTGAAGAAGGCCTGCGGGTTGTAAAGCACTTTCAATTGGGAAGAAATGTTGACGGTTAATAACCGTTGATCTTGACGTTACCAATACAAGAAGCACCGGCTAACTCCGTGCCAGCAGCCGCGGTAATACGGAGGGTGCAAGCGTTAATCGGAATTACTGGGCGTAAAGCGCGCGTAGGCGGCTTGTTAAGTCAGATGTGAAATCCCAGGGCTCAACCTTGGAACTGCATTTGATACTGCCAAGCTAGAGTATGTTAGAGGAATGCGGAATTCCAGGTGTAGCGGTGAAATGCGTAGATATCTGGAGGAACATCAGTGGCGAAGGCGGCATTCTGGAACAATACTGACGC…
ASV_BACT_MISEQ_571	0	0	0	0	0	10	0	0	0	15	0	0	30	0	13	0	0	0	0	0	0	0	14	0	0	0	0	0	82	Bacteria	NA	NA	NA	NA	NA	76	22	22	14	10	8	CACGCCCCCAACCGTCATTCTCTCGCCCTCCTCGCAAGACCGAAACAGACCGAGTTCCACCAGCGAGGACAAGATTTGCTATGGGCGCGCCTCGACTCATGCACGTGGCGGTAGGGGTGTTGACTCTATGGCTGAGGCTGTACGCGCAGCTGCAGCAACAAGGTTAAGACAACAGGGGGAGAATGCTGAAACCTCTGGGCCTGGGGAGAGCAAGGAAGAGGAGCTTCGGGCGTCCCGACGGGAGGTTGAACCTCGGAGGGGTGTGTACGTGAGCTCCAGGGTGACACCAGTGACTGCGTCGCCAGCC
ASV_BACT_MISEQ_574	0	0	0	0	0	0	0	0	0	0	0	0	0	0	0	0	0	0	0	0	82	0	0	0	0	0	0	0	82	Bacteria	NA	NA	NA	NA	NA	75	41	41	31	31	31	TACGGGCGGCAGCGGTACGGGCGGCAACGGTCGAGTTGACCGTCGACAAGGCGACGGGAGGACCCAATTGGGCTTCACCAAGCTGGACCCAAGACGATTCAATCCGGATTCCTTCCTCGCCACTGGCCTCTGCACGCGGGACACGCGGCATTCACACACCACCCGTGAATTACGCGCTGACAACTCCCATTCAACAGGATTAGATACCCTGCTGTCTCTTATACACATCTCCGAGCCCACGAGACCGGAGCCTATCTCGTATGCCGTCTTCTGCTTGAAAAAA
ASV_BACT_MISEQ_570	0	8	0	0	0	0	0	0	0	0	0	0	0	0	0	0	0	0	0	0	0	0	0	0	0	0	0	74	82	Bacteria	Firmicutes	Bacilli	Lactobacillales	Streptococcaceae	Streptococcus	100	100	100	100	100	100	TAGGGAATCTTCGGCAATGGACGGAAGTCTGACCGAGCAACGCCGCGTGAGTGAAGAAGGTTTTCGGATCGTAAAGCTCTGTTGTAAGAGAAGAACGAGTGTGAGAGTGGAAAGTTCACACTGTGACGGTATCTTACCAGAAAGGGACGGCTAACTACGTGCCAGCAGCCGCGGTAATACGTAGGTCCCGAGCGTTATCCGGATTTATTGGGCGTAAAGCGAGCGCAGGCGGTTAGATAAGTCTGAAGTTAAAGGCTGTGGCTTAACCATAGTACGCTTTGGAAACTGTTTAACTTGAGTGCAGAAGGGGAGAGTGGAATTCCATGTGTAGCGGTGAAATGCGTAGATATATGGAGGAACACCGGTGGCGAAAGCGGCTCTCTGGTCTGTAACTGACGC…
ASV_BACT_MISEQ_569	61	0	0	0	0	0	0	0	0	0	0	0	0	0	0	21	0	0	0	0	0	0	0	0	0	0	0	0	82	Bacteria	Bacteroidota	Bacteroidia	Flavobacteriales	Flavobacteriaceae	Maribacter	100	100	100	100	100	70	TGAGGAATATTGGACAATGGAGGGGACTCTGATCCAGCCATGCCGCGTGCAGGAAGAATGCCCTATGGGTAGTAAACTGCTTTTATACGGGAAGAAAAAGGGCTACGTGTAGCCCACTGACGGTACCGTAAGAATAAGGACCGGCTAACTCCGTGCCAGCAGCCGCGGTAATACGGAGGGTCCGAGCGTTATCCGGAATTATTGGGTTTAAAGGGTCCGTAGGCGGGCGATTAAGTCAGTGGTGAAAGTCTGCAGCTCAACTGTAGAATTGCCTTTGATACTGATCGTCTTGAGTTACAGTGAAGTTGCCGGAATATGTAGTGTAGCGGTGAAATGCATAGATATTACATAGAACACCGATTGCGAAGGCAGGTGACTAACTGTATACTGACGCTGATG…
ASV_BACT_MISEQ_572	0	0	0	0	0	0	0	0	0	51	0	31	0	0	0	0	0	0	0	0	0	0	0	0	0	0	0	0	82	Bacteria	Proteobacteria	Gammaproteobacteria	Enterobacterales	Alteromonadaceae	Aliiglaciecola	100	100	100	100	100	57	TGGGGAATATTGCACAATGGGGGAAACCCTGATGCAGCCATGCCGCGTGTGTGAAGAAGGCCTTCGGGTTGTAAAGCACTTTCAGTTGTGAGGAAAGGGATTTGGTTAATACCCAAGTTTTGTGACGTTAGCAACAGAAGAAGCACCGGCTAACTCCGTGCCAGCAGCCGCGGTAATACGGAGGGTGCGAGCGTTAATCGGAATTACTGGGCGTAAAGCGCACGCAGGCGGTTATATAAGCTAGATGTGAAAGCCCCGGGCTCAACCTGGGATAGTCATTTAGAACTGTATAACTAGAGTCTTGGAGAGGGGAGTGGAATTCCATGTGTAGCGGTGAAATGCGTAGATATGTGGAGGAACATCAGTGGCGAAGGCGACTCCCTGGCCAAAGACTGACGC…
ASV_BACT_MISEQ_573	0	0	0	0	0	0	0	0	0	0	0	0	0	0	82	0	0	0	0	0	0	0	0	0	0	0	0	0	82	Bacteria	Proteobacteria	Gammaproteobacteria	Granulosicoccales	Granulosicoccaceae	Granulosicoccus	100	100	100	100	100	100	TGGGGAATATTGGACAATGGGGGCAACCCTGATCCAGCAATACCGCGTGTGTGAAGAAGGCCTGCGGGTTGTAAAGCACTTTCAGTAGGGAAGAAAAGCGGGTGTTTAATACTTGCCTGAATTGACGTTACCTACAGAAGAAGCACCGGCTAACTCCGTGCCAGCAGCCGCGGTAATACGGAGGGTGCAAGCGTTAATCGGAATTACTGGGCGTAAAGCGCGCGTAGGCGGCTTGGTCAGTCAGATGTGAAATCCCAGGGCTCAACCTTGGAACTGCATTTGATACTGCCAGGCTAGAGTATGTTAGAGGAAAGCGGAATTCCGGGTGTAGCGGTGAAATGCGTAGATATCCGGAGGAACATCAGTGGCGAAGGCGGCTTTCTGGAACAATACTGACGC…
ASV_BACT_MISEQ_575	0	17	0	0	0	0	0	0	0	0	0	0	0	0	0	0	0	0	0	0	0	64	0	0	0	0	0	0	81	Bacteria	Proteobacteria	Alphaproteobacteria	Sphingomonadales	Sphingomonadaceae	Sphingorhabdus	100	100	100	100	100	100	TGGGGAATATTGGACAATGGGGGAAACCCTGATCCAGCAATGCCGCGTGAGTGATGAAGGCCTTAGGGTTGTAAAGCTCTTTTACTAGGGATGATAATGACAGTACCTAGAGAATAAGCTCCGGCTAACTCCGTGCCAGCAGCCGCGGTAATACGGAGGGAGCTAGCGTTGTTCGGAATTACTGGGCGTAAAGCGCGCGTAGGCGGTTACTCAAGTCAGAGGTGAAAGCCCGGAGCTCAACTCCGGAACTGCCTTTGAAACTAGGTGACTAGAATCTTGGAGAGGCGAGTGGAATTCCGAGTGTAGAGGTGAAATTCGTAGATATTCGGAAGAACACCAGTGGCGAAGGCGACTCGCTGGACAAGTATTGACGCTGAGGTGCGAAAGCGTGGGGAGCA
ASV_BACT_MISEQ_576	0	0	0	0	9	0	0	0	0	30	14	0	0	14	14	0	0	0	0	0	0	0	0	0	0	0	0	0	81	Bacteria	Proteobacteria	Alphaproteobacteria	Rhodobacterales	Rhodobacteraceae	Yoonia-Loktanella	100	100	100	100	100	99	TGGGGAATCTTAGACAATGGGCGCAAGCCTGATCTAGCGATGCCGCGTGAGTGACGAAGGCCTTAGGGTCGTAAAGCTCTTTCGCCAGGGATGATAATGACAGTACCTGGTAAAGAAACCCCGGCTAACTCCGTGCCAGCAGCCGCGGTAATACGGAGGGGGTTAGCGTTGTTCGGAATTACTGGGCGTAAAGCGTACGTAGGCGGATTGGAAAGTATGGGGTGAAATCCCAGGGCTCAACCCTGGAACTGCCCTGTAAACTACTAGTCTAGAGTTCGAGAGAGGTGAGTGGAATTCCAAGTGTAGAGGTGAAATTCGTAGATATTTGGAGGAACACCAGTGGCGAAGGCGGCTCACTGGCTCGATACTGACGCTGAGGTACGAAAGTGTGGGGAGCA
ASV_BACT_MISEQ_577	0	0	0	0	0	0	0	0	0	0	0	81	0	0	0	0	0	0	0	0	0	0	0	0	0	0	0	0	81	Bacteria	Proteobacteria	Alphaproteobacteria	Rhodobacterales	Rhodobacteraceae	Jannaschia	100	100	100	100	100	99	TGGGGAATCTTAGACAATGGGCGCAAGCCTGATCTAGCGATGCCGCGTGAGTGATGAAGGTCTTAGGATCGTAAAGCTCTTTCGCCAGGGATGATAATGACAGTACCTGGTAAAGAAACCCCGGCTAACTCCGTGCCAGCAGCCGCGGTAATACGGAGGGGGTTAGCGTTGTTCGGAATTACTGGGCGTAAAGCGCGCGTAGGCGGGTTATTAAGTTAGAGGTGAAATCCCAGGGCTCAACCCTGGAACTGCCTTTAATACTGGTAATCTAGAGTTCGAGAGAGGTGAGTGGAATTCCGAGTGTAGAGGTGAAATTCGTAGATATTCGGAGGAACACCAGTGGCGAAGGCGGCTCACTGGCTCGATACTGACGCTGAGGTGCGAAAGCGTGGGGAGCA
ASV_BACT_MISEQ_581	0	0	0	0	0	0	0	0	22	0	0	0	0	0	0	0	0	0	0	58	0	0	0	0	0	0	0	0	80	Bacteria	Proteobacteria	Alphaproteobacteria	Rickettsiales	Mitochondria	NA	91	52	51	50	50	50	GGGCAGGGCGTAGTACAGTCCTTGCATGATGGACAAGCCCCCCCCTGGGAAAACCTTTACAGTGGTTAACCACGCATGACCCCGCACAAGGCCGTTGTCATACATCGGACCACTGTAGCACAAATTGGAGTTTTTTCACGTTCCCCAGCGCATTTCCAATGCACAATCATTTCCGGTTGATCTCACGCCTTGCATATAATCACCTAAAACATATTATTCAACCTATCGCGTGTAATATCTCAAGACATAAACCCTAACAAGGTGACATCGAATCACGGGTCTCGGCATTTTCTCTTCTCACACACCAAGCTGCTTCCCGCATCCACAAGACTTTTCCTCGCGTCTCACAGGGCTATTCCCCCTGAACCCTTG
ASV_BACT_MISEQ_578	14	0	29	0	37	0	0	0	0	0	0	0	0	0	0	0	0	0	0	0	0	0	0	0	0	0	0	0	80	Bacteria	Proteobacteria	Alphaproteobacteria	Rhizobiales	Rhizobiaceae	Pseudahrensia	100	100	100	100	100	97	TAAGGAATATTGGACAATGGGCGCAAGCCTGATCCAGCCATGCCGCGTGTGTGATGAAGGCCCTAGGGTTGTAAAGCACTTTCAACGGTGAAGATAATGACGGTAACCGTAGAAGAAGCCCCGGCTAACTTCGTGCCAGCAGCCGCGGTAATACGAAGGGGGCTAGCGTTGTTCGGAATAACTGGGCGTAAAGCGCACGTAGGCGGATTGGAAAGTTAGAGGTGAAATCCCAGGGCTCAACCCTGGAACTGCCTTTAAAACTATCAGTCTAGAGTTCGAGAGAGGTGAGTGGAATTCCGAGTGTAGAGGTGAAATTCGTAGATATTCGGAGGAACACCAGTGGCGAAGGCGGCTCACTGGCTCGATACTGACGCTGAGGTGCGAAAGCGTGGGGAGCA
ASV_BACT_MISEQ_580	0	0	0	0	0	0	11	0	45	0	0	0	0	0	0	0	0	0	0	0	0	0	0	0	0	0	24	0	80	Bacteria	Actinobacteriota	Actinobacteria	Micrococcales	Micrococcaceae	Micrococcus	100	100	100	100	100	100	TGGGGAATATTGCACAATGGGCGAAAGCCTGATGCAGCGACGCCGCGTGAGGGATGACGGCCTTCGGGTTGTAAACCTCTTTCAGTAGGGAAGAAGCGAAAGTGACGGTACCTGCAGAAGAAGCACCGGCTAACTACGTGCCAGCAGCCGCGGTAATACGTAGGGTGCGAGCGTTATCCGGAATTATTGGGCGTAAAGAGCTCGTAGGCGGTTTGTCGCGTCTGTCGTGAAAGTCCGGGGCTTAACCCCGGATCTGCGGTGGGTACGGGCAGACTAGAGTGCAGTAGGGGAGACTGGAATTCCTGGTGTAGCGGTGGAATGCGCAGATATCAGGAGGAACACCGATGGCGAAGGCAGGTCTCTGGGCTGTAACTGACGCTGAGGAGCGAAAGCATGGGG…
ASV_BACT_MISEQ_582	0	0	0	0	0	0	0	0	0	80	0	0	0	0	0	0	0	0	0	0	0	0	0	0	0	0	0	0	80	Bacteria	Proteobacteria	Alphaproteobacteria	Sphingomonadales	Sphingomonadaceae	Erythrobacter	100	100	100	100	100	97	TGGGGAATATTGGACAATGGGCGAAAGCCTGATCCAGCAATGCCGCGTGAGTGACGAAGGCCTTAGGGTTGTAAAGCTCTTTTACTAGGGATGATAATGACAGTACCTAGAGAATAAGCTCCGGCTAACTCCGTGCCAGCAGCCGCGGTAATACGGAGGGAGCTAGCGTTGTTCGGAATTACTGGGCGTAAAGCGCACGTAGGCGGCTATCCAAGTCAGGGGTGAAATCCCGGAGCTCAACTCCGGAACTGCCCTTGAAACTAGGTAGCTAGAATACTGGAGAGGTGAGTGGAATTCCGAGTGTAGAGGTGAAATTCGTAGATATTCGGAAGAACACCAGTGGCGAAGGCGACTCACTGGACAGTTATTGACGCTGAGGTGCGAAAGCGTGGGGAGCA
ASV_BACT_MISEQ_579	0	80	0	0	0	0	0	0	0	0	0	0	0	0	0	0	0	0	0	0	0	0	0	0	0	0	0	0	80	Bacteria	Proteobacteria	Alphaproteobacteria	Caulobacterales	Hyphomonadaceae	Hellea	100	100	100	100	100	100	TGGGGAATATTGGACAATGGGGGCAACCCTGATCCAGCCATGCCGCGTGAATGATGAAGGCCTTAGGGTTGTAAAATTCTTTCGCTAGGGATGATAATGACAGTACCTAGTAAAGAAGCCCCGGCTAACTCCGTGCCAGCAGCCGCGGTAATACGGAGGGGGCTAGCGTTGTTCGGAATTACTGGGCGTAAAGCGTGCGTAGGCGGATTATTAAGTTAGGGGTGAAATCCCGGGGCTCAACCTCGGAACTGCCTCTAAAACTGGTAATCTAGAGATATGGAGAGGTAAGTGGAATTCCTAGTGTAGAGGTGAAATTCGTAGATATTAGGAGGAACACCAGAGGCGAAGGCGGCTTACTGGACATATACTGACGCTGAGGCACGAAAGTGTGGGTAGCA
ASV_BACT_MISEQ_583	0	19	0	35	25	0	0	0	0	0	0	0	0	0	0	0	0	0	0	0	0	0	0	0	0	0	0	0	79	Bacteria	Bacteroidota	Bacteroidia	Chitinophagales	Saprospiraceae	Portibacter	100	100	100	100	100	100	TAAGGAATATTGGACAATGGGCGAGAGCCTGATCCAGCCATCCCGCGTGTAGGATGACTGCCCTCTGGGTTGTAAACTACTTTTGGAAGGGAAGAATAGGAAGTATTAATGCTTCTGTGACGGTACCTTCAGAATAAGCACCGGCTAACTCCGTGCCAGCAGCCGCGGTAATACGGAGGGTGCAAGCGTTATCCGGAATCACTGGGTTTAAAGGGTGCGTAGGTGGTTTAATAAGTCAGAAGTGAAAGCTGGTCGCTTAACGATCAAATTGCTTTTGATACTGTTAGACTTGAATCAGGATGAGGTTAGCGGAATGTGACATGTAGCGGTGAAATGCATAGATATGTCATAGAACACCAATTGCGAAGGCAGCTGGCTAGACCTGTATTGACACTGAGG…
ASV_BACT_MISEQ_584	0	0	0	0	0	0	0	0	53	0	0	0	0	0	15	0	0	11	0	0	0	0	0	0	0	0	0	0	79	Bacteria	Bacteroidota	Bacteroidia	Flavobacteriales	Flavobacteriaceae	Winogradskyella	100	100	100	100	100	85	TGAGGAATATTGGACAATGGGCGAGAGCCTGATCCAGCCATGCCGCGTGCAGGAAGACTGCCCTATGGGTTGTAAACTGCTTTTATACGGGAAGAAACCCGCCTACGTGTAGGCGGCTGACGGTACCGTAAGAATAAGGATCGGCTAACTCCGTGCCAGCAGCCGCGGTAATACGGAGGATCCAAGCGTTATCCGGAATCATTGGGTTTAAAGGGTCCGTAGGTGGATGATTAAGTCAGAGGTGAAATCCTGCAGCTCAACTGTAGAATTGCCTTTGATACTGGTCATCTTGAATTATTGTGAAGTGGTTAGAATATGTAGTGTAGCGGTGAAATGCATAGATATTACATAGAATACCAATTGCGAAGGCAGATCACTAACAATATATTGACACTGATG…
ASV_BACT_MISEQ_586	0	0	0	0	0	0	0	0	0	0	79	0	0	0	0	0	0	0	0	0	0	0	0	0	0	0	0	0	79	Bacteria	Proteobacteria	Gammaproteobacteria	Enterobacterales	Colwelliaceae	Colwellia	100	100	100	100	100	100	TGGGGAATATTGCACAATGGGCGAAAGCCTGATGCAGCCATGCCGCGTGTGTGAAGAAGGCCTTCGGGTTGTAAAGCACTTTCAGCGAGGAGGAAAGGGTGTAGATTAATACTCTGCATCTGTGACGTTACTCGCAGAAGAAGCACCGGCTAACTTCGTGCCAGCAGCCGCGGTAATACGAGGGGTGCAAGCGTTAATCGGAATTACTGGGCGTAAAGCGTGCGTAGGTGGTTTGTTAAGCAAGATGTGAAAGCCCCGGGCTCAACCTGGGAACTGCATTTTGAACTGGCAAACTAGAGTTTTGTAGAGGGTAGTGGAATTTCCAGTGTAGCGGTGAAATGCGTAGAGATTGGAAGGAACATCAGTGGCGAAGGCGGCTACCTGGACAGAGACTGACAC…
ASV_BACT_MISEQ_585	0	0	0	0	0	0	0	0	0	45	0	34	0	0	0	0	0	0	0	0	0	0	0	0	0	0	0	0	79	Bacteria	Proteobacteria	Gammaproteobacteria	Enterobacterales	Alteromonadaceae	Aliiglaciecola	100	100	100	100	100	69	TGGGGAATATTGCACAATGGGGGAAACCCTGATGCAGCCATGCCGCGTGTGTGAAGAAGGCCTTCGGGTTGTAAAGCACTTTCAGTTGTGAGGAAAGGGATTTGGTTAATACCCAAATTCTGTGACGTTAGCAACAGAAGAAGCACCGGCTAACTCCGTGCCAGCAGCCGCGGTAATACGGAGGGTGCGAGCGTTAATCGGAATTACTGGGCGTAAAGCGCACGCAGGCGGTTATATAAGCTAGATGTGAAAGCCCCGGGCTCAACCTGGGATAGTCATTTAGAACTGTATAACTAGAGTCTTGGAGAGGGGAGTGGAATTCCATGTGTAGCGGTGAAATGCGTAGATATGTGGAGGAACATCAGTGGCGAAGGCGACTCCCTGGCCAAAGACTGACGC…
ASV_BACT_MISEQ_587	0	0	0	0	0	0	0	0	0	0	0	0	0	0	0	0	27	0	0	8	0	0	0	44	0	0	0	0	79	Bacteria	Proteobacteria	Gammaproteobacteria	NA	NA	NA	100	100	100	43	43	43	TGGGGAATATTGGACAATGGGGGCAACCCTGATCCAGCAATGCCGCGTGGGTGAAGAAGGCCTTCGGGTTGTAAAGCCCTTTCAGCAGGGAAGAAAAGCTTGGGGTTAATACCTTTAAGCGCTGACGGTACCTGCAGAAGAAGCACCGGCTAACTCCGTGCCAGCAGCCGCGGTAATACGGAGGGTGCAAGCGTTAATCGGAATTACTGGGCGTAAAGGGTGCGTAGGCGGCTATTTAAGTCGGGTGTGAAAGCCCCGGGCTCAACCTGGGAATTGCATTCGATACTGAATGGCTGGAGTGTAGTAGAGGGAAGCGGAATTCCGGGTGTAGCGGTGAAATGCGTAGATATCCGGAGGAACATCAGTGGCGAAGGCGGCTTCCTGGACTAACACTGACGC…
ASV_BACT_MISEQ_588	0	18	0	0	0	10	0	0	0	29	0	0	0	0	6	0	0	15	0	0	0	0	0	0	0	0	0	0	78	Bacteria	Proteobacteria	Alphaproteobacteria	Micavibrionales	Micavibrionaceae	NA	100	100	100	100	99	99	TGAGGAATATTGGACAATGGAGGAAACTCTGATCCAGCCATGCCGCGTGTGTGAAGAAGGCCTTAGGGTTGTAAAGCACTTTCAATGGTGAAGATAATGACGGTAGCCATAGAAGAAGCCCCGGCTAAATTCGTGCCAGCAGCCGCGGTAATACGAATGGGGCAAGCGTTGTTCGGAATAACTGGGCTTAAAGCGTATGTAGGCGGACTGGAAAGTCAGATGTGAAATCCCGAGGCTCAACCTCGGAACTGCATTTGAAACTCCCAGTCTAGAATTCTGGAGAGGTTGGGAGAATTCCTAGTGTAGAGGTGAAATTCGCAGATATTAGGAGGAATACCAGTGGCGTAGGCGCCCAACTGGACAGATATTGACGCTCAGATACGAAAGCGTGGGGAGCA
ASV_BACT_MISEQ_589	0	0	0	0	0	0	0	4	0	0	0	0	0	0	0	0	0	0	0	44	0	30	0	0	0	0	0	0	78	Bacteria	Proteobacteria	Gammaproteobacteria	Gammaproteobacteria Incertae Sedis	Unknown Family	Marinicella	100	100	100	100	100	100	TGGGGAATATTGGACAATGGGCGCAAGCCTGATCCAGCAATACCGCGTGTGTGAAGAAGGCCTTAGGGTTGTAAAGCACTTTTATGTAGGAAGAAGGTATGTTCGTTAATAGCGTATGTATTTGACGGTACTACAAGAATAAGCACCGGCTAACTCCGTGCCAGCAGCCGCGGTAATACGGAGGGTGCGAGCGTTAATCGGAATTACTGGGCGTAAAGGGTACGTAGGCGGCTTAATAAGTCAGATGTGAAATCCCCGGGCTTAACCTGGGAACTGCATTTGAAACTGTTTAGCTAGAGTGAGTGAGAGGTTAGTGGAATTCAAGGCGTAGCGGTGAAATGCGTAGAGGTCTTGAGGAACATCAGTGGCGAAGGCGACTAACTGGCACTACACTGACGC…
ASV_BACT_MISEQ_590	0	0	0	0	0	0	0	0	0	0	0	0	0	0	0	0	0	0	0	0	0	0	0	78	0	0	0	0	78	Bacteria	Proteobacteria	Alphaproteobacteria	Tistrellales	Geminicoccaceae	NA	100	100	100	97	97	94	TGGGGAATCTTGGACAATGGGCGCAAGCCTGATCCAGCGACGCCGCGTGGGTGAAGAAGGCCTTAGGGTTGTAAATCCCTTTCACCGGGGACGATGATGACGGTACCCGGAGAAGAAGCACCGGCTAACTCCGTGCCAGCAGCCGCGGTAAGACGGAGGGTGCTAGCGTTGTTCGGAATCACTGGGCGTAAAGGGCGCGTAGGCGGCGATAGAAGTCGGGTGTGAAAGCCCGGAGCTCAACTCCGGAACTGCACTCGAAACTTTGTTGCTGGAGGTCGGAAGAGGAGAGTGGAATACCCAGTGTAGAGGTGAAATTCGTAGATATTGGGTGGAACACCAGTGGCGAAAGCGGCTCTCTGGTCCGTACCTGACGCTGAGGCGCGAAAGCGTGGGGAGCA
ASV_BACT_MISEQ_596	0	0	0	0	0	0	0	0	0	0	0	0	0	0	0	0	13	0	0	0	0	0	0	64	0	0	0	0	77	Bacteria	Proteobacteria	NA	NA	NA	NA	96	64	50	50	49	49	AGAAAGCCATGGCAGTCACAAAGCCTCTTGAGAAGGCCTCACGAAACCTCGACACTATTGGCACTTGTCATTTACGCAATTTTTTATGGCCACTTGACTTGGCTGTGTGATGGGAGATTGTGATGAGCACAAGCCGTAAACCAAGACTCTCTCGTCTGAAACTGCAACCGGTACAGTACAGTACAGTACAGTACTGGTACGCAGCTCTCTTGCATATTTCCCCTATATATTAAGTAGTACAGGATTAGATACCCTGCTGTCTCTTATACACATCTCCGAGCCC
ASV_BACT_MISEQ_595	0	0	0	0	0	0	0	0	0	0	0	0	0	0	54	0	0	0	23	0	0	0	0	0	0	0	0	0	77	Bacteria	NA	NA	NA	NA	NA	89	21	21	8	4	4	AGGCGGAGGTAGGGGCAGCAGCAGACATAGCAGCAGGGACGGTAATAGGAGGAGTCCCTGTACGTCCCGCTTCACGCGACTCGAAGCGCTCGTCTCCCGCACCCCTCGGAACAGGTCTCTCAAGTCCCTGCGGGAAGGGTTTTATTCTCCAGGGTAAATACTCCCGGTGAACGCACGAGCGCGCTCGCGGATTCCCGCGCCTGATCGGGGGTTGTCATCCGTCACAAACGCTTCAGAATTTGTTTAGTAGTGCGCTGAACAGGATTAGATACCCTGCTGTCTC
ASV_BACT_MISEQ_592	0	0	0	0	19	0	16	0	0	0	0	0	42	0	0	0	0	0	0	0	0	0	0	0	0	0	0	0	77	NA	NA	NA	NA	NA	NA	23	9	9	9	9	9	GGGCAGCAAATAGAACGCAATTGCGTGACCTGAAAAACTCGGGACTGACCCAATGACGGTTCACGGTTTATGTGGACGCCGTCGCGGAAAACGGGAGGGATCCCGTGAGTAAGCACCTGAGTCAGCCTGAGTATGGAGAATGAGCGGGCTGACGCGGGACGGGACGGCCGAATCTGTCTCGCGAAACCAAATGCTCAGGTGCGAATGAGGGCAAGGGGAAAATGATTTTTCCCTGCTCAGCTGATCACGAACAGGATTAGATACCCGGCTGTCTCTTATACAC
ASV_BACT_MISEQ_593	0	0	0	0	0	0	38	0	0	0	0	0	0	0	0	0	0	0	0	0	0	39	0	0	0	0	0	0	77	Bacteria	Proteobacteria	Alphaproteobacteria	Rickettsiales	Mitochondria	NA	92	53	50	50	50	50	GGGCAGGGCGTAGTACAGTCCTTGCATGATGGACAAGCCCCCCCCTGGGAAAACCTTTACAGTGGTTAACCACGCATGACCCCGCACAAGGCCGTTGTCATACATCGGACCACTGTAGCACAAATTGGAGTTTTTTCACGTTCCCCAGCGCATTTCCAATGCACAATCATTTCCGGTTGATCTCACGTCTTGCATATAATCACCTAAAACATATTATTCAACCTATCGCGTGTAATATCTCAAGACATAAACCCTAACAAGGTGACATCGAATCACGGGTCTCGGCATTTTCTCTTCTCACACACCAAGCTGCTTCCCGCATCCACAAGACTTTTCCTCGCGTCTCACAGGGCTATTCCCCCTGAACCCTTG
ASV_BACT_MISEQ_591	0	8	0	15	0	0	0	0	0	0	0	0	0	0	0	0	0	0	0	54	0	0	0	0	0	0	0	0	77	Bacteria	Bacteroidota	Bacteroidia	Chitinophagales	Saprospiraceae	NA	100	100	100	99	99	90	TAAGGAATATTGGACAATGGAGGCAACTCTGATCCAGCCATCCCGCGTGTAGGATGACGGCCCTCTGGGTTGTAAACTACTTTTAGACAGGAAGAAACACTTTCATTTATGGGAGTCTGACGGTACTGTCAGAATAAGCACCGGCTAATTCCGTGCCAGCAGCCGCGGTAATACGGAAGGTGCAAGCGTTATCCGGAATCACTGGGTTTAAAGGGTGCGTAGGCTGTTCTATAAGTCAGAGGTGAAAGATGTCGGCTTAACCGACAAACTGCCTTTGATACTGTAGGACTTGAAATAGGTTGAGGTTAGCGGAATGTGGCATGTAGCGGTGAAATGCATAGATATGCCATAGAACACCAATTGCGAAGGCAGCTGACCGGCCCTTATTTGACGCTGAGG…
ASV_BACT_MISEQ_594	0	0	0	0	0	0	0	0	0	0	0	37	0	0	0	40	0	0	0	0	0	0	0	0	0	0	0	0	77	Bacteria	Proteobacteria	Gammaproteobacteria	Enterobacterales	Alteromonadaceae	Aliiglaciecola	100	100	100	100	100	66	TGGGGAATATTGCACAATGGGGGAAACCCTGATGCAGCCATGCCGCGTGTGTGAAGAAGGCCCTCGGGTTGTAAAGCACTTTCAGTTGTGAGGAAAGGGATTTGGTTAATACCCAAGTTCTGTGACGTTAGCAACAGAAGAAGCACCGGCTAACTCCGTGCCAGCAGCCGCGGTAATACGGAGGGTGCGAGCGTTAATCGGAATTACTGGGCGTAAAGCGCACGCAGGCGGTTATATAAGCTAGATGTGAAAGCCCCGGGCTCAACCTGGGATAGTCATTTAGAACTGTATAACTAGAGTCTTGGAGAGGGGAGTGGAATTCCATGTGTAGCGGTGAAATGCGTAGATATGTGGAGGAACATCAGTGGCGAAGGCGACTCCCTGGCCAAAGACTGACGC…
ASV_BACT_MISEQ_598	0	0	0	0	0	0	0	0	0	34	0	33	0	9	0	0	0	0	0	0	0	0	0	0	0	0	0	0	76	Bacteria	Bacteroidota	Bacteroidia	Cytophagales	Cyclobacteriaceae	Marivirga	100	100	100	100	100	98	TAGGGAATATTGGACAATGGGCGAGAGCCTGATCCAGCCATGCCGCGTGTAGGATGACAGCCTTCTGGGTTGTAAACTACTTTTCTACAGGAAGAAAAAGGTTATGCGTAACCAATTGACGGTACTGTAGGAATAAGCACCGGCTAACTCCGTGCCAGCAGCCGCGGTAATACGGAGGGTGCGAGCGTTGTCCGGATTTATTGGGTTTAAAGGGTGCGTAGGTGGCTAAATAAGTCAGTGGTGAAAGCCTGCAGCTTAACTGTAGAATTGCCATTGAAACTGTTTAGCTTGAGTACGGTTGAAGTAGGCGGAATTTATGGTGTAGCGGTGAAATGCATAGATACCATAAAGAACACCGATAGCGTAGGCAGCTTACTAAGCCGTAACTGACACTGAGGC…
ASV_BACT_MISEQ_597	0	0	0	4	0	0	0	0	0	0	0	0	0	0	0	0	0	3	0	0	0	0	0	0	0	0	39	30	76	Bacteria	Bacteroidota	Bacteroidia	Flavobacteriales	Weeksellaceae	Empedobacter	100	100	100	100	100	95	TGAGGAATATTGGACAATGGGTGGAAGCCTGATCCAGCCATCCCGCGTGTAGGATGACGGCCTTATGGGTTGTAAACTACTTTTATCTGGGGATAAACCTACTTACGTGTAAGTAGCTGAAGGTACCAGAAGAATAAGCACCGGCTAACTCCGTGCCAGCAGCCGCGGTAATACGGAGGGTGCAAGCGTTATCCGGATTTATTGGGTTTAAAGGGTCCGTAGGCGGATTAATCAGTCAGTGGTGAAATCTCATAGCTTAACTATGAAACTGCCATTGATACTGTTAGTCTTGAGTGATGTTGAAGTTGCTGGAATGTGTAGTGTAGCGGTGAAATGCTTAGATATTACGCAGAACACCAATTGCGAAGGCAGGTGACTAAACATAAACTGACGCTGATG…
ASV_BACT_MISEQ_599	0	32	0	0	0	0	0	11	0	0	0	0	0	0	0	0	0	0	0	32	0	0	0	0	0	0	0	0	75	Bacteria	Bacteroidota	Bacteroidia	Chitinophagales	Saprospiraceae	Portibacter	100	100	100	100	100	100	TAAGGAATATTGGACAATGGGCGAGAGCCTGATCCAGCCATCCCGCGTGAAGGATGACTGCCCTCTGGGTTGTAAACTTCTTTTGGAAGGGAAGAATAGGGAGTATTTATGCTCCTGTGACGGTACCTTCAGAATAAGCACCGGCTAACTCCGTGCCAGCAGCCGCGGTAATACGGAGGGTGCAAGCGTTATCCGGAATCACTGGGTTTAAAGGGTGCGTAGGTGGTTTAATAAGTCAGAGGTGAAAGCTGGTCGCTTAACGATCAAATTGCCTTTGATACTGTTAGACTTGAATCAGGTTGAGGTTAGCGGAATGTGACATGTAGCGGTGAAATGCATAGATATGTCATAGAACACCAATTGCGAAGGCAGCTGGCTAGACCTGTATTGACACTGAGG…
ASV_BACT_MISEQ_600	0	0	0	0	0	0	0	0	0	0	0	0	0	0	0	0	0	0	0	0	0	0	0	0	0	0	0	75	75	Bacteria	Firmicutes	Bacilli	Lactobacillales	Streptococcaceae	Streptococcus	100	100	100	100	100	100	TAGGGAATCTTCGGCAATGGGGGGAACCCTGACCGAGCAACGCCGCGTGAGTGAAGAAGGTTTTCGGATCGTAAAGCTCTGTTGTAAGAGAAGAACGAGTGTGAGAGTGGAAAGTTCACACTGTGACGGTATCTTACCAGAAAGGGACGGCTAACTACGTGCCAGCAGCCGCGGTAATACGTAGGTCCCGAGCGTTATCCGGATTTATTGGGCGTAAAGCGAGCGCAGGCGGTTAGATAAGTCTGAAGTTAAAGGCTGTGGCTTAACCATAGTACGCTTTGGAAACTGTTTAACTTGAGTGCAGAAGGGGAGAGTGGAATTCCATGTGTAGCGGTGAAATGCGTAGATATATGGAGGAACACCGGTGGCGAAAGCGGCTCTCTGGTCTGTAACTGACGC…
ASV_BACT_MISEQ_601	0	36	0	11	0	0	0	0	0	0	0	0	0	0	0	0	0	0	0	24	0	3	0	0	0	0	0	0	74	Bacteria	Bacteroidota	Bacteroidia	Chitinophagales	Saprospiraceae	NA	100	100	100	100	100	57	TAAGGAATATTGGACAATGGAGGAAACTCTGATCCAGCCATCCCGCGTGTAGGATGACGGCCCTCTGGGTTGTAAACTACTTTTGTATGGGAAGAAACACATTCATTTATGAGTGTCTGACGGTACCATAAGAATAAGCATCGGCTAACTCCGTGCCAGCAGCCGCGGTAATACGGAGGATGCAAGCGTTATCCGGAATCACTGGGTTTAAAGGGTGCGTAGGCGGGTTGATAAGTCAGAGGTGAAAGCTCTCAGCTTAACTGAGGAATTGCCTTTGAAACTGTCAGTCTTGAAATTAGATGAGGTTAGCGGAATGAGTCATGTAGCGGTGAAATGCATAGATATGACTTAGAACACCAATTGCGAAGGCAGCTGACTGGTCTATATTTGACGCTGAGG…
ASV_BACT_MISEQ_602	0	0	0	10	2	0	0	15	0	0	0	0	0	3	0	0	0	0	0	30	0	0	0	14	0	0	0	0	74	Bacteria	Bacteroidota	Bacteroidia	Chitinophagales	Saprospiraceae	NA	100	100	100	100	100	58	TAAGGAATATTGGACAATGGGCGGAAGCCTGATCCAGCCATCCCGCGTGTAGGATGACGGCCCTCTGGGTTGTAAACTACTTTTGCGAGCAAAGAAACGACGGTATTTATATCGTTCTGACGGTAGCTCGAGAATAAGCACCGGCTAACTCCGTGCCAGCAGCCGCGGTAATACGGAGGGTGCAAGCGTTATCCGGAATCACTGGGTTTAAAGGGTGCGTAGGCGGCGTCATAAGTCAGAGGTGAAAGCTCACAGCTTAACTGTGGAATTGCCTTTGATACTGTGGTGCTTGAATTAGGTTGAGGTTAGCGGAATGAGTCATGTAGCGGTGAAATGCATAGATATGACTTAGAACACCAATTGCGAAGGCAGCTGGCTAGACCTTAATTGACGCTGAGG…
ASV_BACT_MISEQ_604	0	0	0	0	0	0	0	0	0	0	0	0	0	0	0	0	0	0	0	0	0	0	0	0	0	0	0	74	74	Bacteria	Actinobacteriota	Actinobacteria	Corynebacteriales	Corynebacteriaceae	Corynebacterium	100	100	100	100	100	100	TGGGGAATATTGCACAATGGGCGGAAGCCTGATGCAGCGACGCCGCGTGGGGGATGACGGCCTTCGGGTTGTAAACTCCTTTCGACAGGGACGAAGCTTTTTGTGACGGTACCTGTATAAGAAGCACCGGCTAACTACGTGCCAGCAGCCGCGGTAATACGTAGGGTGCGAGCGTTGTCCGGAATTACTGGGCGTAAAGAGCTCGTAGGTGGTTTGTCGCGTCGTCTGTGAAATTCCGGGGCTTAACTTCGGGCGTGCAGGCGATACGGGCATAACTTGAGTGCTGTAGGGGAGACTGGAATTCCTGGTGTAGCGGTGAAATGCGCAGATATCAGGAGGAACACCGATGGCGAAGGCAGGTCTCTGGGCAGTTACTGACGCTGAGGAGCGAAAGCATGG…
ASV_BACT_MISEQ_603	0	0	0	10	0	0	0	0	7	0	0	9	0	35	0	0	0	7	0	6	0	0	0	0	0	0	0	0	74	Bacteria	Proteobacteria	Alphaproteobacteria	Micavibrionales	Micavibrionaceae	NA	100	100	100	100	95	95	TTAGGAATATTGCGCAATGAGGGAAACCTTGACGCAGCCATGCCGCGTGAGTGACGACGGCCTTAGGGTTGTAAAGCTCTTTCAATGGCGAAGATAATGACGGTAACCATAGAAGAAGCCCCGGCTAAATTCGTGCCAGCAGCCGCGGTAATACGAATGGGGCAAGCGTTGTTCGGAATCACTGGGCGTAAAGCGTACGTAGGCGGCTTTTCAAGTCAGGAGTGAAATCCCAGGGCTCAACCCTGGAACTGCTCTTGAAACTGGATCGCTAGAGTCCCGGAGAGGTTGGCGGAATTCCGAGTGTAGAGGTGAAATTCGCAGATATTCGGAGGAACACCAGTGGCGTAGGCGGCCAACTGGACGGGAACTGACGCTGAGGTACGAAAGCATGGGGAGCA
ASV_BACT_MISEQ_608	0	0	0	0	0	0	0	0	0	23	0	25	0	9	0	16	0	0	0	0	0	0	0	0	0	0	0	0	73	Bacteria	Planctomycetota	Phycisphaerae	Phycisphaerales	Phycisphaeraceae	Algisphaera	100	100	100	100	100	66	TAACGAATATTCCGCAATGCGCGAAAGCGTGACGGAGCAATGCCGCGTGCAGGATGAAGCCCCTCGGGGTGTAAACTGCTGTCAGGGTTTAGGAACACAATGACCATACCCAAAGGAAGGACCGGCTAACTCTGTGCCAGCAGCCGCGGTAATACAGAGGGTCCAAGCGTTGATCGGAATCACTGGGCTTAAAGGGTACGCAGGCGGACTGATAAGTATGTTGTGAAATCCCACGGCTCAACCGTGGAATTGCTTCGTAGACTGTCAGTCTTGAGCACGTCAGGGGTCGTCGGAACTCTAGGTGGAGCGGTGAAATGCGTAGATATCTAGAGGAACGCCAATGGTGAAGACAGACGACTGGGACGTTGCTGACGCTCAGGTACGAAAGCATGGGTAGCG
ASV_BACT_MISEQ_606	0	5	0	0	8	0	0	8	0	0	0	0	0	0	0	0	0	0	0	45	0	0	0	7	0	0	0	0	73	Bacteria	Bacteroidota	Bacteroidia	Chitinophagales	Saprospiraceae	NA	100	100	100	100	100	95	TAAGGAATATTGGACAATGGGCGAAAGCCTGATCCAGCCATCCCGCGTGCAGGATGACAGCCCTATGGGTCGTAAACTGCTTTTATATGGGACGAAACGCCTTCATTTATGGGGGCCTGACGGTACCATACGAATAAGCACCGGCTAATTCCGTGCCAGCAGCCGCGGTAATACGGAAGGTGCAAGCGTTATCCGGAATCACTGGGTTTAAAGGGTGCGTAGGCGGTTAGATAAGTCAGAGGTGAAAGCTCATCGCTTAACGATGGAATTGCCTTTGATACTGTTTAACTTGAATTAGGTTGAGGTTAGCGGAATGTGTCATGTAGCGGTGAAATGCATAGATATGACATAGAACACCAATTGCGAAGGCAGCTGGCTAGACCTATATTGACGCTGAGG…
ASV_BACT_MISEQ_605	0	11	11	2	0	0	7	0	0	0	10	0	0	0	0	0	0	1	7	2	0	0	22	0	0	0	0	0	73	Bacteria	Proteobacteria	Gammaproteobacteria	Arenicellales	Arenicellaceae	Arenicella	100	100	100	100	100	100	TGGGGAATATTGGACAATGGGCGCAAGCCTGATCCAGCAATACCTCGTGTGTGAAGAAGGCCTTAGGGTTGTAAAGCACTTTCAATTGGGACGAAGATTGTAATTTTAATACGATTATAATTTGACGGTACCTTTAGAAGAAGCACCGGCTAACTCCGTGCCAGCAGCCGCGGTAATACGGAGGGTGCAAGCGTTAATCGGAATTACTGGGCGTAAAGCGCGCGTAGGTGGTTTGATAAGTTAGATGTGAAAGCCCTGGGCTTAACCTAGGAACTGCATTTAAAACTGCCTCACTAGAGTATGGTAGAGGGAAGTGGAATTCCACATGTAGCGGTGAAATGCGTAGAGATGTGGAGGAACACCAGTGGCGAAGGCGACTTCCTGGACCAATACTGACAC…
ASV_BACT_MISEQ_609	0	0	0	0	0	0	0	0	0	0	0	0	0	0	0	0	0	13	0	0	0	0	0	0	0	0	60	0	73	Bacteria	Proteobacteria	Gammaproteobacteria	Xanthomonadales	Xanthomonadaceae	Stenotrophomonas	100	100	100	100	100	100	TGGGGAATATTGGACAATGGGCGCAAGCCTGATCCAGCCATACCGCGTGGGTGAAGAAGGCCTTCGGGTTGTAAAGCCCTTTTGTTGGGAAAGAAATCCAGCCGGTTAATACCTGGTTGGGATGACGGTACCCAAAGAATAAGCACCGGCTAACTTCGTGCCAGCAGCCGCGGTAATACGAAGGGTGCAAGCGTTACTCGGAATTACTGGGCGTAAAGCGTGCGTAGGTGGTCGTTTAAGTCCGTTGTGAAAGCCCTGGGCTCAACCTGGGAACTGCAGTGGATACTGGGCGACTAGAGTGTGGTAGAGGGTAGCGGAATTCCTGGTGTAGCAGTGAAATGCGTAGAGATCAGGAGGAACATCCATGGCGAAGGCAGCTACCTGGACCAACACTGACAC…
ASV_BACT_MISEQ_607	0	0	0	0	73	0	0	0	0	0	0	0	0	0	0	0	0	0	0	0	0	0	0	0	0	0	0	0	73	Bacteria	Proteobacteria	Gammaproteobacteria	Granulosicoccales	Granulosicoccaceae	Granulosicoccus	100	100	100	100	100	100	TGGGGAATATTGGACAATGGGGGCAACCCTGATCCAGCAATACCGCGTGTGTGAAGAAGGCCTGCGGGTTGTAAAGCACTTTCAGTAGGGAAGAAAAGCGGGTGGTTAATACTTGCCTGAATTGACGTTACCTACAGAAGAAGCACCGGCTAACTCCGTGCCAGCAGCCGCGGTAATACGGAGGGTGCAAGCGTTAATCGGAATTACTGGGCGTAAAGCGCGCGTAGGCGGCTTGGTCAGTCAGATGTGAAATCCCAGGGCTCAACCTTGGAACTGCATTTGATACTGCCAGGCTAGAGTATGTTAGAGGAAAGCGGAATTCCGGGTGTAGCGGTGAAATGCGTAGATATCCGGAGGAACATCAGTGGCGAAGGCGGCTTTCTGGAACAATACTGACGC…
ASV_BACT_MISEQ_610	0	0	0	0	0	0	0	0	0	0	0	0	0	0	0	0	0	0	0	23	0	19	4	27	0	0	0	0	73	Bacteria	Proteobacteria	Alphaproteobacteria	Puniceispirillales	NA	NA	100	100	100	100	100	100	TGGGGAATATTGGACAATGGGGGCAACCCTGATCCAGCAATGCCGCGTGCGTGAAGAAGGCCTTAGGGTTGTAAAGCGCTTTCGCCCGCGACGATGATGACGGTAGCGGGAGAAGAAGCCCCGGCTAACTCCGTGCCAGCAGCCGCGGTAATACGGAGGGGGCGAGCGTTGTTCGGAATTACTGGGCGTAAAGGGCGCGTAGGCGGCCCTATCAGTCAGGCGTGAAAGCCCCGGGCTCAACCTGGGATGTGCGTTTGATACTGTAGGGCTCGAGACCGGAAGAGGATGGCGGAATACCCAGTGTAGAGGTGAAATTCGTAGATATTGGGTGGAACACCAGTGGCGAAGGCGGCCATCTGGTCCGGATCTGACGCTGAGGCGCGAAAGCGTGGGGAGCA
ASV_BACT_MISEQ_612	0	0	0	22	0	0	0	0	0	0	0	0	0	0	0	0	0	0	0	0	0	28	0	22	0	0	0	0	72	Bacteria	NA	NA	NA	NA	NA	100	19	10	10	10	8	GACCAGAGAGTAAAGTCCCCGCACGACGGACAATTTTCTCTGTAGGAGTTTTCCCCTGAAACATTACCCGAGGAAATCCTTACAGTGGTTACGCCACGCATGATCCCACACAAGGCCGTTGTCATACATCGGACCACTGTAGCCTACATCGCAGTTTATTCCGGTTCCCCAGTGAATTTCCAATGCATAATCATTTCCGGGTGGTATCACCTTGCATTGAATCACCTAACACATATTACCCGACAAATGTTACACCTATCGCGGATAATATCTCAAGCACATCAGCCCTAAAGGGGTCATCTCAATTCACCGGTTTCGGTATGTTCTCTTCTCACTAACCAGGCTGCCGTCCGCAGCCACAAGACTCTTCCTCACATCT
ASV_BACT_MISEQ_615	0	0	0	0	0	0	0	0	0	0	0	0	34	0	0	0	0	0	0	0	38	0	0	0	0	0	0	0	72	Bacteria	NA	NA	NA	NA	NA	99	23	23	8	6	6	GAGCAGAGAGTAAAGTCCCTGCATGACGGACAATTTTCTCTCAAGGAGTTTTCCCTGAAATTTTACCCGAGGCAATCCTTACAGTGGTTACGCCACGCATGATCCCACGCAAGGCCGTTGTCATACATCAGACCATTGTAGCCTACATCGCAGTTTACTCCGGTTCCCCAGTGAACTTCCAATGCACAATCATTTCCGGGTGGTATCACCTTGCATTGAATCACCTAACACATATGATCCGACAAATGTTCAACCTATCGCGGATAATATCTCAAGCACATCAGCCCTAAAACCGGTCTCGGTATGTTCTTTTCTCACTAACCAGGCTGCCGTCTGCAGCCACAAGACTCTTCCTCGCGTCT
ASV_BACT_MISEQ_613	0	0	0	0	0	0	72	0	0	0	0	0	0	0	0	0	0	0	0	0	0	0	0	0	0	0	0	0	72	Bacteria	Bacteroidota	Bacteroidia	Chitinophagales	Saprospiraceae	Aureispira	100	100	100	100	100	100	TAAGGAATATTGGTCAATGGAGGCAACTCTGAACCAGCCATGCCGCGTGTGTGAAGAATGCCCTTTGGGTTGTAAAGCACTTTTATCTGGGAAGAATGACGGGGATTTATCCTTGGAGAGACGGTACCAGAAGAATAAGCACCGGCTAACTCCGTGCCAGCAGCCGCGGTAATACGGAGGGTGCAAGCGTTATCCGGAATCACTGGGTTTAAAGGGTACGTAGGCGGTTTTATAAGTCAGACGTCAAAGGCTGTGGCTAAACCACGGTACGCGTTTGAAACTGTAAGACTTGAATATGTTCGAGGTGCATGGAATGCTTCATGTAGCGGTGAAATGCATAGATATGAAGTAGAACACCAATTGCGAAGGCAGTGCACTAGGACATGATTGACGCTGAGG…
ASV_BACT_MISEQ_616	0	0	0	0	0	0	0	0	0	0	0	0	3	0	0	0	0	2	0	67	0	0	0	0	0	0	0	0	72	Bacteria	Proteobacteria	Gammaproteobacteria	Gammaproteobacteria Incertae Sedis	Unknown Family	NA	100	100	100	100	100	100	TGGGGAATATTGGACAATGGGCGCAAGCCTGATCCAGCAATGCCGCGTGTGTGAAGAAGGCCTGCGGGTTGTAAAGCACTTTTATTTGGAAAGAAAAGCTCTGGGCTAATACCCCTGAGAATTGACGGTACCTTATGAATAAGCACCGGCTAACTCCGTGCCAGCAGCCGCGGTAATACGGAGGGTGCAAGCGTTAATCGGAATTACTGGGCGTAAAGCGTGTGTAGGTGGTCCGTTAAGTCGGATGTGAAAGCCCCGGGCTCAACCTGGGAATTGCATTCGATACTGGCGGACTTGAGTTTAGCAGAGGAAAGTGGAATTCCGGGTGTAGCGGTGAAATGCGTAGATATCCGGAGGAACATCAGTGGCGAAGGCGACTTTCTGGGCTAAAACTGACAC…
ASV_BACT_MISEQ_614	0	0	0	0	0	0	0	0	15	0	0	0	11	0	0	0	0	0	0	0	46	0	0	0	0	0	0	0	72	Bacteria	Proteobacteria	Alphaproteobacteria	Rhodobacterales	Rhodobacteraceae	Pacificibacter	100	100	100	100	100	91	TGGGGAATCTTAGACAATGGGCGCAAGCCTGATCTAGCCATGCCGCGTGAGTGATGAAGGCCTTAGGGTCGTAAAGCTCTTTCACCTGTGAAGATAATGACGGTAGCAGGAAAAGAAACCCCGGCTAACTCCGTGCCAGCAGCCGCGGTAATACGGAGGGGGTTAGCGTTGTTCGGAATTACTGGGCGTAAAGCGTACGTAGGCGGATTAGTAAGTAAGAGGTGAAATCCCAGGGCTCAACCCTGGAACTGCCTTTTAAACTGCTAGTCTTGAGTTCGAGAGAGGTGAGTGGAATTCCAAGTGTAGAGGTGAAATTCGTAGATATTTGGAGGAACACCAGTGGCGAAGGCGGCTCACTGGCTCGATACTGACGCTGAGGTACGAAAGTGTGGGGAGCA
ASV_BACT_MISEQ_611	0	21	0	0	0	10	0	8	5	0	0	0	10	0	0	0	0	0	0	0	0	10	0	8	0	0	0	0	72	Bacteria	Proteobacteria	Alphaproteobacteria	Caulobacterales	Hyphomonadaceae	Hyphomonas	100	100	100	100	100	94	TGGGGAATCTTGCACAATGGGCGAAAGCCTGATGCAGCCATGCCGCGTGAATGATGAAGGCCTTAGGGTTGTAAAATTCTTTCGCTAGGGATGATAATGACAGTACCTAGTAAAGAAGCACCGGCTAACTTCGTGCCAGCAGCCGCGGTAATACGAAGGGTGCTAGCGTTGTTCGGAATTACTGGGCGTAAAGCGCGCGTAGGCGGACTATTAAGTCAGATGTGAAATCCCAAGGCTCAACCTTGGAACTGCATTTGAAACTGGTAGTCTAGAGATCAGGAGAGGTTGGCGGAATACCGAGTGTAGAGGTGAAATTCGTAGATATTCGGTGGAACACCAGTGGCGAAGGCGGCCAACTGGACTGATACTGACGCTGAGGCGCGAAAGTGTGGGGAGCA
ASV_BACT_MISEQ_622	0	0	0	0	0	0	0	0	0	0	0	0	0	0	0	0	0	0	0	0	0	0	0	0	0	0	71	0	71	Bacteria	Firmicutes	Bacilli	Bacillales	Planococcaceae	Chungangia	100	100	100	100	42	41	TAGGGAATCTTCCGCAATGGACGAAAGTCTGACGGAGCAACGCCGCGTGAGCGAAGAAGGTCTTCGGATCGTAAAGCTCTGTTGTTAGGGAAGAACAAGTATCGGAGGAAATGCCGGTACCTTGACGGTACCTGACGAGAAAGCCACGGCTAACTACGTGCCAGCAGCCGCGGTAATACGTAGGTGGCAAGCGTTGTCCGGATTTATTGGGCGTAAAGCGCGCGCAGGCGGTCCTTTAAGTCTGATGTGAAATCTTGCGGCTCAACCGCAAGCGGTCATTGGAAACTGGGGGACTTGAGTGCAGAAGAGGAAAGCGGAATTCCACGTGTAGCGGTGAAATGCGTAGAGATGTGGAGGAACACCAGTGGCGAAGGCGGCTTTCTGGTCTGTAACTGACGC…
ASV_BACT_MISEQ_620	0	0	0	0	0	0	0	0	0	0	0	0	0	0	0	0	0	0	0	0	71	0	0	0	0	0	0	0	71	NA	NA	NA	NA	NA	NA	34	16	16	16	10	10	AGTTATTCACAAGCTGGTCGGCGCCAAGCGCCTTCTGCCTCAAATCCAGCAATGCGCACAGACTCTCCACCTTCAGCGAGGCCTTCCCCCCACCCTTGTCTTCCATCACCTCCAGCAGTACTTCCCGCACGTCTTGCGCCTCCAAGGAAAGCTCCGCTACCTGGGTCGATTCCGTGGGGATGCCGTCCGGTGGGAGTGGCAAGACGGTGGCGTTCGATACCCGGATTAGATACCCGGCTGTCTCTTATACACATCTCCGAGCCCACGAGACCGGAGCCTATCT
ASV_BACT_MISEQ_617	0	0	0	0	0	6	0	0	0	7	0	0	25	0	0	0	0	6	0	0	21	0	3	3	0	0	0	0	71	Bacteria	Proteobacteria	Alphaproteobacteria	Rickettsiales	Mitochondria	NA	100	100	100	100	100	100	TAAGGAATATTGGACAATGAGCGAAAGCTTGATCCAGCAAGACTTGGTGAAGGATTGAAGGCTTAGGTTGTAAACTTCTTTTTTAATTGAGGATAATGACATTAAATTAAGAATAAGTCCCGACTAACTTCGTGCCAGCAGTCGCGGTAATACGAAGGGGGCTAGCCTTATTCGCCATAACTGGGCGTAAAGGGTCCGTAGGTTGCTCTCTGTAAAGTTATTTGTCAAATACTTTAGCTTAACTATAGATAGGCATTTAAAACAGGAGAGCTAGAGTCTGGTAGAGGAAAATAGAATTTTTCAACGAGGGGTAGAATCCATAGAAGTGAAAAAGAATATCACGTGCGAAAGCAATTTTCTGGTTCAGTACTGACGCTGAGGGACGAAGGCGTAGGTAGCG
ASV_BACT_MISEQ_619	0	0	0	0	0	0	6	0	24	7	0	0	28	0	0	0	0	0	0	0	0	0	0	0	0	0	0	6	71	Bacteria	Proteobacteria	Gammaproteobacteria	Enterobacterales	Morganellaceae	Providencia	100	100	100	100	100	100	TGGGGAATATTGCACAATGGGCGCAAGCCTGATGCAGCCATGCCGCGTGTATGAAGAAGGCCCTAGGGTTGTAAAGTACTTTCAGTCGGGAGGAAGGCGTTGATGCTAATATCATCAACGATTGACGTTACCGACAGAAGAAGCACCGGCTAACTCCGTGCCAGCAGCCGCGGTAATACGGAGGGTGCAAGCGTTAATCGGAATTACTGGGCGTAAAGCGCACGCAGGCGGTTGATTAAGTTAGATGTGAAATCCCCGGGCTTAACCTGGGAATGGCATCTAAAACTGGTCAGCTAGAGTCTTGTAGAGGGGGGTAGAATTCCATGTGTAGCGGTGAAATGCGTAGAGATGTGGAGGAATACCGGTGGCGAAGGCGGCCCCCTGGACAAAGACTGACGC…
ASV_BACT_MISEQ_621	0	0	0	0	0	0	0	0	0	0	0	0	0	0	0	0	0	0	0	0	0	0	0	71	0	0	0	0	71	Bacteria	Acidobacteriota	Thermoanaerobaculia	Thermoanaerobaculales	Thermoanaerobaculaceae	Subgroup 10	100	99	99	99	99	99	TGGGGAATATTGGACAATGGGCGCAAGCCTGATCCAGCAACGCCGCGTGGAGGATGACGGCCTTCGGGTTGTAAACTCCTGTCAGGTAGAACGAAAAAGTTGCAGTTAACAACCGCAACCTTTGACGGTACTACCAGAGGAAGCCCCGGCTAACTCCGTGCCAGCAGCCGCGGTAATACGGAGGGGGCGAGCGTTATTCGGAATTATTGGGCGTAAAGGGCGCGTAGGCGGCCTAGCAAGTCAGATGTGAAATCCCTCGGCTCAACCGAGGAACTGCCTCTGAAACTGCAAGGCTTGAGGCCGGGAGAGGGTAGTGGAATTCCTAGTGTAGCGGTGAAATGCGTAGATATTAGGAGGAACACCAGTGGCGAAGGCGGCTACCTGGACCGGTTCTGACGC…
ASV_BACT_MISEQ_618	0	0	0	0	0	0	22	0	0	0	0	0	0	0	49	0	0	0	0	0	0	0	0	0	0	0	0	0	71	Bacteria	Proteobacteria	Alphaproteobacteria	Rhodobacterales	Rhodobacteraceae	Octadecabacter	100	100	100	100	100	100	TGGGGAATCTTAGACAATGGGGGAAACCCTGATCTAGCGATGCCGCGTGTGTGACGAAGGCCTTAGGGTCGTAAAGCACTTTCGCCAAGGATGATAATGACAGTACTTGGTAAAGAAACCCCGGCTAACTCCGTGCCAGCAGCCGCGGTAATACGGAGGGGGTTAGCGTTGTTCGGAATTACTGGGCGTAAAGCGCACGTAGGCGGATATTTAAGTTAGAGGTGAAATCCCAGGGCTCAACCCTGGAACTGCCTTTAATACTGGATGTCTTGAGTTCGAGAGAGGTAAGTGGAATTCCAAGTGTAGAGGTGAAATTCGTAGATATTTGGAGGAACACCAGTGGCGAAGGCGGCTTACTGGCTCGATACTGACGCTGAGGTGCGAAAGCGTGGGGAGCA
ASV_BACT_MISEQ_626	0	0	0	0	0	0	0	0	31	0	0	0	0	20	0	0	0	0	0	0	19	0	0	0	0	0	0	0	70	Bacteria	NA	NA	NA	NA	NA	98	13	13	12	12	12	GAGCAGAGCGTAAAGTCCCTGCATGACGGACAATTTTCTCTCAAGGAGTTTTCCCCTGAAACCTTACCCGAGGCAACCCTTACAGTGGTTACGCCACGCATGATCCCACACAAGGCCGTTGTCATACATCGGACCACTGTCGCCTACATCGCAGTTTATTCCGGTTCCCCAGTGAATTTCCAATGCACAATCATTTCCGGGTGGTATCACCTTGCATTGAATCACCTAACACATATTATCCGACAAATGTTCAACCTATCGCGGATAATATCTCAAGCACATCAGCCCTAAAGAGGTCACCTCGATTCATCGGTCTCGGTATCTTCTCTTCTCACTAACCAGGCTGCCGTCTGCAGCCACAAGACTCTTCCTCGCGTCT
ASV_BACT_MISEQ_628	0	0	0	0	0	0	0	0	0	27	0	43	0	0	0	0	0	0	0	0	0	0	0	0	0	0	0	0	70	Bacteria	Bacteroidota	Bacteroidia	Chitinophagales	Saprospiraceae	Lewinella	100	100	100	100	100	100	TAAGGAATATTGGGCAATGGAGGCAACTCTGACCCAGCCATCCCGCGTGCAGGATGACGGCGCTACGCGTTGTAAACTGCTTTTGTACCAGATGAAACACTTCCATTCATGGAGGCTTGACGTTATGGTAAGAATAAGCACCGGCTAACTCCGTGCCAGCAGCCGCGGTAATACGGAGGGTGCAAGCGTTATCCGGAATCACTGGGTTTAAAGGGTGCGTAGGCGGGCCAATAAGTCAGAGGTGAAAGCCCACAGCTTAACTGTGGAACTGCCTTTGATACTGTTGGTCTTGAATTAGGTTGAGGTTAGCGGAATGTGGCATGTAGCGGTGAAATGCTTAGATATGCCATAGAACACCGATTGCGAAGGCAGCTAACTGGCCCTTGATTGACGCTGAGG…
ASV_BACT_MISEQ_631	0	0	0	0	0	0	0	0	0	0	0	0	0	0	0	0	0	0	0	0	0	0	0	0	0	0	42	28	70	Bacteria	Proteobacteria	Alphaproteobacteria	Sphingomonadales	Sphingomonadaceae	Sphingobium	100	100	100	100	100	90	TAGGGAATATTGGACAATGGGCGAAAGCCTGATCCAGCAATGCCGCGTGAGTGATGAAGGCCTTAGGGTTGTAAAGCTCTTTTACCCGGGATGATAATGACAGTACCGGGAGAATAAGCTCCGGCTAACTCCGTGCCAGCAGCCGCGGTAATACGGAGGGAGCTAGCGTTGTTCGGAATTACTGGGCGTAAAGCGCACGTAGGCGGCTATTCAAGTCAGAGGTGAAAGCCCGGGGCTCAACCCCGGAACTGCCTTTGAAACTAGATAGCTTGAATCCAGGAGAGGTGAGTGGAATTCCGAGTGTAGAGGTGAAATTCGTAGATATTCGGAAGAACACCAGTGGCGAAGGCGGCTCACTGGACTGGTATTGACGCTGAGGTGCGAAAGCGTGGGGAGCA
ASV_BACT_MISEQ_623	0	17	0	19	0	19	0	15	0	0	0	0	0	0	0	0	0	0	0	0	0	0	0	0	0	0	0	0	70	Bacteria	Proteobacteria	Gammaproteobacteria	Pseudomonadales	KI89A clade	NA	100	100	100	100	100	100	TAGGGAATCTTGGGCAATGGGCGAAAGCCTGACCCAGCGATGCCGCGTGTGTGAAGAAGGCCTTAGGGTTGTAAAGCACTTTCAGTCGTGAAGAAATGTTTAGGGCTAATATCCCTGAGCTTTGACGTTAACGACAGAAGAAGCACCGGCTAACTCCGTGCCAGCAGCCGCGGTAATACGGAGGGTGCGAACGTTAATCGGAATTACTGGGCGTAAAGCGCGCGTAGGCGGTTTGACAAGTGGGATGTGAAAGCCCTGGGCTCAACCTGGGAACTGCATTCCAAACTGTTAGGCTAGAGTATGGTAGAGGGAGGTAGAATTTCCTGTGTAGCGGTGAAATGCGTAGATATAGGAAGGAATACCGGTGGCGAAGGCGGCCTCCTGGACCAATACTGACGC…
ASV_BACT_MISEQ_627	0	0	0	0	0	0	0	0	0	49	0	21	0	0	0	0	0	0	0	0	0	0	0	0	0	0	0	0	70	Bacteria	Bacteroidota	Bacteroidia	Flavobacteriales	Flavobacteriaceae	Maribacter	100	100	100	100	100	95	TGAGGAATATTGGACAATGGAGGAGACTCTGATCCAGCCATGCCGCGTGCAGGAAGAATGCCCTATGGGTAGTAAACTGCTTTTATACGGGAAGAAAAATAGCTACGTGTAGCTTACTGACGGTACCGTAAGAATAAGGACCGGCTAACTCCGTGCCAGCAGCCGCGGTAATACGGAGGGTCCGAGCGTTATCCGGAATTATTGGGTTTAAAGGGTCCGTAGGCGGGCGATTAAGTCAGTGGTGAAAGTCTGTAGCTCAACTATAGAATTGCCTTTGATACTGATCGTCTTGAGTTGTAGTGAAGTTGCCGGAATATGTAGTGTAGCGGTGAAATGCATAGATATTACATAGAACACCGATTGCGAAGGCAGGTGACTAACCATATACTGACGCTGATG…
ASV_BACT_MISEQ_629	0	0	0	0	0	0	0	0	0	0	0	0	0	70	0	0	0	0	0	0	0	0	0	0	0	0	0	0	70	Bacteria	Proteobacteria	NA	NA	NA	NA	78	53	46	45	39	39	TGAGGACGGCTCTTTGCAGCGGAAGACGGGTCAGGTAACTGCGAGTTACACTTCGTTTTACATCTGATTTTGAAGAAATGTCTGTCGACGAGCGCGAAATCAGAAAAATCATCACTGAAGTAGAAGCGACGAGTTGGCGTCTACGCGAAACGATTCGAATCGGGGAGCCTACCGCAACGCATCGACAAGGGCAAATACGCCGTTTGTGAACGCTCGAGGAGCAGAAGGCCTGGAAGCGAGAGGCCGGCTTCGACTATATTGATACAGCAACCGGATTAGATAC
ASV_BACT_MISEQ_630	0	0	0	0	0	0	0	0	0	0	0	0	0	0	0	0	0	0	0	0	0	0	0	31	0	0	39	0	70	Bacteria	Proteobacteria	Alphaproteobacteria	Caulobacterales	Parvularculaceae	Marinicaulis	100	100	100	100	100	99	TGGGGAATATTGGACAATGGGCGAAAGCCTGATCCAGCCATGCCGCGTGAATGAAGAAGGCCTTAGGGTTGTAAAGTTCTTTCAATGGTGAAGATAATGACGGTAACCATACAAGAAGCCCCGGCTAATTTCGTGCCAGCAGCCGCGGTAATACGAAAGGGGCTAGCGTTGTTCGGAATTACTGGGCGTAAAGCGCACGTAGGCGGCATTGTAAGTTGGGGGTGAAATCCCGGAGCTCAACTCCGGAACTGCCTCCAAAACTACAAAGCTAGAGGATGTGAGAGGATAGTGGAATTCCGAGTGTAGAGGTGAAATTCGTAGATATTCGGAAGAACACCAGTGGCGAAGGCGACTGTCTGGCACATTTCTGACGCTGAGGTGCGAAAGCGTGGGGAGCA
ASV_BACT_MISEQ_625	0	0	0	13	0	0	0	20	0	0	0	0	0	0	0	0	16	0	0	0	0	0	0	0	0	0	21	0	70	Bacteria	Proteobacteria	Alphaproteobacteria	Rhizobiales	NA	NA	100	100	100	97	19	19	TGGGGAATATTGGACAATGGGCGAAAGCCTGATCCAGCCATGCCGCGTGTGTGATGAAGGCCTTAGGGTTGTAAAACACTTTCACCGGTGAAGATAATGACGGTAACCGGAGAAGAAGCCCCGGCTAACTTCGTGCCAGCAGCCGCGGTAATACGAAGGGGGCTAGCGTTGTTCAGAATTACTGGGCGTAAAGCGCACGTAGGCGGACTGATCAGTCAGTGGTGAAATCCCGGGGCTCAACCCCGGAACTGCCTTTGATACTGTCAGTCTTGAGTTCGGGAGAGGTGAGTGGAATTCCGAGTGTAGAGGTGAAATTCGTAGATATTCGGAAGAACACCAGTGGCGAAGGCGACTCACTGGCCCGATACTGACGCTGAGGTGCGAAAGCGTGGGGAGCA
ASV_BACT_MISEQ_624	0	0	7	0	0	0	0	0	0	0	0	4	2	0	0	0	0	0	0	0	0	0	0	0	0	0	0	57	70	Bacteria	Proteobacteria	Alphaproteobacteria	Reyranellales	Reyranellaceae	Reyranella	100	100	100	100	100	100	TGGGGAATATTGGACAATGGGGGCAACCCTGATCCAGCCATGCCGCGTGAGTGATGAAGGCCTTCGGGTTGTAAAGCTCTTTTGGCGGGGACGATGATGACGGTACCCGCAGAATAAGCCCCGGCTAACTTCGTGCCAGCAGCCGCGGTAAGACGAAGGGGGCTAGCGTTGTTCGGAATTACTGGGCGTAAAGCGCGTGTAGGCGGTTGTTCAAGTCGGGTGTGAAAGCCTTGAGCTCAACTCAAGAAATGCACTCGGTACTGGATGACTAGAGGACCGGAGAGGATAGTGGAATTCCCAGTGTAGTGGTGAAATACGTAGAGATTGGGAAGAACACCAGTGGCGAAGGCGGCTATCTGGACGGTTTCTGACGCTAAGACGCGAAAGCGTGGGGAGCA
ASV_BACT_MISEQ_635	0	0	0	0	0	0	0	0	0	0	0	0	0	0	0	0	0	0	0	0	69	0	0	0	0	0	0	0	69	Bacteria	NA	NA	NA	NA	NA	90	25	13	3	3	2	AAGCGAATCATGTTCGGAAACCTTGAGGGTGCAGTGCGGAGAGGACGGAGTGGGAAGGAGAAAGGAGTGACCGATTGCGTACAGAGCGACATCCGAGCGTTTGGCATAACCGGGGATTGGAAAGCGATGACGTTAAATGCTGAGGTGTAGGTTGAAGCGGTCATGGAGGGTGGACGGAGGTTCATGGCCGCGTGGAGGAAGGATTAGATACCCTGCTGTCTCTTATACACATCTCCGAGCCCACGAGACCGGAGCCTATCTCGTATGCCGTCTTCTGCTTGAA
ASV_BACT_MISEQ_633	0	0	3	0	0	0	0	0	0	0	0	0	0	0	0	0	0	0	0	0	0	0	0	0	0	0	17	49	69	Bacteria	Actinobacteriota	Actinobacteria	Corynebacteriales	Corynebacteriaceae	Corynebacterium	100	100	100	100	100	99	TGGGGAATATTGCACAATGGGCGCAAGCCTGATGCAGCGACGCCGCGTGGGGGATGACGGCCTTCGGGTTGTAAACTCCTTTCGCTAGGGACGAAGCTTTTTGTGACGGTACCTAGATAAGAAGCACCGGCTAACTACGTGCCAGCAGCCGCGGTAATACGTAGGGTGCGAGCGTTGTCCGGAATTACTGGGCGTAAAGGGCTCGTAGGTGGTTTGTCGCGTCGTCTGTGAAATTCCGGGGCTTAACTCCGGGCGTGCAGGCGATACGGGCATAACTTGAGTACTGTAGGGGTAACTGGAATTCCTGGTGTAGCGGTGAAATGCGCAGATATCAGGAGGAACACCGATGGCGAAGGCAGGTTACTGGGCAGTTACTGACGCTGAGGAGCGAAAGCATGG…
ASV_BACT_MISEQ_634	0	0	0	0	0	0	0	0	0	69	0	0	0	0	0	0	0	0	0	0	0	0	0	0	0	0	0	0	69	Bacteria	Proteobacteria	Gammaproteobacteria	Arenicellales	Arenicellaceae	Arenicella	100	100	100	100	100	100	TGGGGAATATTGGACAATGGGCGCAAGCCTGATCCAGCAATACCTCGTGTGTGAAGAAGGCCTTAGGGTTGTAAAGCACTTTCAATTGGGACGAAGATTGGTAGTTTAATATACTGCTAATTTGACGGTACCTTTAGAAGAAGCACCGGCTAACTCCGTGCCAGCAGCCGCGGTAATACGGAGGGTGCAAGCGTTAATCGGAATTACTGGGCGTAAAGCGCGCGTAGGTGGTTTGATAAGTTAGATGTGAAAGCCCTGGGCTTAACCTAGGAATTGCATTTAAAACTGTCTCACTAGAGTATGGTAGAGGGAAGTGGAATTCCACATGTAGCGGTGAAATGCGTAGAGATGTGGAGGAACACCAGTGGCGAAGGCGACTTCCTGGACTAATACTGACAC…
ASV_BACT_MISEQ_632	0	22	0	6	0	9	0	3	0	0	0	0	0	0	0	0	0	0	6	7	0	16	0	0	0	0	0	0	69	Bacteria	Proteobacteria	Gammaproteobacteria	NA	NA	NA	100	100	100	39	39	39	TGGGGAATATTGGACAATGGGCGCAAGCCTGATCCAGCAATGCAGCGTGTGTGAAGAAGGCCTGCGGGTTGTAAAGCACTTTCAATAGAGAAGAAATGGTTAAGGTTAATAACCTTGATTTTTGACGTTATCTATACAAGAAGCACCGGCTAACTCCGTGCCAGCAGCCGCGGTAATACGGAGGGTGCAAGCGTTAATCGGAATTACTGGGCGTAAAGCGCGCGTAGGCGGCTTCGTCAGTCAGATGTGAAAGCCCAGGGCTCAACCTTGGAATTGCACTTGATACTGCGGAGCTAGAGTATGGTAGAGGGGAGTGGAATTTCCAGTGTAGCGGTGAAATGCGTAGATATTGGAAGGAACACCAGTGGCGAAGGCGACTCCCTGGGCCAATACTGACGC…
ASV_BACT_MISEQ_636	0	0	0	46	0	0	0	0	0	0	0	0	0	0	0	0	0	22	0	0	0	0	0	0	0	0	0	0	68	Bacteria	Proteobacteria	Alphaproteobacteria	NA	NA	NA	86	52	50	50	49	49	GGGCAGGGCGTAGTACAGTCCTTGCATGATGGACAAGCCCCCCCCTGGGAAAACCTTTACAGTGGTTAACCACGCATGACCCCGCACAAGGCCGTTGTCATACATCGGACCACTGTAGCACAAATTGGAGTTTTTTCACGTTCCCCAGCGCATTTCCAATGCACAATCATTTCCGGTTGATCTCACGCCTTGCATATAATCACCTAAAACATATTATTCAACCTATCGCGTGTAATATCTCAAGACATAAACCCTAACAAGGTGACATCGAATCACGGGTCTCGGCATTTTCTCTTCTCACACACCAAGCTACTTCCCGCATCCACAAGACTTTTCCTCGCGTCTCACAGGGCTATTCCCCCTGAACCCTTG
ASV_BACT_MISEQ_637	0	0	0	0	32	0	0	0	0	0	0	0	0	0	36	0	0	0	0	0	0	0	0	0	0	0	0	0	68	Bacteria	Bacteroidota	Bacteroidia	Flavobacteriales	Flavobacteriaceae	Costertonia	100	100	100	100	100	72	TGAGGAATATTGGACAATGGGCGGGAGCCTGATCCAGCCATGCCGCGTGCAGGAAGAATGCCCTATGGGTAGTAAACTGCTTTTATACGGGAAGAAACCTGTCTACGAGTAGACAGCTGACGGTACCGTAAGAATAAGGACCGGCTAACTCCGTGCCAGCAGCCGCGGTAATACGGAGGGTCCGAGCGTTATCCGGAATTATTGGGTTTAAAGGGTCCGTAGGCGGGCCGATAAGTCAGGGGTGAAAGTCTGCCGCTCAACGGTAGAACGGCCTTTGATACTGTCGGTCTTGAATTATATCGAAGTGGGCGGAATATGTAGTGTAGCGGTGAAATGCATAGATATTACATAGAACACCGATCGCGAAGGCAGCTCACTAGGTATATATTGACGCTGATG…
ASV_BACT_MISEQ_638	0	0	0	0	0	0	0	0	0	0	0	68	0	0	0	0	0	0	0	0	0	0	0	0	0	0	0	0	68	Bacteria	Proteobacteria	Gammaproteobacteria	Pseudomonadales	Hahellaceae	Hahella	100	100	100	100	100	100	TGGGGAATATTGGACAATGGGGGCAACCCTGATCCAGCCATGCCGCGTGTATGAAGAAGGCCTTCGGGTTGTAAAGTACTTTCAGTGGTGAGGAAGGGTGAGCAGTGAATAGCTGTTTACATTGACGTTAGCCACAGAAGAAGCACCGGCAAACTCCGTGCCAGCAGCCGCGGTAATACGGAGGGTGCAAGCGTTAATCGGAATTACTGGGCGTAAAGCGCGCGTAGGCGGTTGCATAAGCGAGATGTGAAATTCCCGGGCTTAACCTGGGGACTGCATTTCGAACTGTGTGGCTAGAGTTTTGGAGAGGAGAGTAGAATTCCCAGTGTAGCGGTGAAATGCGTAGAGATTGGGAGGAATACCAGTGGCGAAGGCGGCTCTCTGGCCAAGAACTGACGC…
ASV_BACT_MISEQ_639	0	3	0	0	21	0	0	8	0	0	0	0	0	0	0	0	0	0	0	19	0	16	0	0	0	0	0	0	67	Bacteria	Bdellovibrionota	Bdellovibrionia	Bdellovibrionales	Bdellovibrionaceae	OM27 clade	100	100	100	100	100	100	TGGGGAATATTGCGCAATGGGCGAAAGCCTGACGCAGCTACGCCGCGTGAGTGATGAAGGCCCCAGGGTCGTAAAGCTCTGTCGGGGGGGAAGAAGTTCTGACGGTACCCCCCAAGAAAGCACCGGCTAACTCCGTGCCAGCAGCCGCGGTAATACGGAGGGTGCAAGCGTTGCTCGGAATCACTGGGCGTAAAGCGTACGCAGGCGGCTTTTCAAGTCGGGTGTGAAAGCCCGGGGCTCAACCCCGGAACTGCATTCGAAACTGGATCGCTTGAGTACTGGAGAGGGAAGCGGAATTCCTGGTGTAGAGGTGAAATTCGTAGATATCAGGAGGAACACCCGTGGCGAAAGCGGCTTCCTGGCCAGATACTGACGCTCATGTACGAAAGCGTGGGGAGCA
ASV_BACT_MISEQ_640	0	0	0	0	0	0	0	0	0	0	0	0	0	0	0	0	0	0	0	0	0	0	0	67	0	0	0	0	67	Bacteria	Proteobacteria	Alphaproteobacteria	Rhodobacterales	Rhodobacteraceae	NA	100	100	100	100	100	39	TGGGGAATCTTAGACAATGGGCGCAAGCCTGATCTAGCCATACCGCGTGAGTGATGAAGGCCCTAGGGTCGTAAAGCTCTTTCGCCAGGGATGATAATGACAGTACCTGGTAAAGAAGTCCCGGCTAACTCCGTGCCAGCAGCCGCGGTAATACGGAGGGGACTAGCGTTGTTCGGAATTACTGGGCGTAAAGCGCACGTAGGCGGACCAGTCAGTCAGGGGTGAAATCCCGGGGCTCAACCCCGGAACTGCCTTTGATACTGCTGGTCTTGAGTTCGAGAGAGGTGAGTGGAATTCCGAGTGTAGAGGTGAAATTCGTAGATATTCGGAGGAACACCAGTGGCGAAGGCGGCTCACTGGCTCGATACTGACGCTGAGGTGCGAAAGCGTGGGGAGCA
ASV_BACT_MISEQ_646	0	0	0	0	0	0	0	0	0	0	0	0	0	0	0	0	0	24	0	0	0	42	0	0	0	0	0	0	66	Bacteria	NA	NA	NA	NA	NA	80	37	37	24	24	24	TACGGGCGGCAGCGGTACGGGCGGCAACGGTCGAGTTGACCGTCGACAAGGCGACGGGAGGTCCCAATTGGGCTTCACCAAGCTGGACCCAAGACGATTCAATCCGGATTCCTTCCTCGCCACTGGCCTCTGCACGCGGGACACGCGGCATTCACACACCACCCGTGAATTACGCGCTGACAACTCCCATTCAACAGGATTAGATACCCTGCTGTCTCTTATACACATCTCCGAGCCCACGAGACGGAGCTACATCTCGTATGCCGTCTTCTGCTTGAAAAAA
ASV_BACT_MISEQ_648	0	0	0	0	0	0	0	0	0	0	0	0	0	0	0	0	0	0	0	0	0	0	0	0	0	0	0	66	66	Bacteria	Firmicutes	Bacilli	Staphylococcales	Staphylococcaceae	Staphylococcus	100	100	100	99	99	99	TAGGGAATCTTCCGCAATGGACGAAAGTCTGACGGAGCAACGCCGCGTGAGTGATGAAGGTTTTCGGATCGTAAAACTCTGTTATTAGGGAAGAACAAATGTGTAAGTAACTGTGCACATCTTGACGGTACCTAATCAGAAAGCCACGGCTAACTACGTGCCAGCAGCCGCGGTAATACGTAGGTGGCAAGCGTTATCCGGAATTATTGGGCGTAAAGCGCGCGTAGGCGGTTTCTTAAGTCTGATGTGAAAGCCCACGGCTCAACCGTGGAGGGTCATTGGAAACTGGGAAACTTGAGTACAGAAGAGGAAAGTGGAATTCCATGTGTAGCGGTGAAATGCGCAGAGATATGGAGGAACACCAGTGGCGAAGGCGACTTTCTGGTCTGTAACTGACGC…
ASV_BACT_MISEQ_645	0	0	0	0	0	0	0	0	0	0	0	0	66	0	0	0	0	0	0	0	0	0	0	0	0	0	0	0	66	Bacteria	Bacteroidota	Bacteroidia	Flavobacteriales	Flavobacteriaceae	Pricia	100	100	100	100	100	52	TGAGGAATATTGGACAATGGGCGGGAGCCTGATCCAGCCATGCCGCGTGCAGGAAGAATGCCCTATGGGTAGTAAACTGCTTTTGTACGGGAAGAAACCCACCTACGTGTAGGTGGCTGACGGTACCGTAAGAATAAGGACCGGCTAACTCCGTGCCAGCAGCCGCGGTAATACGGAGGGTCCGAGCGTTATCCGGAATTATTGGGTTTAAAGGGTCCGTAGGCGGGCCGGTAAGTCAGAGGTGAAAGTCCATAGCTCAACTATGGAACTGCCTTTGATACTGTCGGTCTTGAGTCATGGTGAAGTGGGCGGAATATGTAGTGTAGCGGTGAAATGCATAGATATTACATAGAACACCGATTGCGAAGGCAGCTCACTAACCATGTACTGACGCTGATG…
ASV_BACT_MISEQ_647	0	0	0	0	0	0	0	0	0	0	0	0	0	0	0	0	0	0	0	0	0	0	0	0	0	0	66	0	66	Bacteria	Proteobacteria	Gammaproteobacteria	Enterobacterales	Morganellaceae	Providencia	100	100	100	100	100	100	TGGGGAATATTGCACAATGGGCGCAAGCCTGATGCAGCCATGCCGCGTGTATGAAGAAGGCCCTAGGGTTGTAAAGTACTTTCAGTCGGGAGGAAGGCGTTGATGCTAATATCATCAACGATTGACGTTACCGACAGAAGAAGCACCGGCTAACTCCGTGCCAGCAGCCGCGGTAATACGGAGGGTGCAAGCGTTAATCGGAATTACTGGGCGTAAAGCGCACGCAGGCGGTTAATTAAGTTAGATGTGAAATCCCCGGGCTTAACCTGGGAATGGCATCTAAAACTGGTTAGCTAGAGTCTTGTAGAGGGGGGTAGAATTCCATGTGTAGCGGTGAAATGCGTAGAGATGTGGAGGAATACCGGTGGCGAAGGCGGCCCCCTGGACAAAGACTGACGC…
ASV_BACT_MISEQ_644	0	0	0	0	0	0	0	0	0	3	0	0	2	0	0	0	0	0	0	0	4	0	3	0	0	0	17	37	66	Bacteria	Proteobacteria	Alphaproteobacteria	Azospirillales	Azospirillaceae	Azospirillum	100	100	100	100	100	100	TGGGGAATATTGGACAATGGGCGCAAGCCTGATCCAGCAATGCCGCGTGAGTGATGAAGGCCTTAGGGTTGTAAAGCTCTTTCGCACGTGACGATGATGACGGTAACGTGAGAAGAAGCCCCGGCTAACTTCGTGCCAGCAGCCGCGGTAATACGAAGGGGGCTAGCGTTGTTCGGAATTACTGGGCGTAAAGGGCGCGTAGGCGGCCTGTTTAGTCGGAAGTGAAAGCCCCGGGCTCAACCTGGGAATTGCTTTCGATACTGGCAGGCTTGAGTTCCGGAGAGGATGGTGGAATTCCCAGTGTAGAGGTGAAATTCGTAGATATTGGGAAGAACACCGGTGGCGAAGGCGGCCATCTGGACGGACACTGACGCTGAGGCGCGAAAGCGTGGGGAGCA
ASV_BACT_MISEQ_642	0	0	0	0	0	0	36	0	0	0	0	0	0	0	0	0	0	0	0	0	30	0	0	0	0	0	0	0	66	Bacteria	Proteobacteria	Gammaproteobacteria	Pseudomonadales	Marinomonadaceae	Marinomonas	100	100	100	100	100	100	TGGGGAATATTGGACAATGGGCGCAAGCCTGATCCAGCCATGCCGCGTGTGTGAAGAAGGCCTTAGGGTTGTAAAGCACTTTCAGGAGTGAGGAAGGGTATCTTGTTAATACCAAGATATTTTGACGTTAGCTCCAGAAGAAGCACCGGCTAACTCTGTGCCAGCAGCCGCGGTAATACAGAGGGTGCAAGCGTTAATCGGAATTACTGGGCGTAAAGCGCGCGTAGGTGGTTTGTTAAGTCTGATGTGAAATCCCAGGGCTCAACCTTGGAATGGCACCGGATACTGGCAGGCTAGAGTACGGTAGAGGGGTGTGGAATTTCCTGTGTAGCGGTGAAATGCGTAGATATAGGAAGGAACATCAGTGGCGAAGGCGACACCCTGGACTGATACTGACAC…
ASV_BACT_MISEQ_643	0	0	0	0	0	0	0	0	13	30	0	23	0	0	0	0	0	0	0	0	0	0	0	0	0	0	0	0	66	Bacteria	Bdellovibrionota	Bdellovibrionia	Bdellovibrionales	Bdellovibrionaceae	Bdellovibrio	100	56	56	56	56	56	TGGGGAATTTTGCACAATGGGCGAAAGCCTGATGCAGCAATGCCGCGTGAGTGACGAAGGCTTTCGGGTTGTAAAGCTCTGTCAGATGGGAAGAATGACCTGGTGGTGAACCACCAGGAGTGACGGTACCATCAAAGGAAGGGGCGGCTAACTCTGTGCCAGCAGCCGCGGTAATACAGAGGCCTCGAGCGTTGTTCGGAATTACTGGGCGTAAAGCGAGTGTAGGTGGCATATTAAGTCAGATGTGAAAGCCCTAGGCTTAACCTAGGAAGTGCATTTGATACTGGTATGCTTGAGTGCGATAGAGGAGAGTGGAATTACAGGTGTAGGGGTGAAATCCGTAGATATCTGTAGGAATACCAATTGTGAAGACAGCTCTCTGGCTCGCTACTGACACTG…
ASV_BACT_MISEQ_641	0	0	0	16	0	0	0	16	0	0	0	0	0	0	0	0	0	0	0	18	0	0	0	16	0	0	0	0	66	Bacteria	Proteobacteria	Alphaproteobacteria	Micavibrionales	NA	NA	100	99	98	79	48	48	TTAGGAATATTGCGCAATGGGGGAAACCCTGACGCAGCCATGCCGCGTGAGTGAAGAAGGCCTTAGGGTTGTAAAACTCTTTTACCCGGGAAGATAATGACTGTACCGGGAGAAAAAGCTCCGGCTAACTCCGTGCCAGCAGCCGCGGTAATACGGAGGGAGCAAGCGTTGTTCGGAATTACTGGGCGTAAAGCGTGCGTAGGCGGTCTAATAAGTCAGAAGTGAAAGCCCGGGGCTCAACCCCGGAATTGCTTTTGAAACTATTAGACTTGAGTCCGGGAGGGGTCAGTAGAATTCCGAGTGTAGAGGTGAAATTCGTAGATATTCGGAGGAATACCAGTGGCGTAGGCGACTGACTGGACCGGAACTGACGCTGAGGTACGAAAGTGTGGGGAGCA
ASV_BACT_MISEQ_651	0	0	0	0	0	0	0	56	0	0	0	9	0	0	0	0	0	0	0	0	0	0	0	0	0	0	0	0	65	Bacteria	Proteobacteria	NA	NA	NA	NA	97	58	47	47	47	47	AGAAAGCCATGGCAGTCACAAAGCCTCTTGAGAAGGCCTCACGAAACCTCGACACTATTGGCACTTGTCATTTACGCAATTTTTTATGGCCACTTGACTTGGCTGTGTGATGGGAGATTGTGATGAGCACAAGCCGTAAACCAAGACTCTCTCGTCTGAAACTGCAACCGGTACAGTACAGTACAGTACAGTACTGGTACGCAGCTCTCTTGCATATTTCCCCTATATATTAAGTAGTACAGGATTAGATACCCGGCTGTCTCTTATACACATCTCCGAGCCC
ASV_BACT_MISEQ_653	0	0	0	0	0	0	0	0	0	0	0	0	0	0	0	0	0	0	0	0	0	0	0	0	0	0	65	0	65	Bacteria	Planctomycetota	Planctomycetes	Pirellulales	Pirellulaceae	Blastopirellula	100	100	100	92	92	92	TCGAGAATCTTCCGCAATGGACGAAAGTCTGACGGAGCGACGCCGCGTGATGGACGAAGGCCCTCGGGTTGTAAACATCTGTCGTAGGGGAGGAAATTTTGACCGATCCTAGGAGGAAGCACAGGCTAAGTTCGTGCCAGCAGCCGCGGTAATACGAACTGTGCAAACGTTATTCGGAATCACTGGGCTTAAAGGGTGCGTAGGCGGCTTGATAAGTCAGGTGTGAAATCCCACGGCCCAACCGTGGAACTGCGCTTGAAACTATTTAGCTTGAGTATCTCAGGGGTGAGCGGAACTTCCAGTGGAGCGGTGAAATGTGTTGATATTGGAAGGAACACCGGTAGCGAAAGCGGCTCACTGGGGGATGTCTGACGCTGAGGCACGAAAGCTAGGGGAGCG
ASV_BACT_MISEQ_654	0	0	0	0	0	0	0	0	0	0	0	0	0	0	0	0	0	0	0	0	0	0	0	0	0	0	0	65	65	Bacteria	Actinobacteriota	Actinobacteria	Micrococcales	Micrococcaceae	Kocuria	100	100	100	100	100	92	TGGGGAATATTGCACAATGGGCGAAAGCCTGATGCAGCGACGCCGCGTGAGGGATGACGGCCTTCGGGTTGTAAACCTCTTTCAGCAGGGAAGAAGCCACAAGTGACGGTACCTGCAGAAGAAGCGCCGGCTAACTACGTGCCAGCAGCCGCGGTAATACGTAGGGCGCAAGCGTTGTCCGGAATTATTGGGCGTAAAGAGCTCGTAGGCGGTTTGTCGCGTCTGCTGTGAAAGTCCGGGGCTTAACCCCGGGTGTGCAGTGGGTACGGGCAGACTAGAGTGCAGTAGGGGAGACTGGAATTCCTGGTGTAGCGGTGGAATGCGCAGATATCAGGAGGAACACCGATGGCGAAGGCAGGTCTCTGGGCTGTTACTGACGCTGAGGAGCGAAAGCATGGG…
ASV_BACT_MISEQ_650	0	0	0	65	0	0	0	0	0	0	0	0	0	0	0	0	0	0	0	0	0	0	0	0	0	0	0	0	65	Bacteria	Proteobacteria	Alphaproteobacteria	Rhodobacterales	Rhodobacteraceae	NA	100	100	100	95	95	33	TGGGGAATCTTAGACAATGGGCGCAAGCCTGATCTAGCGATGCCGCGTGAGTGATGAAGGCCTTAGGGTCGTAAAGCTCTTTCGCCAGGGATGATAATGACAGTACCTGGTAAAGAAACCCCGGCTAACTCCGTGCCAGCAGCCGCGGTAATACGGAGGGGGTTAGCGTTGTTCGGAATCACTGGGCGTAAAGGGCGCGTAGGCGGCCTAGATAGTCAGATGTGAAAGCCCAGGGCCCAACCCTGGAACTGCATTTGATACTCCTAGGCTAGAGGTCGAAAGAGGAGAGTGGAATACCCAGTGTAGAGGTGAAATTCGTAGATATTGGGTGGAACACCAGTGGCGAAAGCGGCTCTCTGGTTCGATACTGACGCTGAGGCGCGAAAGCGTGGGGAGCA
ASV_BACT_MISEQ_652	0	0	0	0	0	0	0	0	30	0	0	0	0	0	0	0	0	0	0	0	0	0	0	35	0	0	0	0	65	Bacteria	Proteobacteria	Alphaproteobacteria	Rhodobacterales	Rhodobacteraceae	NA	100	100	100	99	99	45	TGGGGAATCTTAGACAATGGGGGAAACCCTGATCTAGCCATGCCGCGTGAGTGATGAAGGCCCTAGGGTCGTAAAGCTCTTTCGCTGGGGAAGATAATGACGGTACCCAGTAAAGAAGTCCCGGCTAACTCCGTGCCAGCAGCCGCGGTAATACGGAGGGGACTAGCGTTGTTCGGAATTACTGGGCGTAAAGCGCGCGTAGGCGGACTTTTAAGTTAGAGGTGAAATCCCAGGGCTCAACCCTGGAACTGCCTTTAATACTGGAAGTCTTGAGTTCGAGAGAGGTGAGTGGAATTCCGAGTGTAGAGGTGAAATTCGTAGATATTCGGAGGAACACCAGTGGCGAAGGCGGCTCACTGGCTCGATACTGACGCTGAGGTGCGAAAGCGTGGGGAGCA
ASV_BACT_MISEQ_649	9	0	0	0	0	0	0	0	0	10	0	0	6	10	16	0	0	7	0	0	0	0	0	7	0	0	0	0	65	Bacteria	Bdellovibrionota	Oligoflexia	Oligoflexales	Oligoflexaceae	NA	100	100	100	100	100	100	TGGGGAATCTTGCACAATGGGCGCAAGCCTGATGCAGCAATGCCGCGTGAGTGAAGAAGGCTTTCGGGTTGTAAATCTCTTTCGACAGGGAAGAAGGGTTTCTATGTTAATAATTTAGAAATCTGACGGTACCTGTATAAGAAGCACCGGCTAACTCCGTGCCAGCAGCCGCGGTAATACGGAGGGTGCAAGCGTTGTTCGGAATTATTGGGCATAAAGCGCGCGTAGGTGGGCTTATAAGTCTTCTGTGAAAGCCCTGAGCTCAACTTGGGAATTGCAGTTGAAACTATAAGTCTTGAATACTGGAGGGGATGGCGGAATTCCTGGTGTAGAAGTGAAATTCATAGATATCAGGAGGAACACCAGAGGCGAAGGCGGCCATCTGGCCAAGTATTGACA…
ASV_BACT_MISEQ_657	0	0	0	0	0	7	0	0	12	11	0	0	10	0	4	0	0	0	0	0	0	16	0	4	0	0	0	0	64	Bacteria	NA	NA	NA	NA	NA	97	14	10	10	7	7	AACGCACCCCTAATGAGAGGTCATAGTATGAAGAAGTTGAACCTACTTGCTGGTCACTAAAAACAACTTCTTAGCTTTCCACAACAGAGAGTGGACAAGCGCGAACACGTTCGAGACACCGCCCACCCGCCCAAACGCTACGGATGCATATATGTTACTTGTCCACGGTACATACCTAACATGCGGGTACAAAGTAACATCTCCCATGAGCTATAGGAGCGTAGGGTTCTTCTTGTCCTCACTACCGAGAACGGCATCGGAGTCCGCCACCACACAGACTCCGATGCGCTTTACGCAGTGGGAGATGGTAACACTGGCCTCGCGTCAAGTGTGACCACTAATTTTATCCCATACTACCTTGACAAGAAGTACCGACGTGAAGATACTCCCGTATTCGTGT
ASV_BACT_MISEQ_660	0	0	0	0	0	0	0	0	0	0	0	0	0	0	64	0	0	0	0	0	0	0	0	0	0	0	0	0	64	Bacteria	NA	NA	NA	NA	NA	78	39	39	28	28	28	TACGGGCGGCAGCGGTACGGGCGGCAACGGTCGAGTTGACCGTCGACAAGGCGACGGGAGGTCCCAATTGGGCTTCACCAAGCTGGACCCAAGACGATTCAATCCGGATTCCTTCCTCGCCACTGGCCTCTGCACGCGGGACACGCGGCATTCACACACCACCCGTGAATTACGCGCTGACAACTCCCATTCAACAGGATTAGATACCCTGCTGTCTCTTATACACATCTCCGAGCCCACGAGACGCGTAGTAATCTCGTATGCCGTCTTCTGCTTGAAAAAA
ASV_BACT_MISEQ_655	5	0	0	0	0	0	0	59	0	0	0	0	0	0	0	0	0	0	0	0	0	0	0	0	0	0	0	0	64	Bacteria	Firmicutes	Bacilli	Lactobacillales	Carnobacteriaceae	Dolosigranulum	100	100	100	100	100	100	TAGGGAATCTTCCACAATGGGTGCAAACCTGATGGAGCAATGCCGCGTGAGTGAAGAAGGTCTTCGGATCGTAAAGCTCTGTTGTTAGAGAAGAACACGTGCTAGGTAACTACTAGCGCCTTGACGGTATCTAACCAGAAAGTCACGGCTAACTACGTGCCAGCAGCCGCGGTAATACGTAGGTGACAAGCGTTGTCCGGATTTATTGGGCGTAAAGGGAGCGCAGGCGGTCTGTTTAGTCTAATGTGAAAGCCCACGGCTTAACCGTGGAACGGCATTGGAAACTGACAGACTTGAATGTAGAAGAGGAAAATGGAATTCCAAGTGTAGCGGTGGAATGCGTAGATATTTGGAGGAACACCAGTGGCGAAGGCGATTTTCTGGTCTAACATTGACGCT…
ASV_BACT_MISEQ_659	0	0	0	0	0	0	0	0	0	22	0	0	0	0	0	30	0	0	0	0	0	0	12	0	0	0	0	0	64	Bacteria	Planctomycetota	Planctomycetes	Pirellulales	Pirellulaceae	Blastopirellula	100	100	100	100	100	100	TCGAGAATCTTCCGCAATGGGCGAAAGCCTGACGGAGCGACGCCGCGTGGTGGATGAAGGCCCTCGGGTTGTAAACACCTGTCGTAGGGGAGGAAATTTTGACCGATCCTAGGAGGAAGCACAGGCTAAGTTCGTGCCAGCAGCCGCGGTAATACGAACTGTGCAAACGTTATTCGGAATCACTGGGCTTAAAGGGTGCGTAGGCGGGTTTATAGGTCAGATGTGAAAGCCCACGGCTCAACCGTGGAATTGCGTTTGAAACCATAAGTCTTGAGGGGATCAGAGGAGAGCGGAACTGATGGTGGAGCGGTGAAATGCGTTGATATCATCAGGAACACCGGTGGCGAAAGCGGCTCTCTGGGATCTTTCTGACGCTGAGGCACGAAAGCTAGGGGAGCG
ASV_BACT_MISEQ_661	0	0	0	0	0	0	0	0	0	0	0	0	0	0	0	0	0	0	0	0	0	0	0	0	0	0	64	0	64	Bacteria	Bacteroidota	Bacteroidia	Flavobacteriales	Weeksellaceae	Cloacibacterium	100	100	100	100	100	100	TGAGGAATATTGGTCAATGGGTGCAAGCCTGAACCAGCCATCCCGCGTGAAGGACGACTGCCCTATGGGTTGTAAACTTCTTTTGTATAGGGATAAACCTACCCTCGTGAGGGTAGCTGAAGGTACTATACGAATAAGCACCGGCTAACTCCGTGCCAGCAGCCGCGGTAATACGGAGGGTGCAAGCGTTATCCGGATTTATTGGGTTTAAAGGGTCCGTAGGCGGACTTATAAGTCAGTGGTGAAAGCCTGTCGCTTAACGATAGAACTGCCATTGATACTGTAAGTCTTGAGTATATTTGAGGTAGCTGGAATAAGTAGTGTAGCGGTGAAATGCATAGATATTACTTAGAACACCAATTGCGAAGGCAGGTTACCAAGATATAACTGACGCTGAGG…
ASV_BACT_MISEQ_658	0	0	0	0	0	0	0	0	0	46	0	10	0	0	0	0	0	0	0	0	0	0	8	0	0	0	0	0	64	Bacteria	Desulfobacterota	Desulfuromonadia	Bradymonadales	NA	NA	100	100	100	100	100	100	TGGGGAATATTGCGCAATGGACGAAAGTCTGACGCAGCAACGCCGCGTGTGTGATGAAGGCTTTCGGGTCGTAAAGCACTGTCAGGAGGGAAGAAACAAAGACGGTACCTCCAAAGGAAGCACCGGCTAACTCCGTGCCAGCAGCCGCGGTAATACGGAGGGTGCAAACGTTGTTCGGAATCATTGGGCGTAAAGCGCACGTAGGCGGCTTATTAAGTCGGATGTGAAATCCCGGGGCTCAACCTCGGAATGCCATTGGAAACTGATAAGCTTGAGAGTGAGAGGGGTTAGTGGAATTGCTGGTGTAGGGGTGAAATCCGTAGAGATCAGCAGGAACACCGGTGGCGAAGGCGACTGACTGGATCATTTCTGACGCTGAGGTGCGAAAGCGTGGGTAGCA
ASV_BACT_MISEQ_656	0	0	0	0	0	12	0	0	0	8	0	0	0	35	0	0	0	9	0	0	0	0	0	0	0	0	0	0	64	Bacteria	Myxococcota	Polyangia	Haliangiales	Haliangiaceae	Haliangium	100	99	99	88	88	88	TGGGGAATATTGGACAATGGGGGAAACCCTGATCCAGCCATGCCGCGTGAGTGATGAAGGCCCTCGGGTCGTAAAGCTCTGTGGGGAGCCACGAAACCTTAACGGTTAATACCCGTTAAGCTGACGGTAGCTCTTTAGCAAGCACCGGCTAACTCCGTGCCAGCAGCCGCGGTAATACGGAGGGTGCAAACGTTGCTCGGAATTATTGGGCGTAAAGCGCACGTAGGCGGTCTTATAAGTCGGATGTGAAAGCCCTAGGCTTAACCAAGGAAGTGCATTCGAAACTGTAAGACTTGAGTATGGGAGAGGGTCGCGGAATTCTCGGTGTAGAGGTGAAATTCGTTGATATCGGGAGGAACACCAGTGGCGAAGGCGGCGACCTGGACCAATACTGACGCT…
ASV_BACT_MISEQ_665	0	0	0	0	0	0	0	0	0	0	25	0	20	0	0	0	0	0	0	0	18	0	0	0	0	0	0	0	63	Bacteria	NA	NA	NA	NA	NA	92	16	16	12	12	12	GAGCAGAGCGTAAAGTCGCTGCATGACGGACAATTTTCTCTCAAGGAGTTTTCCCCTGAAACTTTACCCGAGGCAATCCTTACAGTGGTTACGCCACGCATGATCCCACAAAAGGCCGTTGTAATACATCGGACCACTGTAGCCTACATCGCAGTTTATTCCGGTTCCCCAGTGAATTTCCAATGCACAATCATTTCCGGGTGGAATCACCTTGCATTGAATCACCTAACACATATTATCCGACAAATGTTCAACCTATCGCGGATAATATCTCAAGCACATCAGCCCTAAAGAGGTCACCTCGATTCATCGGTCTCGGTATGTTCTCTTCTCACTAACCAGGCTGCCGTCCGCAGCCACAAGACTCTTCCTCGCGTCT
ASV_BACT_MISEQ_663	0	0	0	0	11	0	0	0	0	0	0	0	0	0	0	0	0	0	0	26	0	17	0	9	0	0	0	0	63	Bacteria	Bacteroidota	Bacteroidia	Chitinophagales	Saprospiraceae	Rubidimonas	100	100	100	100	100	100	TAAGGAATATTGGACAATGGGCGAAAGCCTGATCCAGCCATCCCGCGTGCAGGAAGACGGCCCTCTGGGTTGTAAACTGCTTTTGTATGGGACGAAACGCCTTCATTTATGAGGGTCTGACGGTACCATAAGAATAAGCATCGGCTAACTCCGTGCCAGCAGCCGCGGTAATACGGAGGATGCGAGCGTTATCCGGAATCACTGGGTTTAAAGGGTGCGTAGGCGGGCTAATAAGTCAGGGGTGAAATCTGGTCGCTTAACGATCAAATTGCCTCTGAAACTGTAAGTCTTGAAATATGATGAGGTTGGCAGAATGTGACATGTAGCGGTGAAATGCATAGATATGTCATAGAATACCAATTGCGAAGGCAGCTGACTGGTCATTATTTGACGCTGAGG…
ASV_BACT_MISEQ_667	0	0	0	0	0	0	0	0	0	0	0	0	0	0	63	0	0	0	0	0	0	0	0	0	0	0	0	0	63	Bacteria	Bacteroidota	Bacteroidia	Chitinophagales	Saprospiraceae	NA	100	100	100	100	100	54	TAAGGAATATTGGACAATGGGCGAAAGCCTGATCCAGCCATCCCGCGTGCAGGATGAATGCCCTATGGGTTGTAAACTGCTTTTATATGGGAAGAAACACCTGGATTTATCCGGGTTTGACGGTACCATTTGAATAAGCACCGGCTAACTCCGTGCCAGCAGCCGCGGTAATACGGAGGGTGCAAGCGTTATCCGGAATCACTGGGTTTAAAGGGTGCGTAGGCGGAAATATAAGTCAGATGTGAAAGCTTTCAGCTTAACTGGAAAATTGCATTTGATACTGTTTTTCTTGAATTAGGTTGAGGTTAGCGGAATGTGACATGTAGCGGTGAAATGCTTAGATATGTCATAGAACACCAATTGCGAAGGCAGCTAACTGGGCCTTAATTGACGCTGAGG…
ASV_BACT_MISEQ_662	0	0	10	0	38	0	0	0	0	0	0	0	15	0	0	0	0	0	0	0	0	0	0	0	0	0	0	0	63	Bacteria	Proteobacteria	Gammaproteobacteria	Pseudomonadales	KI89A clade	NA	100	100	100	100	100	100	TAGGGAATCTTGGGCAATGGGCGCAAGCCTGACCCAGCCATGCCGCGTGTGTGAAGAAGGCCTTAGGGTTGTAAAGCACTTTCAGTCGTGAAGAAATGTTTATAGTTAATAGCTATGAATCTTGACGTTAACGACAGAAGAAGATCCGGCTAACTCCGTGCCAGCAGCCGCGGTAATACGGGGGGATCGAACGTTAATCGGAATTACTGGGCGTAAAGCGCGCGTAGGCGGTTTGTTAAGTGAGATGTGAAAGCCCTGGGCTCAACCTGGGAACTGCATTTCAAACTGGCAAGCTAGAGTATGGTAGAGGCTGGTAGAATTTCCTGTGTAGCGGTGAAATGCGTAGATATAGGAAGGAATACCGATGGCGAAGGCAGCCAGCTGGACCAATACTGACGC…
ASV_BACT_MISEQ_664	0	0	0	0	0	0	0	0	0	63	0	0	0	0	0	0	0	0	0	0	0	0	0	0	0	0	0	0	63	Bacteria	Bacteroidota	Bacteroidia	Flavobacteriales	Flavobacteriaceae	Maribacter	100	100	100	100	100	82	TGAGGAATATTGGACAATGGAGGAGACTCTGATCCAGCCATGCCGCGTGCAGGAAGAATGCCCTATGGGTAGTAAACTGCTTTTATACGGGAAGAAAAATAGCTACGTGTAGCTTACTGACGGTACCGTAAGAATAAGGACCGGCTAACTCCGTGCCAGCAGCCGCGGTAATACGGAGGGTCCGAGCGTTATCCGGAATTATTGGGTTTAAAGGGTCCGTAGGCGGGCCGGTAAGTCAGGGGTGAAAGTTTGCAGCTCAACTGTAAAATTGCCTTTGATACTGTCGGTCTTGAGTTATGGTGAAGTTGCCGGAATATGTAGTGTAGCGGTGAAATGCATAGATATTACATAGAACACCGATTGCGAAGGCAGGTGACTAACCATATACTGACGCTGATG…
ASV_BACT_MISEQ_666	0	0	0	0	0	0	0	0	0	0	0	0	63	0	0	0	0	0	0	0	0	0	0	0	0	0	0	0	63	Bacteria	Proteobacteria	Alphaproteobacteria	Rhodobacterales	Rhodobacteraceae	NA	100	100	100	100	100	46	TGGGGAATCTTAGACAATGGGCGCAAGCCTGATCTAGCCATGCCGCGTGAGTGAAGAAGGCCTTAGGGTCGTAAAGCTCTTTCGCCTGTGAAGATAATGACTGTAGCAGGTAAAGAAACCCCGGCTAACTCCGTGCCAGCAGCCGCGGTAATACGGAGGGGGTTAGCGTTGTTCGGAATTACTGGGCGTAAAGCGTACGTAGGCGGATTGGAAAGTTGGGGGTGAAATCCCGGGGCTCAACCCCGGAACTGCCTCCAAAACTGCCAGTCTTGAGTTCGAGAGAGGTAAGTGGAATTCCGAGTGTAGAGGTGAAATTCGTAGATATTCGGAGGAACACCAGTGGCGAAGGCGACTTACTGGCTCGATACTGACGCTGAGGTACGAAAGTGTGGGGAGCA
ASV_BACT_MISEQ_668	0	6	5	0	9	0	0	8	0	0	0	0	0	0	30	0	0	0	4	0	0	0	0	0	0	0	0	0	62	Bacteria	SAR324 clade(Marine group B)	NA	NA	NA	NA	100	98	98	98	98	98	CTAGGAATATTGCGCAATGGGGGAAACCCTGACGCAGCAACGCCGCGTGAGTGAGGAAGGTTTTCGGATCGTAAAGCTCTTTTAGCAGGGAAGAAAAAAATGACGGTACCTGCAGAATAAGCACCGGCTAACTCCGTGCCAGCAGCCGCGGTAATACGGAGGGTGCGAGCGTTATTCGGAATTATTGGGCGTAAAGCGCGCGTAGGCGGCTTAGTAAGTTTGGTGTGAAAGCCCACGACTCAATCGTGGAAGTGCATCGAATACTGCTAGGCTAGAGTATAGGAGAGGAGAATGGAATTCCTGGTGTAGAGGTGAAATTCGTAGATATCAGGAGGAACAACGGAAGCGAAGGCGATTCTCTGGACTATTACTGACGCTCAGGTGCGAAAGCGTGGGGAG…
ASV_BACT_MISEQ_669	0	0	21	0	0	29	0	0	0	0	0	0	0	0	0	0	0	0	0	12	0	0	0	0	0	0	0	0	62	Bacteria	NA	NA	NA	NA	NA	83	43	43	42	42	42	TCGGCCGTCATCAGCGAGGGGTGGCGTCGACTGATCAGAACAAGCAGTACGATTGAGGCCGAAGGACTGCTGATCTGTTCATTTCTGCCAAGTGGCCATGCTGTGTACTGTATGCTCTGCTGTGCGTGTTTTTTTCTGTTTTGCCTTCCTTGCAATTCCCCATGTTATCATACCAGGTATTGAAGGCAACAAGAATTATCCTCTCAAGATGGGAGTGATCGAGACACGCAAACCGGATTAGATACCCTGCTGTCTCTTATACACATCTCCGAGCCCACGAGAC
ASV_BACT_MISEQ_673	0	0	0	0	0	0	0	0	0	0	0	0	0	0	0	0	0	0	0	0	0	62	0	0	0	0	0	0	62	Bacteria	Bacteroidota	Bacteroidia	Flavobacteriales	Flavobacteriaceae	Maribacter	100	100	100	100	100	52	TGAGGAATATTGGACAATGGAGGAGACTCTGATCCAGCCATGCCGCGTGCAGGAAGAATGCCCTATGGGTAGTAAACTGCTTTTATACGGGAAGAAAAAGGGCTACGTGTAGTCTATTGACGGTACCGTAAGAATAAGGACCGGCTAACTCCGTGCCAGCAGCCGCGGTAATACGGAGGGTCCGAGCGTTATCCGGAATTATTGGGTTTAAAGGGTCCGTAGGCGGGCAGCTAAGTCAGTGGTGAAAGTTTGCAGCTCAACTGTAAAATTGCCTTTGATACTGGTTGTCTTGAGTTATGGTGAAGTTGCCGGAATATGTAGTGTAGCGGTGAAATGCATAGATATTACATAGAACGCCGATTGCGAAGGCAGGTGACTAACCATATACTGACGCTGATG…
ASV_BACT_MISEQ_672	0	0	0	0	0	0	0	0	0	0	0	0	0	0	0	0	0	62	0	0	0	0	0	0	0	0	0	0	62	Bacteria	Actinobacteriota	Actinobacteria	Micrococcales	Promicromonosporaceae	Xylanimonas	100	100	100	100	87	71	TGGGGAATATTGCACAATGGGCGAAAGCCTGATGCAGCGACGCCGCGTGGAGGATGACGGCCTTCGGGTTGTAAACTCCTTTCAGCAGGGAAGAAGCGAAAGTGACGGTACCTGCAGAAGAAGCACCGGCTAACTACGTGCCAGCAGCCGCGGTAATACGTAGGGTGCAAGCGTTGTCCGGAATTATTGGGCGTAAAGAGCTCGTAGGCGGTCTGTCGCGTCTGGTGTGAAAACTTGAGGCTCAACCTTAAGCCTGCATCGGGTACGGGCAGACTAGAGTACTGTAGGGGAGACTGGAATTCCTGGTGTAGCGGTGGAATGCGCAGATATCAGGAGGAACACCGATGGCGAAGGCAGGTCTCTGGGCAGTTACTGACGCTGAGGAGCGAAAGCATGGGG…
ASV_BACT_MISEQ_675	0	0	0	0	0	0	0	0	0	0	0	0	0	0	0	0	0	0	0	0	0	0	0	0	0	0	0	62	62	Bacteria	Proteobacteria	Gammaproteobacteria	Enterobacterales	Erwiniaceae	Pantoea	100	100	100	100	96	94	TGGGGAATATTGCACAATGGGCGCAAGCCTGATGCAGCCATGCCGCGTGTATGAAGAAGGCCTTCGGGTTGTAAAGTACTTTCAGCGGGGAGGAAGGCGGTGCGGTTAATAACCGCGCCGATTGACGTTACCCGCAGAAGAAGCACCGGCTAACTCCGTGCCAGCAGCCGCGGTAATACGGAGGGTGCAAGCGTTAATCGGAATTACTGGGCGTAAAGCGCACGCAGGCGGTCTGTTAAGTCAGATGTGAAATCCCCGGGCTTAACCTGGGAACTGCATTTGAAACTGGCAGGCTTGAGTCTTGTAGAGGGGGGTAGAATTCCAGGTGTAGCGGTGAAATGCGTAGAGATCTGGAGGAATACCGGTGGCGAAGGCGGCCCCCTGGACAAAGACTGACGC…
ASV_BACT_MISEQ_670	0	0	8	9	8	4	0	0	15	0	0	0	9	0	0	0	0	9	0	0	0	0	0	0	0	0	0	0	62	Bacteria	Proteobacteria	Gammaproteobacteria	Pseudomonadales	Spongiibacteraceae	NA	100	100	100	100	88	76	TGGGGAATATTGCGCAATGGGGGAAACCCTGACGCAGCCATGCCGCGTGTGTGAAGAAGGCTCTAGGGTTGTAAAGCACTTTCAATGGGGAGGAAAAGCAGTACATTAATAGTGTGCTGCCGTGACGTTACCCATAGAAGAAGCACCGGCTAACTCCGTGCCAGCAGCCGCGGTAATACGGAGGGTGCAAGCGTTAATCGGAATTACTGGGCGTAAAGCGCGCGTAGGCGGCTTGGTCAGTTGGATGTGAAAGCCCCGGGCTCAACCTGGGAACTGCATTCAATACTGCCAAGCTAGAGTATGATAGAGGTGAGTGGAATTTCCTGTGTAGCGGTGAAATGCGTAGATATAGGAAGGAACATCAGTGGCGAAGGCGACTCACTGGATTAATACTGACGC…
ASV_BACT_MISEQ_671	0	0	0	0	0	0	0	0	0	0	0	0	0	62	0	0	0	0	0	0	0	0	0	0	0	0	0	0	62	Bacteria	Proteobacteria	Alphaproteobacteria	Sphingomonadales	Sphingomonadaceae	Erythrobacter	100	100	100	100	100	98	TGGGGAATATTGGACAATGGGCGAAAGCCTGATCCAGCAATGCCGCGTGAGTGATGAAGGCCTTAGGGTTGTAAAGCTCTTTTACTAGGGATGATAATGACAGTACCTAGAGAATAAGCTCCGGCTAACTCCGTGCCAGCAGCCGCGGTAATACGGAGGGAGCTAGCGTTGTTCGGAATTACTGGGCGTAAAGAGAACGTAGGCGGCTATCCAAGTCAGGGGTGAAATCCCGGGGCTCAACCCCGGAACTGCCCTTGAAACTAGGTAGCTAGAATTCTGGAGAGGTTAGTGGAATTCCGAGTGTAGAGGTGAAATTCGTAGATATTCGGAAGAACACCAGTGGCGAAGGCGACTGACTGGACAGATATTGACGCTGAGGTTCGAAAGCGTGGGGAGCA
ASV_BACT_MISEQ_674	0	0	0	0	0	0	0	0	0	0	0	0	0	0	0	0	0	0	0	0	0	0	0	62	0	0	0	0	62	Bacteria	Proteobacteria	Gammaproteobacteria	Steroidobacterales	Woeseiaceae	Woeseia	100	100	100	99	99	99	TGGGGAATATTGGACAATGGGCGAAAGCCTGATCCAGCAATGCCGCGTGTGTGAAGAAGGCCTGCGGGTTGTAAAGCACTTTCAGTAGAGAAGAAAAGCTTACGGTTAATACCCGTGAGTCTTGACGTTAACTACAGAAGAAGCACCGGCTAACTCCGTGCCAGCAGCCGCGGTAATACGGAGGGTGCGAGCGTTAATCGGAATTACTGGGCGTAAAGCGCGCGTAGGTGGTCGTGTAAGTCGGATGTGAAAGCCCAGGGCTTAACCTTGGAATTGCATCCGATACTGCATGACTAGAGTATGGTAGAGGGAAGTGGAATTTCCGGTGTAGCGGTGAAATGCGTAGATATCGGAAGGAACACCAGTGGCGAAGGCGACTTCCTGGGCCAATACTGACAC…
ASV_BACT_MISEQ_676	0	0	0	0	0	0	0	0	0	0	0	0	0	0	0	0	0	0	0	0	0	0	0	0	0	0	0	62	62	Bacteria	Proteobacteria	Gammaproteobacteria	Pseudomonadales	Moraxellaceae	Enhydrobacter	100	100	100	100	100	100	TGGGGAATATTGGACAATGGGGGCAACCCTGATCCAGCCATGCCGCGTGTGTGAAGAAGGCCTTTTGGTTGTAAAGCACTTTAAGCAGGGAGGAGAGACTAATGGTTAATACCCATTAGATTAGACGTTACCTGCAGAATAAGCACCGGCTAACTCTGTGCCAGCAGCCGCGGTAATACAGAGGGTGCGAGCGTTAATCGGAATTACTGGGCGTAAAGCGAGTGTAGGTGGCTCATTAAGTCACATGTGAAATCCCCGGGCTTAACCTGGGAACTGCATGTGATACTGGTGGTGCTAGAATATGTGAGAGGGAAGTAGAATTCCAGGTGTAGCGGTGAAATGCGTAGAGATCTGGAGGAATACCGATGGCGAAGGCAGCTTCCTGGCATAATATTGACA…
ASV_BACT_MISEQ_679	0	0	0	8	0	0	0	0	0	53	0	0	0	0	0	0	0	0	0	0	0	0	0	0	0	0	0	0	61	Bacteria	NA	NA	NA	NA	NA	83	38	27	27	27	27	GAGCAGAGAGTAAAGTCCCTGCATGATGGACAATTTTCTCTCAAGGAGTTTTCCCCTGAAACCTTACCCGAGTAAATCCTTACAGTGGTTACGCCACGCATGATCCCACAAAAGGCCGTTGTCATACATCGGACCACTGTAGCATACATCGCAGTTTATTCCGGTTCCCCAGTGAATTTCAATGCACAATCATTTCCGGATTAGATACCCTGCTGTCTCTTATACACATCTCCGAGCCCACGAGACACTCGCTAATCTCGTATGCCGTCTTCTGCTTGAAAAA
ASV_BACT_MISEQ_680	0	0	0	0	0	0	0	14	0	0	0	0	0	0	0	0	0	15	0	0	0	32	0	0	0	0	0	0	61	Bacteria	NA	NA	NA	NA	NA	100	43	22	10	10	10	GAGCAGAGCGTTAAGTCTCTGCATGACGGACAACTTTCTCTCGAGGAGTTTTCCCCTGAAACCTTACCCGAGGCAATCCTTACAGTGGTTACGCCACGCATGATCCCACACAAGGCCGTTGTCATACATCGGACACTGTAGCCTACATCGCAGTTTATTCCGGTTCCCCAGTGAATTTTCCTATGCACAATCATTTCTGGGTGGTATCACCTTGCATTGAATTACCTAAAACATATTATCCGACAAATGTTCAACCTATCGCGGATAATATCTCAAGCACATCAGCCCTAAAGAGGTCACCTCGATTCATCGGTCTCGGTATGTTCTCTTCTCACTAACCAGGCTGCCGTCCGCAGCCACAAGACTCTTCCTCGCGTCT
ASV_BACT_MISEQ_678	0	0	17	0	0	0	0	0	0	32	0	0	0	12	0	0	0	0	0	0	0	0	0	0	0	0	0	0	61	Bacteria	Bacteroidota	Bacteroidia	Flavobacteriales	Flavobacteriaceae	Croceitalea	100	100	100	100	100	94	TGAGGAATATTGGACAATGGAGGAGACTCTGATCCAGCCATGCCGCGTGCAGGATGACGGCCCTATGGGTTGTAAACTGCTTTTATACGGGAAGAAACCTATCTACGTGTAGATAGCTGACGGTACCGTAAGAATAAGGACCGGCTAACTCCGTGCCAGCAGCCGCGGTAATACGGAGGGTCCGAGCGTTATCCGGAATCATTGGGTTTAAAGGGTCCGTAGGCGGGCCTATAAGTCAGGGGTGAAAGTTTGCAGCTCAACTGTAAAATTGCCTTTGATACTGTAGGTCTTGAGTTATAGTGAAGTTGCCGGAACATGTAGTGTAGCGGTGAAATGCATAGATATTACATAGAACACCGATTGCGAAGGCAGGTGACTAACTATATACTGACGCTGATG…
ASV_BACT_MISEQ_682	0	0	0	0	0	0	0	0	0	0	0	0	0	0	61	0	0	0	0	0	0	0	0	0	0	0	0	0	61	Bacteria	Bacteroidota	Bacteroidia	Flavobacteriales	Flavobacteriaceae	Pseudozobellia	100	100	100	100	100	83	TGAGGAATATTGGACAATGGAGGAGACTCTGATCCAGCCATGCCGCGTGCGGGAAGAAGGCCCTACGGGTCGTAAACCGCTTTTACATGGGAAGAAACGTGGGTACGTGTACCCTTTTGACGGTACCATGAGAATAAGGACCGGCTAACTCCGTGCCAGCAGCCGCGGTAATACGGAGGGTCCGAGCGTTATCCGGAATTATTGGGTTTAAAGGGTCCGTAGGCGGGCCGTTAAGTCAGGGGTGAAAGTCTGCGGCTCAACCGTAGAAATGCCCTTGATACTGGCGGTCTTGAGTTATGGTGAAGTGGGCGGAATATGTAGTGTAGCGGTGAAATGCATAGATATTACATAGAACACCGATTGCGAAGGCAGCTCACTAACCATATACTGACGCTGATG…
ASV_BACT_MISEQ_677	11	4	0	23	2	0	0	0	0	0	0	0	0	0	0	0	0	0	0	0	2	8	0	11	0	0	0	0	61	Bacteria	Myxococcota	Polyangia	Polyangiales	Sandaracinaceae	NA	100	99	99	99	99	99	TGAGGAATATTGGGCAATGGGCGAAAGCCTGACCCAGCCACGCCGCGTGTGTGATGAAGGCCTTCGGGTCGTAAAGCACTGTGGAGAGGGACGAAAACGTGCGGGAGGAAATGCCCGTGCCTTGACGGTACCTCTTTAGCAAGCACCGGCTAACTCTGTGCCAGCAGCCGCGGTAATACAGAGGGTGCAAACGTTGCTCGGATTTACTGGGCGTAAAGCGCGTGTAGGCGGACAAGAAAGTCGGGTGTGAAATCCCAGGGCTCAACCTTGGAACTGCATCCGAAACTGCTTGTCTTGAGTAATGGAGAGGGTGGCGGAATTATCGGTGTAGGGGTGAAATCCGTAGATATCGATAGGAACACCAGTGGCGAAGGCGGCCACCTGGACATTTACTGACGC…
ASV_BACT_MISEQ_681	0	0	0	0	0	0	0	0	0	52	0	9	0	0	0	0	0	0	0	0	0	0	0	0	0	0	0	0	61	Bacteria	Proteobacteria	Gammaproteobacteria	Enterobacterales	Alteromonadaceae	Alteromonas	100	100	100	100	100	100	TGGGGAATATTGCACAATGGGGGAAACCCTGATGCAGCCATGCCGCGTGTGTGAAGAAGGCCTTCGGGTTGTAAAGCACTTTCAGTTGTGAGGAAAAGTTAGTAGTTAATACCTGCTAGCCGTGACGTTAACAACAGAAGAAGCACCGGCTAACTCCGTGCCAGCAGCCGCGGTAATACGGAGGGTGCGAGCGTTAATCGGAATTACTGGGCGTAAAGCGCACGCAGGCGGTTTGTTAAGCTAGATGTGAAAGCCCCGGGCTCAACCTGGGACGGTCATTTAGAACTGGCAGACTAGAGTCTTGGAGAGGGGAGTGGAATTCCAGGTGTAGCGGTGAAATGCGTAGATATCTGGAGGAACATCAGTGGCGAAGGCGACTCCCTGGCCAAAGACTGACGC…
ASV_BACT_MISEQ_683	0	0	0	0	0	0	0	0	0	0	0	0	0	0	0	0	0	0	0	0	0	0	0	0	0	0	0	61	61	Bacteria	Proteobacteria	Gammaproteobacteria	Pseudomonadales	Pseudomonadaceae	Pseudomonas	100	100	100	100	100	100	TGGGGAATATTGGACAATGGGCGAAAGCCTGATCCAGCCATGCCGCGTGTGTGAAGAAGGTCTTCGGATTGTAAAGCACTTTAATTTGGGAGGAAGGGCAGTAAATTAATACTTTGCTGTTTTGACGTTACCGACAGAATAAGCACCGGCTAACTCTGTGCCAGCAGCCGCGGTAATACAGAGGGTGCAAGCGTTAATCGGAATTACTGGGCGTAAAGCGCGCGTAGGTGGTTTGTTAAGTTGAATGTGAAATCCCCGGGCTCAACCTGGGAACTGCATCCAAAACTGGCAAGCTAGAGTATGGTAGAGGGTAGTGGAATTTCCTGTGTAGCGGTGAAATGCGTAGATATAGGAAGGAACACCAGTGGCGAAGGCGACTACCTGGACTGATACTGACAC…
ASV_BACT_MISEQ_691	0	0	0	0	0	0	0	0	0	0	0	0	0	0	0	0	0	0	0	0	0	0	60	0	0	0	0	0	60	Bacteria	NA	NA	NA	NA	NA	85	18	17	17	11	11	AGGGAGAGGGAGAGGGAGAGAGAGAGAGTGTGTGTGTGTGTGAGGTTGGACGGAAGAGACGAGTGAGGTTGGACGGAAGAGACGACTGATGTAGTCGATCATGGACTAAGTGGTGACACCTTGCGTGAGGCCGTGAGCGCACGCGGGGCAGACCACTCCCTCCTGACCGGCAGAATATTATACCTACACGAACAGGATTAGATACCCTGCTGTCTCTTATACACATCTCCGAGCCCACGAGACCGGAGCCTATCTCGTATGCCGTCTTCTGCTTGAAAAAAAA
ASV_BACT_MISEQ_688	0	0	0	0	29	0	0	0	31	0	0	0	0	0	0	0	0	0	0	0	0	0	0	0	0	0	0	0	60	Bacteria	NA	NA	NA	NA	NA	97	46	21	13	13	13	GAGCAGAGCGTTAAGTCTCTGCATGACGGACAATTTTCTCTCGAGGAGTTTTCCCCTGAAACCTTACCCGAGGCAATCCTTACAGTGGTTACGCCACGCATGATCCCACACAAGGCCGTTGTCATACATCGGACACTGTAGCCTACATCGCAGTTTATTCCGGTTCCCCAGTGAATTTTCCTATGCACAATCATTTCTGGGTGGTATCACCTTGCATTGAATTACCTAAAACATATTATCCGACAAATGTTCAACCTATCGCGGATAATATCTCAAGCACATCAGCCCTAAAGAGGTCACCTCGATTCATCGGTCTCGGTATGTTCTCTTCTCACTAACCAGGCTGCCGTCCGCAGCCACAAGACTCTTCCTCGCGTCT
[truncated: 4,065 more rows]

## Sheet: MISEQ_ITS
ASV	L1I1_MARS_FUNGI_MISEQ	L1I1_NOV_FUNGI_MISEQ	L1I2_MARS_FUNGI_MISEQ	L1I2_NOV_FUNGI_MISEQ	L1I3_MARS_FUNGI_MISEQ	L1I3_NOV_FUNGI_MISEQ	L1I4_MARS_FUNGI_MISEQ	L1I4_NOV_FUNGI_MISEQ	L2I1_MARS_FUNGI_MISEQ	L2I1_NOV_FUNGI_MISEQ	L2I2_MARS_FUNGI_MISEQ	L2I2_NOV_FUNGI_MISEQ	L2I3_MARS_FUNGI_MISEQ	L2I3_NOV_FUNGI_MISEQ	L2I4_MARS_FUNGI_MISEQ	L2I4_NOV_FUNGI_MISEQ	L3I1_MARS_FUNGI_MISEQ	L3I1_NOV_FUNGI_MISEQ	L3I2_MARS_FUNGI_MISEQ	L3I2_NOV_FUNGI_MISEQ	L3I3_MARS_FUNGI_MISEQ	L3I3_NOV_FUNGI_MISEQ	L3I4_MARS_FUNGI_MISEQ	L3I4_NOV_FUNGI_MISEQ	MOCK_FUNGI_MISEQ_mars	MOCK_FUNGI_MISEQ_nov	T_neg_MARS_FUNGI_MISEQ	Total_abundance	Kingdom	Phylum	Class	Order	Family	Genus	Species	bootstrap_kingdom	boostrap_phylum	boostrap_class	boostrap_order	boostrap_family	boostrap_genus	boostrap_species	Sequence
[truncated: 458 more rows]

[truncated: 4 more sheets: NOVASEQ_SSU, NOVASEQ_FUNGI, ONT_BACT, ONT_FUNGI]
